# Supplementary material for: Concerted localization-resets precede YAP-dependent transcription
Source: Nat Commun. 2020 Sep 11;11:4581. doi: 10.1038/s41467-020-18368-x (PMC7486942; doi:10.1038/s41467-020-18368-x)
Supplement: Supplementary file 18 — Source data [file 41467_2020_18368_MOESM18_ESM.zip]

Archive with 2,586 entries (1,992 files):
- data/
- __MACOSX/._data
- data/.DS_Store
- __MACOSX/data/._.DS_Store
- data/code/
- __MACOSX/data/._code
- data/image_experiments.csv
- __MACOSX/data/._image_experiments.csv
- data/scripts/
- __MACOSX/data/._scripts
- data/ReadMe.rtf
- __MACOSX/data/._ReadMe.rtf
- data/cell_lines/
- __MACOSX/data/._cell_lines
- data/code/.DS_Store
- __MACOSX/data/code/._.DS_Store
- data/code/plotting_scripts/
- __MACOSX/data/code/._plotting_scripts
- data/code/signal_analysis/
- __MACOSX/data/code/._signal_analysis
- data/code/image_functions/
- __MACOSX/data/code/._image_functions
- data/code/@track_analyzer/
- __MACOSX/data/code/._@track_analyzer
- data/code/extra/
- __MACOSX/data/code/._extra
- data/scripts/supp_figure_3/
- __MACOSX/data/scripts/._supp_figure_3
- data/scripts/.DS_Store
- __MACOSX/data/scripts/._.DS_Store
- data/scripts/figure_8/
- __MACOSX/data/scripts/._figure_8
- data/scripts/figure_1/
- __MACOSX/data/scripts/._figure_1
- data/scripts/figure_6/
- __MACOSX/data/scripts/._figure_6
- data/scripts/supp_figure_5/
- __MACOSX/data/scripts/._supp_figure_5
- data/scripts/supp_figure_2/
- __MACOSX/data/scripts/._supp_figure_2
- data/scripts/figure_7/
- __MACOSX/data/scripts/._figure_7
- data/scripts/figure_5/
- __MACOSX/data/scripts/._figure_5
- data/scripts/figure_2/
- __MACOSX/data/scripts/._figure_2
- data/scripts/supp_figure_7/
- __MACOSX/data/scripts/._supp_figure_7
- data/scripts/figure_3/
- __MACOSX/data/scripts/._figure_3
- data/scripts/figure_4/
- __MACOSX/data/scripts/._figure_4
- data/scripts/supp_figure_6/
- __MACOSX/data/scripts/._supp_figure_6
- data/cell_lines/10A_Ankrd1_ms2/
- __MACOSX/data/cell_lines/._10A_Ankrd1_ms2
- data/cell_lines/10AT_yap/
- __MACOSX/data/cell_lines/._10AT_yap
- data/cell_lines/h1_esc_yap/
- __MACOSX/data/cell_lines/._h1_esc_yap
- data/cell_lines/SUM159_yap/
- __MACOSX/data/cell_lines/._SUM159_yap
- data/cell_lines/MDA_MB_231_yap_gfp/
- __MACOSX/data/cell_lines/._MDA_MB_231_yap_gfp
- data/cell_lines/10A/
- __MACOSX/data/cell_lines/._10A
- data/cell_lines/10A_Areg_MS2/
- __MACOSX/data/cell_lines/._10A_Areg_MS2
- data/cell_lines/10A_LATS_KO/
- __MACOSX/data/cell_lines/._10A_LATS_KO
- data/cell_lines/10A_yap/
- __MACOSX/data/cell_lines/._10A_yap
- data/cell_lines/10A_YAPeGFP_TEADmCh/
- __MACOSX/data/cell_lines/._10A_YAPeGFP_TEADmCh
- data/cell_lines/10A_yapH_HRAS/
- __MACOSX/data/cell_lines/._10A_yapH_HRAS
- data/code/plotting_scripts/transcription_pulse_duration_master.m
- __MACOSX/data/code/plotting_scripts/._transcription_pulse_duration_master.m
- data/code/plotting_scripts/transcription_dynamics_basic_master.m
- __MACOSX/data/code/plotting_scripts/._transcription_dynamics_basic_master.m
- data/code/plotting_scripts/transcription_dynamics_fraction_master.m
- __MACOSX/data/code/plotting_scripts/._transcription_dynamics_fraction_master.m
- data/code/plotting_scripts/nuc_cyto_plot_master.m
- __MACOSX/data/code/plotting_scripts/._nuc_cyto_plot_master.m
- data/code/plotting_scripts/before_after_treatment_master.m
- __MACOSX/data/code/plotting_scripts/._before_after_treatment_master.m
- data/code/plotting_scripts/transcription_dynamics_pulse_master.m
- __MACOSX/data/code/plotting_scripts/._transcription_dynamics_pulse_master.m
- data/code/signal_analysis/fpeaks.m
- __MACOSX/data/code/signal_analysis/._fpeaks.m
- data/code/signal_analysis/depart_detector.m
- __MACOSX/data/code/signal_analysis/._depart_detector.m
- data/code/signal_analysis/compute_mean_signal_correlation.m
- __MACOSX/data/code/signal_analysis/._compute_mean_signal_correlation.m
- data/code/signal_analysis/signal_detector.m
- __MACOSX/data/code/signal_analysis/._signal_detector.m
- data/code/image_functions/subtract_background.m
- __MACOSX/data/code/image_functions/._subtract_background.m
- data/code/image_functions/filter_objects.m
- __MACOSX/data/code/image_functions/._filter_objects.m
- data/code/image_functions/diff_gradients.m
- __MACOSX/data/code/image_functions/._diff_gradients.m
- data/code/image_functions/mean_filter.m
- __MACOSX/data/code/image_functions/._mean_filter.m
- data/code/image_functions/watershed_objects.m
- __MACOSX/data/code/image_functions/._watershed_objects.m
- data/code/image_functions/merge_objects.m
- __MACOSX/data/code/image_functions/._merge_objects.m
- data/code/image_functions/diff_gradients_mex.mexa64
- __MACOSX/data/code/image_functions/._diff_gradients_mex.mexa64
- data/code/image_functions/codegen/
- __MACOSX/data/code/image_functions/._codegen
- data/code/image_functions/close_filter.m
- __MACOSX/data/code/image_functions/._close_filter.m
- data/code/image_functions/simple_thresholding.m
- __MACOSX/data/code/image_functions/._simple_thresholding.m
- data/code/image_functions/hist_thresholding.m
- __MACOSX/data/code/image_functions/._hist_thresholding.m
- data/code/image_functions/adaptive_thresholding.m
- __MACOSX/data/code/image_functions/._adaptive_thresholding.m
- data/code/image_functions/filter_rg.m
- __MACOSX/data/code/image_functions/._filter_rg.m
- data/code/image_functions/filter_outliers.m
- __MACOSX/data/code/image_functions/._filter_outliers.m
- data/code/image_functions/fill_holes.m
- __MACOSX/data/code/image_functions/._fill_holes.m
- data/code/image_functions/diff_gradients.prj
- __MACOSX/data/code/image_functions/._diff_gradients.prj
- data/code/image_functions/clahe.m
- __MACOSX/data/code/image_functions/._clahe.m
- data/code/@track_analyzer/get_mean_sig_corr.m
- __MACOSX/data/code/@track_analyzer/._get_mean_sig_corr.m
- data/code/@track_analyzer/local_rho.m
- __MACOSX/data/code/@track_analyzer/._local_rho.m
- data/code/@track_analyzer/.DS_Store
- __MACOSX/data/code/@track_analyzer/._.DS_Store
- data/code/@track_analyzer/segment_2D_new.m
- __MACOSX/data/code/@track_analyzer/._segment_2D_new.m
- data/code/@track_analyzer/gen_info_bioformats.m
- __MACOSX/data/code/@track_analyzer/._gen_info_bioformats.m
- data/code/@track_analyzer/spot_tracking.m
- __MACOSX/data/code/@track_analyzer/._spot_tracking.m
- data/code/@track_analyzer/create_ds_time_series.m
- __MACOSX/data/code/@track_analyzer/._create_ds_time_series.m
- data/code/@track_analyzer/track_cells.m
- __MACOSX/data/code/@track_analyzer/._track_cells.m
- data/code/@track_analyzer/nuc_cyto_signal_analysis.m
- __MACOSX/data/code/@track_analyzer/._nuc_cyto_signal_analysis.m
- data/code/@track_analyzer/segment_2D.m
- __MACOSX/data/code/@track_analyzer/._segment_2D.m
- data/code/@track_analyzer/compute_sig_corr.m
- __MACOSX/data/code/@track_analyzer/._compute_sig_corr.m
- data/code/@track_analyzer/segment_3D_gpu.m
- __MACOSX/data/code/@track_analyzer/._segment_3D_gpu.m
- data/code/@track_analyzer/go_get_roi.m
- __MACOSX/data/code/@track_analyzer/._go_get_roi.m
- data/code/@track_analyzer/segment_3D.m
- __MACOSX/data/code/@track_analyzer/._segment_3D.m
- data/code/@track_analyzer/spot_tracking_LIVE.m
- __MACOSX/data/code/@track_analyzer/._spot_tracking_LIVE.m
- data/code/@track_analyzer/spot_tracking_no_cells.m
- __MACOSX/data/code/@track_analyzer/._spot_tracking_no_cells.m
- data/code/@track_analyzer/track_analyzer.m
- __MACOSX/data/code/@track_analyzer/._track_analyzer.m
- data/code/@track_analyzer/segment_by_hand.m
- __MACOSX/data/code/@track_analyzer/._segment_by_hand.m
- data/code/@track_analyzer/division_detector.m
- __MACOSX/data/code/@track_analyzer/._division_detector.m
- data/code/@track_analyzer/parse_divisions_nc.m
- __MACOSX/data/code/@track_analyzer/._parse_divisions_nc.m
- data/code/@track_analyzer/viewer.m
- __MACOSX/data/code/@track_analyzer/._viewer.m
- data/code/@track_analyzer/track_spots.m
- __MACOSX/data/code/@track_analyzer/._track_spots.m
- data/code/@track_analyzer/track_spots_georgetown.m
- __MACOSX/data/code/@track_analyzer/._track_spots_georgetown.m
- data/code/@track_analyzer/make_spot_tracks.m
- __MACOSX/data/code/@track_analyzer/._make_spot_tracks.m
- data/code/@track_analyzer/add_nuc_cyto_signal_calcs.m
- __MACOSX/data/code/@track_analyzer/._add_nuc_cyto_signal_calcs.m
- data/code/@track_analyzer/parse_divisions.m
- __MACOSX/data/code/@track_analyzer/._parse_divisions.m
- data/code/@track_analyzer/nuc_cyto_3D.m
- __MACOSX/data/code/@track_analyzer/._nuc_cyto_3D.m
- data/code/@track_analyzer/nuc_cyto_ratio_masks.m
- __MACOSX/data/code/@track_analyzer/._nuc_cyto_ratio_masks.m
- data/code/extra/clearString.m
- __MACOSX/data/code/extra/._clearString.m
- data/code/extra/segmenter.m
- __MACOSX/data/code/extra/._segmenter.m
- data/code/extra/plot_centroids.m
- __MACOSX/data/code/extra/._plot_centroids.m
- data/code/extra/fit_this_frame_arbitrary_2D.m
- __MACOSX/data/code/extra/._fit_this_frame_arbitrary_2D.m
- data/code/extra/fit_this_frame_centroid_2D.m
- __MACOSX/data/code/extra/._fit_this_frame_centroid_2D.m
- data/code/extra/analyze_roi.m
- __MACOSX/data/code/extra/._analyze_roi.m
- data/code/extra/gen_fit_struct.m
- __MACOSX/data/code/extra/._gen_fit_struct.m
- data/code/extra/findp.m
- __MACOSX/data/code/extra/._findp.m
- data/code/extra/.DS_Store
- __MACOSX/data/code/extra/._.DS_Store
- data/code/extra/fit_this_frame_mip.m
- __MACOSX/data/code/extra/._fit_this_frame_mip.m
- data/code/extra/group_structure.m
- __MACOSX/data/code/extra/._group_structure.m
- data/code/extra/get_exp_info.m
- __MACOSX/data/code/extra/._get_exp_info.m
- data/code/extra/update_frame_obj.m
- __MACOSX/data/code/extra/._update_frame_obj.m
- data/code/extra/fit_2D_gauss_2sigmas.m
- __MACOSX/data/code/extra/._fit_2D_gauss_2sigmas.m
- data/code/extra/iterative_thresholding.m
- __MACOSX/data/code/extra/._iterative_thresholding.m
- data/code/extra/fit_2D_blob.m
- __MACOSX/data/code/extra/._fit_2D_blob.m
- data/code/extra/get_exp.m
- __MACOSX/data/code/extra/._get_exp.m
- data/code/extra/div_structure.m
- __MACOSX/data/code/extra/._div_structure.m
- data/code/extra/get_mask_coordinates.m
- __MACOSX/data/code/extra/._get_mask_coordinates.m
- data/code/extra/fit_3D_gauss.m
- __MACOSX/data/code/extra/._fit_3D_gauss.m
- data/code/extra/fit_3D_gauss_SIGxy_constant.m
- __MACOSX/data/code/extra/._fit_3D_gauss_SIGxy_constant.m
- data/code/extra/fit_2D_gauss.m
- __MACOSX/data/code/extra/._fit_2D_gauss.m
- data/code/extra/imshow3D_filter.m
- __MACOSX/data/code/extra/._imshow3D_filter.m
- data/code/extra/TOOL_BOX.fig
- __MACOSX/data/code/extra/._TOOL_BOX.fig
- data/code/extra/counter.m
- __MACOSX/data/code/extra/._counter.m
- data/code/extra/cut_string_at.m
- __MACOSX/data/code/extra/._cut_string_at.m
- data/code/extra/local_threshold_cells.m
- __MACOSX/data/code/extra/._local_threshold_cells.m
- data/code/extra/norm_data.m
- __MACOSX/data/code/extra/._norm_data.m
- data/code/extra/fit_this_frame_centroid.m
- __MACOSX/data/code/extra/._fit_this_frame_centroid.m
- data/code/extra/im_log_filt_py.m
- __MACOSX/data/code/extra/._im_log_filt_py.m
- data/code/extra/get_stack.m
- __MACOSX/data/code/extra/._get_stack.m
- data/code/extra/border_frame.m
- __MACOSX/data/code/extra/._border_frame.m
- data/code/extra/combine_experiments.m
- __MACOSX/data/code/extra/._combine_experiments.m
- data/code/extra/log_filter_2D.m
- __MACOSX/data/code/extra/._log_filter_2D.m
- data/code/extra/fit_3D_gauss_fixed_sigma.m
- __MACOSX/data/code/extra/._fit_3D_gauss_fixed_sigma.m
- data/code/extra/get_planesZCT.m
- __MACOSX/data/code/extra/._get_planesZCT.m
- data/code/extra/TOOL_BOX.m
- __MACOSX/data/code/extra/._TOOL_BOX.m
- data/code/extra/fit_this_frame.m
- __MACOSX/data/code/extra/._fit_this_frame.m
- data/code/extra/log_filter_3D.m
- __MACOSX/data/code/extra/._log_filter_3D.m
- data/code/extra/fit_this_frame_arbitrary.m
- __MACOSX/data/code/extra/._fit_this_frame_arbitrary.m
- data/scripts/supp_figure_3/supp_figure_3h.fig
- __MACOSX/data/scripts/supp_figure_3/._supp_figure_3h.fig
- data/scripts/supp_figure_3/supp_figure_3a-c.mat
- __MACOSX/data/scripts/supp_figure_3/._supp_figure_3a-c.mat
- data/scripts/supp_figure_3/supp_figure_3e-f.mat
- __MACOSX/data/scripts/supp_figure_3/._supp_figure_3e-f.mat
- data/scripts/figure_8/transport_analysis_master.m
- __MACOSX/data/scripts/figure_8/._transport_analysis_master.m
- data/scripts/figure_8/.DS_Store
- __MACOSX/data/scripts/figure_8/._.DS_Store
- data/scripts/figure_8/figure_8a.mat
- __MACOSX/data/scripts/figure_8/._figure_8a.mat
- data/scripts/figure_8/figure_8c_panel.m
- __MACOSX/data/scripts/figure_8/._figure_8c_panel.m
- data/scripts/figure_1/g/
- __MACOSX/data/scripts/figure_1/._g
- data/scripts/figure_1/f/
- __MACOSX/data/scripts/figure_1/._f
- data/scripts/figure_1/c/
- __MACOSX/data/scripts/figure_1/._c
- data/scripts/figure_6/.DS_Store
- __MACOSX/data/scripts/figure_6/._.DS_Store
- data/scripts/figure_6/i_j/
- __MACOSX/data/scripts/figure_6/._i_j
- data/scripts/figure_6/a-e/
- __MACOSX/data/scripts/figure_6/._a-e
- data/scripts/figure_6/k_l/
- __MACOSX/data/scripts/figure_6/._k_l
- data/scripts/figure_6/m/
- __MACOSX/data/scripts/figure_6/._m
- data/scripts/supp_figure_5/supp_figure_5.mat
- __MACOSX/data/scripts/supp_figure_5/._supp_figure_5.mat
- data/scripts/supp_figure_2/supp_figure_2b-c.fig
- __MACOSX/data/scripts/supp_figure_2/._supp_figure_2b-c.fig
[truncated: 2,286 more entries]
