# Supplementary material for: Concerted localization-resets precede YAP-dependent transcription
Source: Nat Commun. 2020 Sep 11;11:4581. doi: 10.1038/s41467-020-18368-x (PMC7486942; doi:10.1038/s41467-020-18368-x)
Supplement: Supplementary file 18 — Source data [file 41467_2020_18368_MOESM18_ESM.zip › data/image_experiments.csv]

Image data
/Users/franklin/Dropbox/yap_paper/nature_comm/revision/data/cell_lines/
/10A_yap/olympus_confocal/10-19-18_growth	combined
/10AT_yap/10-16-18/	run_stitch.oif
10A_yap/immunofluorescence/sparse/	sparse image 1.tif
10A_yap/immunofluorescence/sparse/	sparse image 2.tif
10A_yap/immunofluorescence/sparse/	sparse image 3.tif
10A_yap/immunofluorescence/sparse/	sparse image 4.tif
10A_yap/immunofluorescence/Dense/	2.tif
10A_yap/immunofluorescence/Dense/	3.tif
10A_yap/immunofluorescence/Dense/	4.tif
10A_yap/immunofluorescence/Dense/	5.tif
10A_yap/immunofluorescence/Dense/	6.tif
10A_yap/immunofluorescence/Dense/	7.tif
10A_yap/immunofluorescence/Dense/	8.tif
10A_yap/gel_compliance/0.4KPa/	Image 49_Stitch.lsm
10A_yap/gel_compliance/0.4KPa/	Image 50_Stitch.lsm
10A_yap/gel_compliance/0.4KPa/	Image 51_Stitch.lsm
10A_yap/gel_compliance/0.4KPa/	Image 52_Stitch.lsm
10A_yap/gel_compliance/1kpa/	Image 43_Stitch.lsm
10A_yap/gel_compliance/1kpa/	Image 44_Stitch.lsm
10A_yap/gel_compliance/1kpa/	Image 45_Stitch.lsm
10A_yap/gel_compliance/1kpa/	Image 46_Stitch.lsm
10A_yap/gel_compliance/1kpa/	Image 47_Stitch.lsm
10A_yap/gel_compliance/1kpa/	Image 48_Stitch.lsm
10A_yap/gel_compliance/6kpa/	Image 37_Stitch.lsm
10A_yap/gel_compliance/6kpa/	Image 38_Stitch.lsm
10A_yap/gel_compliance/6kpa/	Image 39_Stitch.lsm
10A_yap/gel_compliance/6kpa/	Image 40_Stitch.lsm
10A_yap/gel_compliance/6kpa/	Image 41_Stitch.lsm
10A_yap/gel_compliance/6kpa/	Image 42_Stitch.lsm
10A_yap/gel_compliance/60KPa/	Image 32_Stitch.lsm
10A_yap/gel_compliance/60KPa/	Image 34_Stitch.lsm
10A_yap/gel_compliance/60KPa/	Image 35_Stitch.lsm
10A_yap/gel_compliance/60KPa/	Image 36_Stitch.lsm
10A_yap/latrunculin b/0.5ugml/	combined#1
10A_yap/latrunculin b/0.5ugml/	combined#2
10A_yap/latrunculin b/1.5ugml/	combined#1
10A_yap/latrunculin b/1.5ugml/	combined#2
h1_esc_yap/12-28-19_density/	Image 1.lsm
h1_esc_yap/12-28-19_density/	Image 5.lsm
h1_esc_yap/12-28-19_density/	Image 3.lsm
h1_esc_yap/12-28-19_density/	Image 4.lsm
/10A_yap/olympus_confocal/10-23-17_growth/	small_Merged.tif
10A_yap/serum_starvation/high_density/	combined
10A_yap/LPA/1uM/	combined_1
10A_yap/LPA/1uM/	combined_2
10A_yap/LPA/1uM/	combined_3
h1_esc_yap/1-3-20_time_lapse/untreated/	Image 1_3_SUB.tif
h1_esc_yap/1-3-20_time_lapse/untreated/	Image 1_4_SUB.tif
/10A_Ankrd1_ms2/12-3-19_density/	low to medium 1_Stitch_1.tif
/10A_Ankrd1_ms2/12-3-19_density/	low to medium 1_Stitch_2.tif
/10A_Ankrd1_ms2/12-3-19_density/	low to medium 1_Stitch_3.tif
/10A_Ankrd1_ms2/12-3-19_density/	low to medium 1_Stitch_4.tif
/10A_Ankrd1_ms2/12-3-19_density/	low to medium 1_Stitch_5.tif
/10A_Ankrd1_ms2/12-3-19_density/	dense1.lsm
/10A_Ankrd1_ms2/12-3-19_density/	dense2.lsm
/10A_Ankrd1_ms2/12-3-19_density/	dense3_Stitch.lsm
/10A_Ankrd1_ms2/12-3-19_density/	dense4_Stitch.lsm
/10A_Ankrd1_ms2/12-3-19_density/	dense5_Stitch.lsm
10A_Areg_MS2/11-24-19_density/low_density/	low density 1.lsm
10A_Areg_MS2/11-24-19_density/low_density/	low density 2.lsm
10A_Areg_MS2/11-24-19_density/low_density/	low density 3.lsm
10A_Areg_MS2/11-24-19_density/low_density/	low density 5.lsm
10A_Areg_MS2/11-24-19_density/low_density/	low density 6.lsm
10A_Areg_MS2/11-24-19_density/	medium_high density 1_Stitch.lsm
10A_Areg_MS2/11-24-19_density/	medium_high density 2_Stitch.lsm
10A_Areg_MS2/11-24-19_density/	medium_high density 3_Stitch.lsm
10A_Areg_MS2/11-24-19_density/	medium_high density 4_Stitch.lsm
/10A_Ankrd1_ms2/12-9-19_serum_starve/	preserum image 1_Stitch.lsm
/10A_Ankrd1_ms2/12-9-19_serum_starve/	postserum_exp1_combined
/10A_Ankrd1_ms2/12-9-19_serum_starve/	preserum image 2_Stitch.lsm
/10A_Ankrd1_ms2/12-9-19_serum_starve/	postserum_exp2_combined
/10A_Ankrd1_ms2/12-9-19_serum_starve/	preserum image 3_Stitch.lsm
/10A_Ankrd1_ms2/12-9-19_serum_starve/	postserum_exp3_combined
10A_Areg_MS2/11-21-19_serum_starving	preserum image 1_Stitch.lsm
10A_Areg_MS2/11-21-19_serum_starving	10 minutes_postserum image 1_Stitch.lsm
10A_Areg_MS2/11-21-19_serum_starving	preserum image 2_Stitch.lsm
10A_Areg_MS2/11-21-19_serum_starving	10 minutes_postserum image 2_Stitch.lsm
10A_Areg_MS2/11-21-19_serum_starving	preserum image 3_Stitch.lsm
10A_Areg_MS2/11-21-19_serum_starving	post_serum_combined
10A_Areg_MS2/1-24-20_TG_fish	UNTREATED 1_Stitch.lsm
10A_Areg_MS2/1-24-20_TG_fish	UNTREATED 2_Stitch.lsm
10A_Areg_MS2/1-24-20_TG_fish	untreated_3_1.tif
10A_Areg_MS2/1-24-20_TG_fish	untreated_3_2.tif
10A_Areg_MS2/1-24-20_TG_fish	untreated_4_1.tif
10A_Areg_MS2/1-24-20_TG_fish	untreated_4_2.tif
10A_Areg_MS2/1-24-20_TG_fish	untreated_4_3.tif
10A_Areg_MS2/1-24-20_TG_fish	untreated_4_4.tif
10A_Areg_MS2/1-24-20_TG_fish/	30_min_1.tif
10A_Areg_MS2/1-24-20_TG_fish/	30_min_2.tif
10A_Areg_MS2/1-24-20_TG_fish/	30_min_3.tif
10A_Areg_MS2/1-24-20_TG_fish/	30_min_4.tif
10A_Areg_MS2/1-24-20_TG_fish/	30_min_5.tif
10A_Areg_MS2/1-24-20_TG_fish/	30_min_6.tif
10A_Areg_MS2/1-24-20_TG_fish/	30_min_7.tif
10A_Areg_MS2/1-24-20_TG_fish/	30_min_8.tif
10A_Areg_MS2/1-24-20_TG_fish/	30_min_9.tif
10A_Areg_MS2/1-24-20_TG_fish/	30_min_10.tif
10A_Areg_MS2/1-24-20_TG_fish/	30_min_11.tif
10A_Areg_MS2/1-24-20_TG_fish/	30_min_12.tif
10A_Areg_MS2/1-24-20_TG_fish/	30_min_13.tif
10A_Areg_MS2/1-24-20_TG_fish/	30_min_14.tif
10A_Areg_MS2/1-24-20_TG_fish/	30_min_15.tif
10A/2-19-20_GAPDH_tg/control	Image 1_Stitch-2.tif
10A/2-19-20_GAPDH_tg/control	Image 1_Stitch-3.tif
10A/2-19-20_GAPDH_tg/control	Image 1_Stitch-5.tif
10A/2-19-20_GAPDH_tg/control	Image 2_Stitch-1.tif
10A/2-19-20_GAPDH_tg/control	Image 2_Stitch-2.tif
10A/2-19-20_GAPDH_tg/control	Image 2_Stitch-3.tif
10A/2-19-20_GAPDH_tg/control	Image 2_Stitch-4.tif
10A/2-19-20_GAPDH_tg/tg	Image 1_tg_Stitch-1.tif
10A/2-19-20_GAPDH_tg/tg	Image 1_tg_Stitch-2.tif
10A/2-19-20_GAPDH_tg/tg	Image 1_tg_Stitch-3.tif
10A/2-19-20_GAPDH_tg/tg	Image 1_tg_Stitch-4.tif
10A/2-19-20_GAPDH_tg/tg	Image 1_tg_Stitch-5.tif
10A/2-19-20_GAPDH_tg/tg	Image 2_tg_Stitch-1.tif
10A/2-19-20_GAPDH_tg/tg	Image 2_tg_Stitch-2.tif
/10A_Ankrd1_ms2/10-30-18_synchronized_divisions/	combined
/10A_Ankrd1_ms2/10-31-18_synchronized_divisions/	combined
/10A_Areg_MS2/11-8-18_synchronized_divisions	combined
/10A_Areg_MS2/11-9-18_synchronized_divisions	combined
/10A_yap/5-18-18_nuc_import/field_1	Image 198.lsm
/10A_yap/5-18-18_nuc_import/field_2	Image 200.lsm
/10A_yap/5-18-18_nuc_import/field_3	Image 202.lsm
/10A_yap/5-18-18_nuc_import/field_4	Image 204.lsm
/10A_yap/5-18-18_nuc_import/field_5	Image 206.lsm
/10A_yap/5-18-18_nuc_import/field_6	Image 208.lsm
/10A_yap/5-18-18_nuc_import/field_7	Image 210.lsm
/10A_yap/5-18-18_nuc_import/field_8	Image 212.lsm
/10A_yap/5-18-18_nuc_import/field_9	Image 218.lsm
/10A_yap/5-18-18_nuc_import/field_11	Image 222.lsm
10A_yap/6-14-18_nuc_import/f1	Image 91.lsm
10A_yap/6-14-18_nuc_import/f10	Image 111.lsm
10A_yap/6-14-18_nuc_import/f2	Image 95.lsm
10A_yap/6-14-18_nuc_import/f3	Image 97.lsm
10A_yap/6-14-18_nuc_import/f4	Image 99.lsm
10A_yap/6-14-18_nuc_import/f5	Image 101.lsm
10A_yap/6-14-18_nuc_import/f6	Image 103.lsm
10A_yap/6-14-18_nuc_import/f7	Image 105.lsm
10A_yap/6-14-18_nuc_import/f8	Image 107.lsm
10A_yap/6-14-18_nuc_import/f9	Image 109.lsm
10A_yap/1-23-18_cyto_bleaching_sparse/cell_1/	Image 206.lsm
10A_yap/1-23-18_cyto_bleaching_sparse/field_2/	Image 208.lsm
10A_yap/1-23-18_cyto_bleaching_sparse/cell_3/	Image 210.lsm
10A_yap/1-23-18_cyto_bleaching_sparse/cell_4/	Image 212.lsm
10A_yap/1-23-18_cyto_bleaching_sparse/field_5/	Image 214.lsm
10A_yap/1-23-18_cyto_bleaching_sparse/field_6/	Image 216.lsm
10A_yap/1-23-18_cyto_bleaching_sparse/cell_7/	Image 218.lsm
10A_yap/1-23-18_cyto_bleaching_sparse/field_8/	Image 220.lsm
10A_yap/1-23-18_cyto_bleaching_sparse/field_9/	Image 222.lsm
10A_yap/6-14-18_nuc_export/control/f1	Image 75.lsm
10A_yap/6-14-18_nuc_export/control/f2	Image 78.lsm
10A_yap/6-14-18_nuc_export/control/f3	Image 82.lsm
10A_yap/6-14-18_nuc_export/control/f4	Image 84.lsm
10A_yap/6-14-18_nuc_export/control/f5	Image 86.lsm
10A_yap/6-14-18_nuc_export/control/f6	Image 88.lsm
10A_yap/1-17-18_cyto_bleaching/field_1/	recover_Image 27.lsm
10A_yap/1-17-18_cyto_bleaching/field_2/	recover_Image 29.lsm
10A_yap/1-17-18_cyto_bleaching/cell_1/	Image 25.lsm
10A_yap/1-17-18_cyto_bleaching/cell_3/	Image 21.lsm
10A_yap/1-17-18_cyto_bleaching/cell_4/	Image 19.lsm
10A_yap/1-17-18_cyto_bleaching/cell_6/	Image 17.lsm
10A_yap/1-17-18_cyto_bleaching/cell_7/	Image 15.lsm
10A_yap/1-17-18_cyto_bleaching/cell_8/	Image 13.lsm
10A_yap/1-17-18_cyto_bleaching/cell_9/	Image 11.lsm
/10A_yapH_HRAS/5-19-18_nuc_import/field_1	Image 15.lsm
/10A_yapH_HRAS/5-19-18_nuc_import/field_2	Image 17.lsm
/10A_yapH_HRAS/5-19-18_nuc_import/field_3	Image 19.lsm
/10A_yapH_HRAS/5-19-18_nuc_import/field_4	Image 21.lsm
/10A_yapH_HRAS/5-19-18_nuc_import/field_5	Image 23.lsm
/10A_yapH_HRAS/5-19-18_nuc_import/field_6	Image 25.lsm
/10A_yapH_HRAS/5-19-18_nuc_import/field_7	Image 27.lsm
/10A_yapH_HRAS/5-19-18_nuc_import/field_8	Image 29.lsm
/10A_yapH_HRAS/5-19-18_nuc_import/field_9	Image 31.lsm
/10A_yapH_HRAS/5-19-18_nuc_import/field_10	Image 33.lsm
/10A_yapH_HRAS/5-19-18_nuc_import/field_11	Image 35.lsm
/10A_yapH_HRAS/5-19-18_nuc_import/field_12	Image 38.lsm
/10A_yapH_HRAS/5-19-18_nuc_import/field_13	Image 40.lsm
/10A_yapH_HRAS/5-19-18_nuc_import/field_14	Image 42.lsm
/10A_yapH_HRAS/5-19-18_nuc_import/field_15	Image 45.lsm
/10A_yapH_HRAS/5-19-18_nuc_import/field_16	Image 47.lsm
/10A_yapH_HRAS/5-19-18_nuc_import/field_17	Image 49.lsm
/10A_yapH_HRAS/5-19-18_nuc_import/field_18	Image 51.lsm
/10A_yapH_HRAS/5-19-18_nuc_import/field_19	Image 53.lsm
/10A_yapH_HRAS/5-19-18_nuc_import/field_20	Image 55.lsm
10A_yapH_HRAS/6-15-18_nuc_import/f10	Image 37.lsm
10A_yapH_HRAS/6-15-18_nuc_import/f11	Image 39.lsm
10A_yapH_HRAS/6-15-18_nuc_import/f12	Image 41.lsm
10A_yapH_HRAS/6-15-18_nuc_import/f13	Image 43.lsm
10A_yapH_HRAS/6-15-18_nuc_import/f14	Image 45.lsm
10A_yapH_HRAS/6-15-18_nuc_import/f15	Image 48.lsm
10A_yapH_HRAS/6-15-18_nuc_import/f16	Image 50.lsm
10A_yapH_HRAS/6-15-18_nuc_import/f17	Image 52.lsm
10A_yapH_HRAS/6-15-18_nuc_import/f18	Image 54.lsm
10A_yapH_HRAS/6-15-18_nuc_import/f19	Image 56.lsm
10A_yapH_HRAS/6-15-18_nuc_import/f2	Image 21.lsm
10A_yapH_HRAS/6-15-18_nuc_import/f3	Image 23.lsm
10A_yapH_HRAS/6-15-18_nuc_import/f4	Image 25.lsm
10A_yapH_HRAS/6-15-18_nuc_import/f5	Image 27.lsm
10A_yapH_HRAS/6-15-18_nuc_import/f6	Image 29.lsm
10A_yapH_HRAS/6-15-18_nuc_import/f7	Image 31.lsm
10A_yapH_HRAS/6-15-18_nuc_import/f8	Image 33.lsm
10A_yapH_HRAS/6-15-18_nuc_import/f9	Image 35.lsm
10A_yapH_HRAS/1-22-18_cyto_frap/cell_1	Image 126.lsm
10A_yapH_HRAS/1-22-18_cyto_frap/cell_2	Image 134.lsm
10A_yapH_HRAS/1-22-18_cyto_frap/cell_3	Image 136.lsm
10A_yapH_HRAS/1-22-18_cyto_frap/cell_4	Image 139.lsm
10A_yapH_HRAS/1-22-18_cyto_frap/cell_5	Image 141.lsm
10A_yapH_HRAS/1-22-18_cyto_frap/cell_6	Image 143.lsm
10A_yapH_HRAS/1-22-18_cyto_frap/cell_7	Image 145.lsm
10A_yapH_HRAS/1-22-18_cyto_frap/cell_8	Image 147.lsm
10A_yapH_HRAS/1-22-18_cyto_frap/cell_9	Image 149.lsm
10A_yapH_HRAS/1-22-18_cyto_frap/cell_10	Image 151.lsm
10A_yapH_HRAS/1-22-18_cyto_frap/cell_11	Image 153.lsm
10A_yapH_HRAS/1-22-18_cyto_frap/cell_12	Image 155.lsm
10A_yapH_HRAS/1-22-18_cyto_frap/cell_13	Image 157.lsm
10A_yapH_HRAS/1-22-18_cyto_frap/cell_14	Image 160.lsm
10A_yapH_HRAS/1-22-18_cyto_frap/cell_15	Image 162.lsm
10A_yapH_HRAS/1-22-18_cyto_frap/cell_16	Image 164.lsm
10A_yapH_HRAS/6-15-18_nuc_export/f1	Image 6.lsm
10A_yapH_HRAS/6-15-18_nuc_export/f2	Image 8.lsm
10A_yapH_HRAS/6-15-18_nuc_export/f3	Image 10.lsm
10A_yapH_HRAS/6-15-18_nuc_export/f4	Image 12.lsm
10A_yapH_HRAS/6-15-18_nuc_export/f5	Image 14.lsm
10A_yapH_HRAS/6-15-18_nuc_export/f6	Image 16.lsm
/SUM159_yap/FRAP/6-19-18_import/F4	Image 271.lsm
/SUM159_yap/FRAP/6-19-18_import/F5	Image 273.lsm
/SUM159_yap/FRAP/6-19-18_import/f1	Image 265.lsm
/SUM159_yap/FRAP/6-19-18_import/f2	Image 267.lsm
/SUM159_yap/FRAP/6-19-18_import/f3	Image 269.lsm
/SUM159_yap/FRAP/6-19-18_import/f6	Image 275.lsm
/SUM159_yap/FRAP/6-19-18_import/f7	Image 277.lsm
/SUM159_yap/FRAP/6-19-18_import/f8	Image 279.lsm
/SUM159_yap/FRAP/6-19-18_import/f9	Image 281.lsm
/SUM159_yap/FRAP/6-19-18_export/f1	Image 253.lsm
/SUM159_yap/FRAP/6-19-18_export/f2	Image 255.lsm
/SUM159_yap/FRAP/6-19-18_export/f3	Image 257.lsm
/SUM159_yap/FRAP/6-19-18_export/f4	Image 259.lsm
/SUM159_yap/FRAP/6-19-18_export/f5	Image 261.lsm
/SUM159_yap/FRAP/6-19-18_export/f6	Image 263.lsm
MDA_MB_231_yap_gfp/FRAP/6-19-18_import/f1	Image 233.lsm
MDA_MB_231_yap_gfp/FRAP/6-19-18_import/f10	Image 251.lsm
MDA_MB_231_yap_gfp/FRAP/6-19-18_import/f2	Image 235.lsm
MDA_MB_231_yap_gfp/FRAP/6-19-18_import/f3	Image 237.lsm
MDA_MB_231_yap_gfp/FRAP/6-19-18_import/f4	Image 239.lsm
MDA_MB_231_yap_gfp/FRAP/6-19-18_import/f5	Image 241.lsm
MDA_MB_231_yap_gfp/FRAP/6-19-18_import/f6	Image 243.lsm
MDA_MB_231_yap_gfp/FRAP/6-19-18_import/f7	Image 245.lsm
MDA_MB_231_yap_gfp/FRAP/6-19-18_import/f8	Image 247.lsm
MDA_MB_231_yap_gfp/FRAP/6-19-18_import/f9	Image 249.lsm
MDA_MB_231_yap_gfp/FRAP/6-19-18_export/f1	Image 217.lsm
MDA_MB_231_yap_gfp/FRAP/6-19-18_export/f2	Image 221.lsm
MDA_MB_231_yap_gfp/FRAP/6-19-18_export/f3	Image 223.lsm
MDA_MB_231_yap_gfp/FRAP/6-19-18_export/f4	Image 225.lsm
MDA_MB_231_yap_gfp/FRAP/6-19-18_export/f5	Image 227.lsm
MDA_MB_231_yap_gfp/FRAP/6-19-18_export/f6	Image 229.lsm
MDA_MB_231_yap_gfp/FRAP/6-19-18_export/f7	Image 231.lsm
/10A/NLS_2xGFP_TF3a_cytofrap/10A/field_1/	Image 11.lsm
/10A/NLS_2xGFP_TF3a_cytofrap/10A/field_2/	Image 13.lsm
/10A/NLS_2xGFP_TF3a_cytofrap/10A/field_3/	Image 16.lsm
/10A/NLS_2xGFP_TF3a_cytofrap/10A/field_4/	Image 18.lsm
/10A/NLS_2xGFP_TF3a_cytofrap/10A/field_5/	Image 20.lsm
/10A/NLS_2xGFP_TF3a_cytofrap/10A/field_6/	Image 22.lsm
/10A/NLS_2xGFP_TF3a_cytofrap/10A/field_7/	Image 24.lsm
/10A/NLS_2xGFP_TF3a_cytofrap/10A/field_8/	Image 26.lsm
/10A/NLS_2xGFP_TF3a_cytofrap/10AT_reseed/field_1/	Image 7.lsm
/10A/NLS_2xGFP_TF3a_cytofrap/10AT_reseed/field_2/	Image 9.lsm
/10A/NLS_2xGFP_TF3a_cytofrap/10AT_reseed/field_3/	Image 11.lsm
/10A/NLS_2xGFP_TF3a_cytofrap/10AT_reseed/field_4/	Image 13.lsm
/10A/NLS_2xGFP_TF3a_cytofrap/10AT_reseed/field_5/	Image 15.lsm
/10A/NLS_2xGFP_TF3a_cytofrap/10AT_reseed/field_6/	Image 17.lsm
/10A/NLS_2xGFP_TF3a_cytofrap/10AT_reseed/field_7/	Image 20.lsm
/10A/NLS_2xGFP_TF3a_cytofrap/10AT_reseed/field_8/	Image 22.lsm
/10A/NLS_2xGFP_TF3a_cytofrap/SUM159/R10	Image 21.lsm
/10A/NLS_2xGFP_TF3a_cytofrap/SUM159/R11	Image 23.lsm
/10A/NLS_2xGFP_TF3a_cytofrap/SUM159/R2	Image 5.lsm
/10A/NLS_2xGFP_TF3a_cytofrap/SUM159/R3	Image 7.lsm
/10A/NLS_2xGFP_TF3a_cytofrap/SUM159/R4	Image 9.lsm
/10A/NLS_2xGFP_TF3a_cytofrap/SUM159/R5	Image 11.lsm
/10A/NLS_2xGFP_TF3a_cytofrap/SUM159/R6	Image 13.lsm
/10A/NLS_2xGFP_TF3a_cytofrap/SUM159/R7	Image 15.lsm
/10A/NLS_2xGFP_TF3a_cytofrap/SUM159/R8	Image 17.lsm
/10A/NLS_2xGFP_TF3a_cytofrap/SUM159/R9	Image 19.lsm
/10A/NLS_2xGFP_TF3a_cytofrap/MDA_MB_231/r2_5-1-18/field_1/	Image 127.lsm
/10A/NLS_2xGFP_TF3a_cytofrap/MDA_MB_231/r2_5-1-18/field_2/	Image 129.lsm
/10A/NLS_2xGFP_TF3a_cytofrap/MDA_MB_231/r2_5-1-18/field_3/	Image 131.lsm
/10A/NLS_2xGFP_TF3a_cytofrap/MDA_MB_231/r2_5-1-18/field_4/	Image 133.lsm
/10A/NLS_2xGFP_TF3a_cytofrap/MDA_MB_231/r2_5-1-18/field_5/	Image 136.lsm
/10A/NLS_2xGFP_TF3a_cytofrap/MDA_MB_231/r2_5-1-18/field_6/	Image 138.lsm
/10A/NLS_2xGFP_TF3a_cytofrap/MDA_MB_231/r2_5-1-18/field_7/	Image 140.lsm
10A_YAPeGFP_TEADmCh/6-18-20_density/sparse_20	run1_dish1.nd2
10A_YAPeGFP_TEADmCh/6-18-20_density/sparse_20	run1_dish2.nd2
10A_YAPeGFP_TEADmCh/6-18-20_density/sparse_20	run2_dish1.nd2
10A_YAPeGFP_TEADmCh/6-18-20_density/sparse_20	run2_dish2.nd2
10A_YAPeGFP_TEADmCh/6-18-20_density/sparse_20	run3_dish2.nd2
10A_YAPeGFP_TEADmCh/6-18-20_density/sparse_20	run4_dish2.nd2
10A_YAPeGFP_TEADmCh/6-18-20_density/sparse_20	run5_dish2.nd2
10A_YAPeGFP_TEADmCh/6-18-20_density/dense_200/	dish2_run1.nd2
10A_YAPeGFP_TEADmCh/6-18-20_density/dense_200/	dish2_run2.nd2
10A_YAPeGFP_TEADmCh/6-18-20_density/dense_200/	dish2_run3.nd2
10A_YAPeGFP_TEADmCh/6-18-20_density/dense_200/	run1.nd2
10A_YAPeGFP_TEADmCh/6-18-20_density/dense_200/	run2.nd2
/10A_LATS_KO/1-25-20_LATSKO_TG_2/well_5_control	run1.nd2
/10A_LATS_KO/1-25-20_LATSKO_TG_2/well_5_control	run2.nd2
/10A_LATS_KO/1-25-20_LATSKO_TG_2/well_5_control	run3.nd2
/10A_LATS_KO/1-25-20_LATSKO_TG_2/well_6_20min	run1.nd2
/10A_LATS_KO/1-25-20_LATSKO_TG_2/well_7_40min	run1.nd2
/10A_LATS_KO/1-25-20_LATSKO_TG_2/well_7_40min	run2.nd2
/10A_LATS_KO/1-25-20_LATSKO_TG_2/well_8_60min	run.nd2
/10A_LATS_KO/1-25-20_LATSKO_TG_2/well_8_60min	run2.nd2
/10A_LATS_KO/1-25-20_LATSKO_TG_2/well_4_80min	run1.nd2
/10A_LATS_KO/1-25-20_LATSKO_TG_2/well_4_80min	run2.nd2
/10A_LATS_KO/1-25-20_LATSKO_TG_2/well_4_80min	run3.nd2
/10A_LATS_KO/1-25-20_LATSKO_TG_2/well_3_100min	run1.nd2
/10A_LATS_KO/1-25-20_LATSKO_TG_2/well_3_100min	run2.nd2
/10A_LATS_KO/1-25-20_LATSKO_TG_2/well_2_120min	run1.nd2
/10A_LATS_KO/1-25-20_LATSKO_TG_2/well_2_120min	run2.nd2
/10A_LATS_KO/1-25-20_LATSKO_TG_2/well_2_120min	run3.nd2
/10A_LATS_KO/1-25-20_LATSKO_TG_2/well_1_140min	run1.nd2
/10A_LATS_KO/1-25-20_LATSKO_TG_2/well_1_140min	run2.nd2
/10A_LATS_KO/1-25-20_LATSKO_TG_2/well_1_140min	run3.nd2
10A_yap/12-6-19_thapsigargin_immunofluorescence	100 minutes posttreatment image2_12-2-19.oif.files.oif.files.oif
10A_yap/12-6-19_thapsigargin_immunofluorescence	120 minutes posttreatment image_12-2-19.oif.files.oif.files.oif
10A_yap/12-6-19_thapsigargin_immunofluorescence	140 minutes posttreatment image_12-2-19.oif.files.oif.files.oif
10A_yap/12-6-19_thapsigargin_immunofluorescence	160 minutes posttreatment image_12-2-19.oif.files.oif.files.oif
10A_yap/12-6-19_thapsigargin_immunofluorescence	20 minutes posttreatment image 1_12-2-19.oif
10A_yap/12-6-19_thapsigargin_immunofluorescence	20 minutes posttreatment image5_12-2-19.oif
10A_yap/12-6-19_thapsigargin_immunofluorescence	20 minutes posttreattment image4_12-2-19.oif
10A_yap/12-6-19_thapsigargin_immunofluorescence	40 minutes posttreatment image1_12-2-19.oif
10A_yap/12-6-19_thapsigargin_immunofluorescence	40 minutes posttreatment image2_12-2-19.oif
10A_yap/12-6-19_thapsigargin_immunofluorescence	60 minutes posttreatment image1_12-2-19.oif
10A_yap/12-6-19_thapsigargin_immunofluorescence	60 minutes posttreatment image2_12-2-19.oif.files.oif
10A_yap/12-6-19_thapsigargin_immunofluorescence	80 minutes posttreatment image_12-2-19.oif.files.oif.files.oif
10A_yap/12-6-19_thapsigargin_immunofluorescence	pretreatment stitch12-2-19.oif
