# Supplementary material for: Concerted localization-resets precede YAP-dependent transcription
Source: Nat Commun. 2020 Sep 11;11:4581. doi: 10.1038/s41467-020-18368-x (PMC7486942; doi:10.1038/s41467-020-18368-x)
Supplement: Supplementary file 18 — Source data [file 41467_2020_18368_MOESM18_ESM.zip › data/code/signal_analysis/fpeaks.m]

function [Ypk,Xpk,Wpk,Ppk,bxPk,byPk] = findpeaks(Yin,varargin)
%FINDPEAKS Find local peaks in data
%   PKS = FINDPEAKS(Y) finds local peaks in the data vector Y. A local peak
%   is defined as a data sample which is either larger than the two
%   neighboring samples or is equal to Inf.
%
%   [PKS,LOCS]= FINDPEAKS(Y) also returns the indices LOCS at which the
%   peaks occur.
%
%   [PKS,LOCS] = FINDPEAKS(Y,X) specifies X as the location vector of data
%   vector Y. X must be a strictly increasing vector of the same length as
%   Y. LOCS returns the corresponding value of X for each peak detected.
%   If X is omitted, then X will correspond to the indices of Y.
%
%   [PKS,LOCS] = FINDPEAKS(Y,Fs) specifies the sample rate, Fs, as a
%   positive scalar, where the first sample instant of Y corresponds to a
%   time of zero.
%
%   [...] = FINDPEAKS(...,'MinPeakHeight',MPH) finds only those peaks that
%   are greater than the minimum peak height, MPH. MPH is a real-valued
%   scalar. The default value of MPH is -Inf.
%
%   [...] = FINDPEAKS(...,'MinPeakProminence',MPP) finds peaks guaranteed
%   to have a vertical drop of more than MPP from the peak on both sides
%   without encountering either the end of the signal or a larger
%   intervening peak. The default value of MPP is zero.
%
%   [...] = FINDPEAKS(...,'Threshold',TH) finds peaks that are at least
%   greater than both adjacent samples by the threshold, TH. TH is a
%   real-valued scalar greater than or equal to zero. The default value of
%   TH is zero.
%
%   FINDPEAKS(...,'WidthReference',WR) estimates the width of the peak as
%   the distance between the points where the signal intercepts a
%   horizontal reference line. The points are found by linear
%   interpolation. The height of the line is selected using the criterion
%   specified in WR:
% 
%    'halfprom' - the reference line is positioned beneath the peak at a
%       vertical distance equal to half the peak prominence.
% 
%    'halfheight' - the reference line is positioned at one-half the peak 
%       height. The line is truncated if any of its intercept points lie
%       beyond the borders of the peaks selected by the 'MinPeakHeight',
%       'MinPeakProminence' and 'Threshold' parameters. The border between
%       peaks is defined by the horizontal position of the lowest valley
%       between them. Peaks with heights less than zero are discarded.
% 
%    The default value of WR is 'halfprom'.
%
%   [...] = FINDPEAKS(...,'MinPeakWidth',MINW) finds peaks whose width is
%   at least MINW. The default value of MINW is zero.
%
%   [...] = FINDPEAKS(...,'MaxPeakWidth',MAXW) finds peaks whose width is
%   at most MAXW. The default value of MAXW is Inf.
%
%   [...] = FINDPEAKS(...,'MinPeakDistance',MPD) finds peaks separated by
%   more than the minimum peak distance, MPD. This parameter may be
%   specified to ignore smaller peaks that may occur in close proximity to
%   a large local peak. For example, if a large local peak occurs at LOC,
%   then all smaller peaks in the range [N-MPD, N+MPD] are ignored. If not
%   specified, MPD is assigned a value of zero.  
%
%   [...] = FINDPEAKS(...,'SortStr',DIR) specifies the direction of sorting
%   of peaks. DIR can take values of 'ascend', 'descend' or 'none'. If not
%   specified, DIR takes the value of 'none' and the peaks are returned in
%   the order of their occurrence.
%
%   [...] = FINDPEAKS(...,'NPeaks',NP) specifies the maximum number of peaks
%   to be found. NP is an integer greater than zero. If not specified, all
%   peaks are returned. Use this parameter in conjunction with setting the
%   sort direction to 'descend' to return the NP largest peaks. (see
%   'SortStr')
%
%   [PKS,LOCS,W] = FINDPEAKS(...) returns the width, W, of each peak by
%   linear interpolation of the left- and right- intercept points to the
%   reference defined by 'WidthReference'.
%
%   [PKS,LOCS,W,P] = FINDPEAKS(...) returns the prominence, P, of each
%   peak.
%
%   FINDPEAKS(...) without output arguments plots the signal and the peak
%   values it finds
%
%   FINDPEAKS(...,'Annotate',PLOTSTYLE) will annotate a plot of the
%   signal with PLOTSTYLE. If PLOTSTYLE is 'peaks' the peaks will be
%   plotted. If PLOTSTYLE is 'extents' the signal, peak values, widths,
%   prominences of each peak will be annotated. 'Annotate' will be ignored
%   if called with output arguments. The default value of PLOTSTYLE is
%   'peaks'.
%
%   % Example 1:
%   %   Plot the Zurich numbers of sunspot activity from years 1700-1987
%   %   and identify all local maxima at least six years apart
%   load sunspot.dat
%   findpeaks(sunspot(:,2),sunspot(:,1),'MinPeakDistance',6)
%   xlabel('Year');
%   ylabel('Zurich number');
%
%   % Example 2: 
%   %   Plot peak values of an audio signal that drop at least 1V on either
%   %   side without encountering values larger than the peak.
%   load mtlb
%   findpeaks(mtlb,Fs,'MinPeakProminence',1)
%
%   % Example 3:
%   %   Plot all peaks of a chirp signal whose widths are between .5 and 1 
%   %   milliseconds.
%   Fs = 44.1e3; N = 1000;
%   x = sin(2*pi*(1:N)/N + (10*(1:N)/N).^2);
%   findpeaks(x,Fs,'MinPeakWidth',.5e-3,'MaxPeakWidth',1e-3, ...
%             'Annotate','extents')
%
%   See also MAX, FINDSIGNAL, FINDCHANGEPTS.

%   Copyright 2007-2016 The MathWorks, Inc.

%#ok<*EMCLS>
%#ok<*EMCA>
%#codegen

narginchk(1,22);
isInMATLAB = coder.target('MATLAB');

if nargout == 0 && ~isInMATLAB
    % Plotting is not supported for code generation. If this is running in
    % MATLAB, just call MATLAB's FINDPEAKS, else error.
    coder.internal.assert(coder.target('MEX') || coder.target('Sfun'), ...
        'signal:codegeneration:PlottingNotSupported');
    feval('findpeaks',Yin,varargin{:});
    return
end

% extract the parameters from the input argument list
[y,yIsRow,x,xIsRow,minH,minP,minW,maxW,minD,minT,maxN,sortDir,annotate,refW] ...
  = parse_inputs(isInMATLAB,Yin,varargin{:});

% indicate if we need to compute the extent of a peak
needWidth = minW>0 || maxW<inf || minP>0 || nargout>2 || strcmp(annotate,'extents');

if isInMATLAB
    % find indices of all finite and infinite peaks and the inflection points
    [iFinite,iInfinite,iInflect] = getAllPeaks(y);
    
    % keep only the indices of finite peaks that meet the required
    % minimum height and threshold
    iPk = removePeaksBelowMinPeakHeight(y,iFinite,minH,refW);
    iPk = removePeaksBelowThreshold(y,iPk,minT);
else
    % Use equivalent one-pass code generation algorithms
    [iFinite,iInfinite,iInflect] = getAllPeaksCodegen(y);
    iPk = removeSmallPeaks(y,iFinite,minH,minT);
end

if needWidth
  % obtain the indices of each peak (iPk), the prominence base (bPk), and
  % the x- and y- coordinates of the peak base (bxPk, byPk) and the width
  % (wxPk)
  [iPk,bPk,bxPk,byPk,wxPk] = findExtents(y,x,iPk,iFinite,iInfinite,iInflect,minP,minW,maxW,refW);
else
  % combine finite and infinite peaks into one list
  [iPk,bPk,bxPk,byPk,wxPk] = combinePeaks(iPk,iInfinite);
end

% find the indices of the largest peaks within the specified distance
idx = findPeaksSeparatedByMoreThanMinPeakDistance(y,x,iPk,minD);

% re-order and bound the number of peaks based upon the index vector
idx = orderPeaks(y,iPk,idx,sortDir);
idx = keepAtMostNpPeaks(idx,maxN);

% use the index vector to fetch the correct peaks.
iPk = iPk(idx);
if needWidth
  [bPk, bxPk, byPk, wxPk] = fetchPeakExtents(idx,bPk,bxPk,byPk,wxPk);
end

if nargout > 0
  % assign output variables
  if needWidth
    [Ypk,Xpk,Wpk,Ppk] = assignFullOutputs(y,x,iPk,wxPk,bPk,yIsRow,xIsRow);
  else
    [Ypk,Xpk] = assignOutputs(y,x,iPk,yIsRow,xIsRow);
  end    
else
  % no output arguments specified. plot and optionally annotate
  hAxes = plotSignalWithPeaks(x,y,iPk);
  if strcmp(annotate,'extents')
    plotExtents(hAxes,x,y,iPk,bPk,bxPk,byPk,wxPk,refW);
  end
  
  scalePlot(hAxes);
end

%--------------------------------------------------------------------------
function [y,yIsRow,x,xIsRow,Ph,Pp,Wmin,Wmax,Pd,Th,NpOut,Str,Ann,Ref] = parse_inputs(isInMATLAB,Yin,varargin)

% Validate input signal
validateattributes(Yin,{'double','single'},{'nonempty','real','vector'},...
    'findpeaks','Y');
y = Yin(:);
M = length(y);

if isInMATLAB
    if M < 3
        error(message('signal:findpeaks:emptyDataSet'));
    end
    yIsRow = isrow(Yin);
else
    coder.internal.assert(M >= 3,'signal:findpeaks:emptyDataSet');
    % To return row vectors we require Yin to be a row vector *type*, i.e.
    % length(size(y)) == 2, size(y,1) is constant 1, and size(y,2) ==
    % length(y). Otherwise, the output allocation might be O(n^2) instead
    % of O(n).
    yIsRow = coder.internal.isConst(isrow(Yin)) && isrow(Yin);
end

% indicate if the user specified an Fs or X
hasX = ~isempty(varargin) && (isnumeric(varargin{1}) || ...
  isInMATLAB && isdatetime(varargin{1}) && length(varargin{1})>1);

if hasX
  startArg = 2;
  if isInMATLAB
      FsSupplied = isscalar(varargin{1});
  else
      FsSupplied = coder.internal.isConst(isscalar(varargin{1})) && isscalar(varargin{1});
  end
  if FsSupplied
    % Fs
    Fs = varargin{1};
    validateattributes(Fs,{'double'},{'real','finite','positive'},'findpeaks','Fs');
    x = (0:M-1).'/Fs;
    xIsRow = yIsRow;
  else
    % X
    Xin = varargin{1};
    
    if isnumeric(Xin)
      validateattributes(Xin,{'double','single'},{'real','finite','vector','increasing'},'findpeaks','X');
    else % isdatetime(Xin)
      validateattributes(seconds(Xin-Xin(1)),{'double'},{'real','finite','vector','increasing'},'findpeaks','X');      
    end
    
    if isInMATLAB
        if length(Xin) ~= M
            throwAsCaller(MException(message('signal:findpeaks:mismatchYX')));
        end
        xIsRow = isrow(Xin);
    else
        coder.internal.assert(length(Xin) == M, ...
            'signal:findpeaks:mismatchYX');
        xIsRow = coder.internal.isConst(isrow(Xin)) && isrow(Xin);
    end
    x = Xin(:);
  end
else
  startArg = 1;
  % unspecified, use index vector
  x = (1:M).';
  xIsRow = yIsRow;
end

%#function dspopts.findpeaks
defaultMinPeakHeight = -inf;
defaultMinPeakProminence = 0;
defaultMinPeakWidth = 0;
defaultMaxPeakWidth = Inf;
defaultMinPeakDistance = 0;
defaultThreshold = 0;
defaultNPeaks = [];
defaultSortStr = 'none';
defaultAnnotate = 'peaks';
defaultWidthReference = 'halfprom';

if isInMATLAB
    p = inputParser;
    addParameter(p,'MinPeakHeight',defaultMinPeakHeight);
    addParameter(p,'MinPeakProminence',defaultMinPeakProminence);
    addParameter(p,'MinPeakWidth',defaultMinPeakWidth);
    addParameter(p,'MaxPeakWidth',defaultMaxPeakWidth);
    addParameter(p,'MinPeakDistance',defaultMinPeakDistance);
    addParameter(p,'Threshold',defaultThreshold);
    addParameter(p,'NPeaks',defaultNPeaks);
    addParameter(p,'SortStr',defaultSortStr);
    addParameter(p,'Annotate',defaultAnnotate);
    addParameter(p,'WidthReference',defaultWidthReference);
    parse(p,varargin{startArg:end});
    Ph = p.Results.MinPeakHeight;
    Pp = p.Results.MinPeakProminence;
    Wmin = p.Results.MinPeakWidth;
    Wmax = p.Results.MaxPeakWidth;
    Pd = p.Results.MinPeakDistance;
    Th = p.Results.Threshold;
    Np = p.Results.NPeaks;
    Str = p.Results.SortStr;
    Ann = p.Results.Annotate;
    Ref = p.Results.WidthReference;
else
    parms = struct('MinPeakHeight',uint32(0), ...
                'MinPeakProminence',uint32(0), ...
                'MinPeakWidth',uint32(0), ...
                'MaxPeakWidth',uint32(0), ...
                'MinPeakDistance',uint32(0), ...
                'Threshold',uint32(0), ...
                'NPeaks',uint32(0), ...
                'SortStr',uint32(0), ...
                'Annotate',uint32(0), ...
                'WidthReference',uint32(0));
    pstruct = eml_parse_parameter_inputs(parms,[],varargin{startArg:end});
    Ph = eml_get_parameter_value(pstruct.MinPeakHeight,defaultMinPeakHeight,varargin{startArg:end});
    Pp = eml_get_parameter_value(pstruct.MinPeakProminence,defaultMinPeakProminence,varargin{startArg:end});
    Wmin = eml_get_parameter_value(pstruct.MinPeakWidth,defaultMinPeakWidth,varargin{startArg:end});
    Wmax = eml_get_parameter_value(pstruct.MaxPeakWidth,defaultMaxPeakWidth,varargin{startArg:end});
    Pd = eml_get_parameter_value(pstruct.MinPeakDistance,defaultMinPeakDistance,varargin{startArg:end});
    Th = eml_get_parameter_value(pstruct.Threshold,defaultThreshold,varargin{startArg:end});
    Np = eml_get_parameter_value(pstruct.NPeaks,defaultNPeaks,varargin{startArg:end});
    Str = eml_get_parameter_value(pstruct.SortStr,defaultSortStr,varargin{startArg:end});
    Ann = eml_get_parameter_value(pstruct.Annotate,defaultAnnotate,varargin{startArg:end});
    Ref = eml_get_parameter_value(pstruct.WidthReference,defaultWidthReference,varargin{startArg:end});
end

% limit the number of peaks to the number of input samples
if isempty(Np)
    NpOut = M;
else
    NpOut = Np;
end

% ignore peaks below zero when using halfheight width reference
if strcmp(Ref,'halfheight')
  Ph = max(Ph,0);
end

validateattributes(Ph,{'numeric'},{'real','scalar','nonempty'},'findpeaks','MinPeakHeight');
if isnumeric(x)
  validateattributes(Pd,{'numeric'},{'real','scalar','nonempty','nonnegative','<',x(M)-x(1)},'findpeaks','MinPeakDistance');
else
  if isInMATLAB && isduration(Pd)
    validateattributes(seconds(Pd),{'numeric'},{'real','scalar','nonempty','nonnegative'},'findpeaks','MinPeakDistance');
  else 
    validateattributes(Pd,{'numeric'},{'real','scalar','nonempty','nonnegative'},'findpeaks','MinPeakDistance');
  end    
end
validateattributes(Pp,{'numeric'},{'real','scalar','nonempty','nonnegative'},'findpeaks','MinPeakProminence');
if isInMATLAB && isduration(Wmin)
  validateattributes(seconds(Wmin),{'numeric'},{'real','scalar','finite','nonempty','nonnegative'},'findpeaks','MinPeakWidth');
else
  validateattributes(Wmin,{'numeric'},{'real','scalar','finite','nonempty','nonnegative'},'findpeaks','MinPeakWidth');
end
if isInMATLAB && isduration(Wmax)
  validateattributes(seconds(Wmax),{'numeric'},{'real','scalar','nonnan','nonempty','nonnegative'},'findpeaks','MaxPeakWidth');
else
  validateattributes(Wmax,{'numeric'},{'real','scalar','nonnan','nonempty','nonnegative'},'findpeaks','MaxPeakWidth');
end
if isInMATLAB && isduration(Pd)
  validateattributes(seconds(Pd),{'numeric'},{'real','scalar','nonempty','nonnegative'},'findpeaks','MinPeakDistance');
else
  validateattributes(Pd,{'numeric'},{'real','scalar','nonempty','nonnegative'},'findpeaks','MinPeakDistance');
end  
validateattributes(Th,{'numeric'},{'real','scalar','nonempty','nonnegative'},'findpeaks','Threshold');
validateattributes(NpOut,{'numeric'},{'real','scalar','nonempty','integer','positive'},'findpeaks','NPeaks');
Str = validatestring(Str,{'ascend','none','descend'},'findpeaks','SortStr');
Ann = validatestring(Ann,{'peaks','extents'},'findpeaks','SortStr');
Ref = validatestring(Ref,{'halfprom','halfheight'},'findpeaks','WidthReference');

%--------------------------------------------------------------------------
function [iPk,iInf,iInflect] = getAllPeaks(y)
% fetch indices all infinite peaks
iInf = find(isinf(y) & y>0);

% temporarily remove all +Inf values
yTemp = y;
yTemp(iInf) = NaN;

% determine the peaks and inflection points of the signal
[iPk,iInflect] = findLocalMaxima(yTemp);


%--------------------------------------------------------------------------
function [iPk, iInflect] = findLocalMaxima(yTemp)
% bookend Y by NaN and make index vector
yTemp = [NaN; yTemp; NaN];
iTemp = (1:length(yTemp)).';

% keep only the first of any adjacent pairs of equal values (including NaN).
yFinite = ~isnan(yTemp);
iNeq = [1; 1 + find((yTemp(1:end-1) ~= yTemp(2:end)) & ...
                    (yFinite(1:end-1) | yFinite(2:end)))];
iTemp = iTemp(iNeq);

% take the sign of the first sample derivative
s = sign(diff(yTemp(iTemp)));

% find local maxima
iMax = 1 + find(diff(s)<0);

% find all transitions from rising to falling or to NaN
iAny = 1 + find(s(1:end-1)~=s(2:end));

% index into the original index vector without the NaN bookend.
iInflect = iTemp(iAny)-1;
iPk = iTemp(iMax)-1;


%--------------------------------------------------------------------------
function [iPk,iInf,iInflect] = getAllPeaksCodegen(y)
% One-pass code generation version of getAllPeaks
coder.varsize('iPk');
coder.varsize('iInf');
coder.varsize('iInflect');
% Define constants.
ZERO = coder.internal.indexInt(0);
ONE = coder.internal.indexInt(1);
DECREASING = 'd';
INCREASING = 'i';
NEITHER = 'n';
NonFiniteSupport = eml_option('NonFinitesSupport');
% Allocate output arrays.
iPk = coder.nullcopy(zeros(size(y),'like',ONE));
iInf = coder.nullcopy(zeros(size(y),'like',ONE));
iInflect = coder.nullcopy(zeros(size(y),'like',ONE));
ny = coder.internal.indexInt(length(y));
% Counter variables to store the number of elements in each array that are
% in use.
nPk = ZERO;
nInf = ZERO;
nInflect = ZERO;
% Initial direction.
dir = NEITHER;
if NonFiniteSupport || ny == 0
    % This is the typical start. With kfirst = 0 and ykfirst = +Inf, the
    % first value is an artificial +Inf. Unless the signal begins with
    % +Infs and/or NaNs, we'll pick up the first non-NaN, non-Inf value in
    % the first iteration, replace ykfirst with it, and proceed from there.
    kfirst = ZERO; % index of first element of a series of equal values
    ykfirst = coder.internal.inf('like',y); % first element of a series of equal values
    isinfykfirst = true;
else
    % With no non-finite support, we know the first element of the signal
    % is finite, so we can start with it.
    kfirst = ONE; % index of first element of a series of equal values
    ykfirst = y(1); % first element of a series of equal values
    isinfykfirst = false;
end
for k = kfirst + 1:ny
    yk = y(k);
    if isnan(yk)
        % yk is NaN. Convert it to +Inf.
        yk = coder.internal.inf('like',yk);
        isinfyk = true;
    elseif isinf(yk) && yk > 0
        % yk is +Inf. Record its position in the iInf array.
        isinfyk = true;
        nInf = nInf + 1;
        iInf(nInf) = k;
    else
        isinfyk = false;
    end
    if yk ~= ykfirst
        previousdir = dir;
        if NonFiniteSupport && (isinfyk || isinfykfirst)
            dir = NEITHER;
            % kfirst == 0 implies that ykfirst was just the artificial
            % starting value. We don't want to add the artificial value to
            % the array of inflection points, so we only append if kfirst
            % is at least 1.
            if kfirst >= 1
                nInflect = nInflect + 1;
                iInflect(nInflect) = kfirst;
            end
        elseif yk < ykfirst
            dir = DECREASING;
            if dir ~= previousdir
                % Previously the direction was not decreasing and now it
                % is. At least record an inflection point.                
                nInflect = nInflect + 1;
                iInflect(nInflect) = kfirst;
                if previousdir == INCREASING
                    % Since the direction was previously increasing and now
                    % is decreasing, y(kfirst) is a peak.
                    nPk = nPk + 1;
                    iPk(nPk) = kfirst;
                end
            end
        else % if yk > ykfirst
            dir = INCREASING;
            if dir ~= previousdir
                % Direction was previously not increasing. Record the
                % inflection point y(kfirst).
                nInflect = nInflect + 1;
                iInflect(nInflect) = kfirst;
            end
        end
        % yk becomes the new ykfirst.
        ykfirst = yk;
        kfirst = k;
        isinfykfirst = isinfyk;
    end
end
% Add last point as inflection point if it is finite and not already there.
if ny > 0 && ~isinfykfirst && (nInflect == 0 || iInflect(nInflect) < ny)
    nInflect = nInflect + 1;
    iInflect(nInflect) = ny;
end
% Shorten the variable-size arrays down to the number of elements in use.
iPk = iPk(1:nPk,1);
iInf = iInf(1:nInf,1);
iInflect = iInflect(1:nInflect,1);

%--------------------------------------------------------------------------
function iPk = removePeaksBelowMinPeakHeight(Y,iPk,Ph,widthRef)
if ~isempty(iPk) 
  iPk = iPk(Y(iPk) > Ph);
  if isempty(iPk) && ~strcmp(widthRef,'halfheight')
    warning(message('signal:findpeaks:largeMinPeakHeight', 'MinPeakHeight', 'MinPeakHeight'));
  end
end
    
%--------------------------------------------------------------------------
function iPk = removePeaksBelowThreshold(Y,iPk,Th)
base = max(Y(iPk-1),Y(iPk+1));
iPk = iPk(Y(iPk)-base >= Th);

%--------------------------------------------------------------------------
function iPk = removeSmallPeaks(y,iFinite,minH,thresh)
% Combination of removePeaksBelowMinPeakHeight and
% removePeaksBelowThreshold for code generation
iPk = coder.nullcopy(iFinite);
nPk = coder.internal.indexInt(0);
n = coder.internal.indexInt(length(iFinite));
for k = 1:n
    j = iFinite(k);
    pk = y(j);
    if pk > minH
        base = max(y(j - 1),y(j + 1));
        if pk - base >= thresh
            nPk = nPk + 1;
            iPk(nPk) = j;
        end
    end
end
iPk = iPk(1:nPk,1);

%--------------------------------------------------------------------------
function [iPk,bPk,bxPk,byPk,wxPk] = findExtents(y,x,iPk,iFin,iInf,iInflect,minP,minW,maxW,refW)
% temporarily filter out +Inf from the input
yFinite = y;
yFinite(iInf) = NaN;

% get the base and left and right indices of each prominence base
[bPk,iLB,iRB] = getPeakBase(yFinite,iPk,iFin,iInflect);

% keep only those indices with at least the specified prominence
[iPk,bPk,iLB,iRB] = removePeaksBelowMinPeakProminence(yFinite,iPk,bPk,iLB,iRB,minP);

% get the x-coordinates of the half-height width borders of each peak
[wxPk,iLBh,iRBh] = getPeakWidth(yFinite,x,iPk,bPk,iLB,iRB,refW);

% merge finite and infinite peaks together into one list
[iPk,bPk,bxPk,byPk,wxPk] = combineFullPeaks(y,x,iPk,bPk,iLBh,iRBh,wxPk,iInf);

% keep only those in the range minW < w < maxW
[iPk,bPk,bxPk,byPk,wxPk] = removePeaksOutsideWidth(iPk,bPk,bxPk,byPk,wxPk,minW,maxW);


%--------------------------------------------------------------------------
function [peakBase,iLeftSaddle,iRightSaddle] = getPeakBase(yTemp,iPk,iFin,iInflect)
% determine the indices that border each finite peak
[iLeftBase, iLeftSaddle] = getLeftBase(yTemp,iPk,iFin,iInflect);
[iRightBase, iRightSaddle] = getLeftBase(yTemp,flipud(iPk),flipud(iFin),flipud(iInflect));
iRightBase = flipud(iRightBase);
iRightSaddle = flipud(iRightSaddle);
peakBase = max(yTemp(iLeftBase),yTemp(iRightBase));

%--------------------------------------------------------------------------
function [iBase, iSaddle] = getLeftBase(yTemp,iPeak,iFinite,iInflect)
IZERO = getIZERO;
IONE = ones('like',IZERO);

% pre-initialize output base and saddle indices
iBase = zeros(size(iPeak),'like',IZERO);
iSaddle = zeros(size(iPeak),'like',IZERO);

% table stores the most recently encountered peaks in order of height
peak = zeros(size(iFinite));
valley = zeros(size(iFinite));
iValley = zeros(size(iFinite),'like',IZERO);

n = IZERO;
i = IONE;
j = IONE;
k = IONE;

% pre-initialize v for code generation
v = nan('like',yTemp); 
iv = IONE;

while k<=length(iPeak)
  % walk through the inflections until you reach a peak
  while iInflect(i) ~= iFinite(j) 
    v(1) = yTemp(iInflect(i));
    iv = iInflect(i);
    if isnan(v)
      % border seen, start over.
      n = IZERO;
    else
      % ignore previously stored peaks with a valley larger than this one
      while n>0 && valley(n)>v
        n = n - 1;
      end
    end
    i = i + 1;
  end
  % get the peak
  p = yTemp(iInflect(i));
  
  % keep the smallest valley of all smaller peaks
  while n>0 && peak(n) < p
    if valley(n) < v
      v(1) = valley(n);
      iv = iValley(n);
    end
    n = n - 1;
  end

  % record "saddle" valleys in between equal-height peaks
  isv = iv;
  
  % keep seeking smaller valleys until you reach a larger peak
  while n>0 && peak(n) <= p
    if valley(n) < v
      v(1) = valley(n);
      iv = iValley(n);
    end
    n = n - 1;      
  end
  
  % record the new peak and save the index of the valley into the base
  % and saddle
  n = n + 1;
  peak(n) = p;
  valley(n) = v;
  iValley(n) = iv;

  if iInflect(i) == iPeak(k)
    iBase(k) = iv;
    iSaddle(k) = isv;
    k = k + 1;
  end
  
  i = i + 1;
  j = j + 1;
end

%--------------------------------------------------------------------------
function [iPk,pbPk,iLB,iRB] = removePeaksBelowMinPeakProminence(y,iPk,pbPk,iLB,iRB,minP)
% compute the prominence of each peak
Ppk = y(iPk)-pbPk;

% keep those that are above the specified prominence
idx = find(Ppk >= minP);
iPk = iPk(idx);
pbPk = pbPk(idx);
iLB = iLB(idx);
iRB = iRB(idx);

%--------------------------------------------------------------------------
function [wxPk,iLBh,iRBh] = getPeakWidth(y,x,iPk,pbPk,iLB,iRB,wRef)
if isempty(iPk)
  % no peaks.  define empty containers
  base = zeros(size(iPk),'like',y);
  IZERO = getIZERO;
  iLBh = zeros(size(iPk),'like',IZERO);
  iRBh = zeros(size(iPk),'like',IZERO);  
elseif strcmp(wRef,'halfheight')
  % set the baseline to zero
  base = zeros(size(iPk),'like',y);

  % border the width by no more than the lowest valley between this peak
  % and the next peak
  iLBh = [iLB(1); max(iLB(2:end),iRB(1:end-1))];
  iRBh = [min(iRB(1:end-1),iLB(2:end)); iRB(end)];
  iGuard = iLBh > iPk;
  iLBh(iGuard) = iLB(iGuard);
  iGuard = iRBh < iPk;
  iRBh(iGuard) = iRB(iGuard);
else
  % use the prominence base
  base = pbPk;
  
  % border the width by the saddle of the peak
  iLBh = iLB;
  iRBh = iRB;
end

% get the width boundaries of each peak
wxPk = getHalfMaxBounds(y, x, iPk, base, iLBh, iRBh);

%--------------------------------------------------------------------------
function bounds = getHalfMaxBounds(y, x, iPk, base, iLB, iRB)
n = length(iPk);
if isnumeric(x)
  bounds = zeros(n,2,'like',x);
else
  bounds = [x(1:n) x(1:n)];
end
% interpolate both the left and right bounds clamping at borders
for i=1:n
  
  % compute the desired reference level at half-height or half-prominence
  refHeight = (y(iPk(i))+base(i))/2;
  
  % compute the index of the left-intercept at half max
  iLeft = findLeftIntercept(y, iPk(i), iLB(i), refHeight);
  if iLeft < iLB(i)
    bounds(i,1) = x(iLB(i));
  else
    bounds(i,1) = linterp(x(iLeft),x(iLeft+1),y(iLeft),y(iLeft+1),y(iPk(i)),base(i));
  end
  
  % compute the index of the right-intercept
  iRight = findRightIntercept(y, iPk(i), iRB(i), refHeight);
  if iRight > iRB(i)
    bounds(i,2) = x(iRB(i));
  else
    bounds(i,2) = linterp(x(iRight), x(iRight-1), y(iRight), y(iRight-1), y(iPk(i)),base(i));
  end

end

%--------------------------------------------------------------------------
function idx = findLeftIntercept(y, idx, borderIdx, refHeight)
% decrement index until you pass under the reference height or pass the
% index of the left border, whichever comes first
while idx>=borderIdx && y(idx) > refHeight
  idx = idx - 1;
end

%--------------------------------------------------------------------------
function idx = findRightIntercept(y, idx, borderIdx, refHeight)
% increment index until you pass under the reference height or pass the
% index of the right border, whichever comes first
while idx<=borderIdx && y(idx) > refHeight
  idx = idx + 1;
end

%--------------------------------------------------------------------------
function xc = linterp(xa,xb,ya,yb,yc,bc)
% interpolate between points (xa,ya) and (xb,yb) to find (xc, 0.5*(yc-yc)).
xc = xa + (xb-xa) .* (0.5*(yc+bc)-ya) ./ (yb-ya);

% invoke L'Hospital's rule when -Inf is encountered. 
if isnumeric(xc) && isnan(xc) || coder.target('MATLAB') && isdatetime(xc) && isnat(xc)
  % yc and yb are guaranteed to be finite. 
  if isinf(bc)
    % both ya and bc are -Inf.
    if isnumeric(xa)
      xc(1) = 0.5*(xa+xb);
    else
      xc(1) = xa+0.5*(xb-xa);
    end
  else
    % only ya is -Inf.
    xc(1) = xb;
  end
end

%--------------------------------------------------------------------------
function [iPk,bPk,bxPk,byPk,wxPk] = removePeaksOutsideWidth(iPk,bPk,bxPk,byPk,wxPk,minW,maxW)

if isempty(iPk) || minW==0 && maxW == inf
  return
end

% compute the width of each peak and extract the matching indices
w = diff(wxPk,1,2);
idx = find(minW <= w & w <= maxW);

% fetch the surviving peaks
iPk = iPk(idx);
bPk = bPk(idx);
bxPk = bxPk(idx,:);
byPk = byPk(idx,:);
wxPk = wxPk(idx,:);

%--------------------------------------------------------------------------
function [iPkOut,bPk,bxPk,byPk,wxPk] = combinePeaks(iPk,iInf)
iPkOut = union(iPk,iInf);
bPk = zeros(0,1);
bxPk = zeros(0,2);
byPk = zeros(0,2);
wxPk = zeros(0,2);

%--------------------------------------------------------------------------
function [iPkOut,bPkOut,bxPkOut,byPkOut,wxPkOut] = combineFullPeaks(y,x,iPk,bPk,iLBw,iRBw,wPk,iInf)
iPkOut = union(iPk, iInf);

% create map of new indices to old indices
[~, iFinite] = intersect(iPkOut,iPk);
[~, iInfinite] = intersect(iPkOut,iInf);

% prevent row concatenation when iPk and iInf both have less than one
% element
iPkOut = iPkOut(:);

% compute prominence base
bPkOut = zeros(size(iPkOut));
bPkOut(iFinite) = bPk;
bPkOut(iInfinite) = 0;

% compute indices of left and right infinite borders
iInfL = max(1,iInf-1);
iInfR = min(iInf+1,length(x));

% copy out x- values of the left and right prominence base
% set each base border of an infinite peaks halfway between itself and
% the next adjacent sample
if isnumeric(x)
  bxPkOut = zeros(size(iPkOut,1),2);
  bxPkOut(iFinite,1) = x(iLBw);
  bxPkOut(iFinite,2) = x(iRBw);
  bxPkOut(iInfinite,1) = 0.5*(x(iInf)+x(iInfL));
  bxPkOut(iInfinite,2) = 0.5*(x(iInf)+x(iInfR));
else
  bxPkOut = [x(1:size(iPkOut,1)) x(1:size(iPkOut,1))];
  bxPkOut(iFinite,1) = x(iLBw);
  bxPkOut(iFinite,2) = x(iRBw);
  bxPkOut(iInfinite,1) = x(iInf) + 0.5*(x(iInfL)-x(iInf));
  bxPkOut(iInfinite,2) = x(iInf) + 0.5*(x(iInfR)-x(iInf));
end

% copy out y- values of the left and right prominence base
byPkOut = zeros(size(iPkOut,1),2);
byPkOut(iFinite,1) = y(iLBw);
byPkOut(iFinite,2) = y(iRBw);
byPkOut(iInfinite,1) = y(iInfL);
byPkOut(iInfinite,2) = y(iInfR);

% copy out x- values of the width borders
% set each width borders of an infinite peaks halfway between itself and
% the next adjacent sample
if isnumeric(x)
  wxPkOut = zeros(size(iPkOut,1),2);
  wxPkOut(iFinite,:) = wPk;
  wxPkOut(iInfinite,1) = 0.5*(x(iInf)+x(iInfL));
  wxPkOut(iInfinite,2) = 0.5*(x(iInf)+x(iInfR));
else
  wxPkOut = [x(1:size(iPkOut,1)) x(1:size(iPkOut,1))];
  wxPkOut(iFinite,:) = wPk;
  wxPkOut(iInfinite,1) = x(iInf)+0.5*(x(iInfL)-x(iInf));
  wxPkOut(iInfinite,2) = x(iInf)+0.5*(x(iInfR)-x(iInf));
end

%--------------------------------------------------------------------------
function idx = findPeaksSeparatedByMoreThanMinPeakDistance(y,x,iPk,Pd)
% Start with the larger peaks to make sure we don't accidentally keep a
% small peak and remove a large peak in its neighborhood. 

if isempty(iPk) || Pd==0
  IONE = ones('like',getIZERO);
  idx = (IONE:length(iPk)).';
  return
end

% copy peak values and locations to a temporary place
pks = y(iPk);
locs = x(iPk);

% Order peaks from large to small
if coder.target('MATLAB')
    [~, sortIdx] = sort(pks,'descend');
else
    sortIdx = coder.internal.sortIdx(pks,'d');
end
locs_temp = locs(sortIdx);

idelete = ones(size(locs_temp))<0;
for i = 1:length(locs_temp)
  if ~idelete(i)
    % If the peak is not in the neighborhood of a larger peak, find
    % secondary peaks to eliminate.
    idelete = idelete | (locs_temp>=locs_temp(i)-Pd)&(locs_temp<=locs_temp(i)+Pd); 
    idelete(i) = 0; % Keep current peak
  end
end

% report back indices in consecutive order
idx = sort(sortIdx(~idelete));


%--------------------------------------------------------------------------
function idx = orderPeaks(Y,iPk,idx,Str)

if isempty(idx) || strcmp(Str,'none')
  return
end

if coder.target('MATLAB')
  [~,s]  = sort(Y(iPk(idx)),Str);
elseif Str(1) == 'a'
  s = coder.internal.sortIdx(Y(iPk(idx)),'a');
else
  s = coder.internal.sortIdx(Y(iPk(idx)),'d');
end

idx = idx(s);


%--------------------------------------------------------------------------
function idx = keepAtMostNpPeaks(idx,Np)

if length(idx)>Np
  idx = idx(1:Np);
end

%--------------------------------------------------------------------------
function [bPk,bxPk,byPk,wxPk] = fetchPeakExtents(idx,bPk,bxPk,byPk,wxPk)
bPk = bPk(idx);
bxPk = bxPk(idx,:);
byPk = byPk(idx,:);
wxPk = wxPk(idx,:);

%--------------------------------------------------------------------------
function [YpkOut,XpkOut] = assignOutputs(y,x,iPk,yIsRow,xIsRow)
coder.internal.prefer_const(yIsRow,xIsRow);

% fetch the coordinates of the peak
Ypk = y(iPk);
Xpk = x(iPk);

% preserve orientation of Y
if yIsRow
  YpkOut = Ypk.';
else
  YpkOut = Ypk;
end

% preserve orientation of X
if xIsRow
  XpkOut = Xpk.';
else
  XpkOut = Xpk;
end

%--------------------------------------------------------------------------
function [YpkOut,XpkOut,WpkOut,PpkOut] = assignFullOutputs(y,x,iPk,wxPk,bPk,yIsRow,xIsRow)
coder.internal.prefer_const(yIsRow,xIsRow);

% fetch the coordinates of the peak
Ypk = y(iPk);
Xpk = x(iPk);

% compute the width and prominence
Wpk = diff(wxPk,1,2);
Ppk = Ypk-bPk;

% preserve orientation of Y (and P)
if yIsRow
  YpkOut = Ypk.';
  PpkOut = Ppk.';
else
  YpkOut = Ypk;
  PpkOut = Ppk;  
end

% preserve orientation of X (and W)
if xIsRow
  XpkOut = Xpk.';
  WpkOut = Wpk.';
else
  XpkOut = Xpk;
  WpkOut = Wpk;  
end

%--------------------------------------------------------------------------
function hAxes = plotSignalWithPeaks(x,y,iPk)

% plot signal
hLine = plot(x,y,'Tag','Signal');
hAxes = ancestor(hLine,'Axes');
% turn on grid
grid on;
if length(x)>1
  hAxes.XLim = hLine.XData([1 end]);
end

% use the color of the line
color = get(hLine,'Color');
hLine = line(hLine.XData(iPk),y(iPk),'Parent',hAxes, ...
     'Marker','o','LineStyle','none','Color',color,'tag','Peak');

% if using MATLAB use offset inverted triangular marker
plotpkmarkers(hLine,y(iPk));
   
%--------------------------------------------------------------------------
function plotExtents(hAxes,x,y,iPk,bPk,bxPk,byPk,wxPk,refW)

% compute level of half-maximum (height or prominence)
if strcmp(refW,'halfheight')
  hm = 0.5*y(iPk);
else
  hm = 0.5*(y(iPk)+bPk);
end

% get the default color order
colors = get(0,'DefaultAxesColorOrder');

% plot boundaries between adjacent peaks when using half-height
if strcmp(refW,'halfheight')
  % plot height
  plotLines(hAxes,'Height',x(iPk),y(iPk),x(iPk),zeros(length(iPk),1),colors(2,:));  

  % plot width
  plotLines(hAxes,'HalfHeightWidth',wxPk(:,1),hm,wxPk(:,2),hm,colors(3,:));
      
  % plot peak borders
  idx = find(byPk(:,1)>0);
  plotLines(hAxes,'Border',bxPk(idx,1),zeros(length(idx),1),bxPk(idx,1),byPk(idx,1),colors(4,:));
  idx = find(byPk(:,2)>0);
  plotLines(hAxes,'Border',bxPk(idx,2),zeros(length(idx),1),bxPk(idx,2),byPk(idx,2),colors(4,:));
  
else
  % plot prominence
  plotLines(hAxes,'Prominence',x(iPk), y(iPk), x(iPk), bPk, colors(2,:));  
  
  % plot width
  plotLines(hAxes,'HalfProminenceWidth',wxPk(:,1), hm, wxPk(:,2), hm, colors(3,:));
  
  % plot peak borders
  idx = find(bPk(:)<byPk(:,1));
  plotLines(hAxes,'Border',bxPk(idx,1),bPk(idx),bxPk(idx,1),byPk(idx,1),colors(4,:));
  idx = find(bPk(:)<byPk(:,2));
  plotLines(hAxes,'Border',bxPk(idx,2),bPk(idx),bxPk(idx,2),byPk(idx,2),colors(4,:));
end

hLine = get(hAxes,'Children');
tags = get(hLine,'tag');

legendStrs = {};
searchTags = {'Signal','Peak','Prominence','Height','HalfProminenceWidth','HalfHeightWidth','Border'};
for i=1:length(searchTags)
    if any(strcmp(searchTags{i},tags))
        legendStrs = [legendStrs, ...
            {getString(message(['signal:findpeaks:Legend' searchTags{i}]))}]; %#ok<AGROW>
    end
end

if length(hLine)==1
    legend(getString(message('signal:findpeaks:LegendSignalNoPeaks')), ...
        'Location','best');
else
    legend(legendStrs,'Location','best');
end

%--------------------------------------------------------------------------
function plotLines(hAxes,tag,x1,y1,x2,y2,c)
% concatenate multiple lines into a single line and fencepost with NaN
n = length(x1);
if isnumeric(x1)
  line(reshape([x1(:).'; x2(:).'; NaN(1,n)], 3*n, 1), ...
       reshape([y1(:).'; y2(:).'; NaN(1,n)], 3*n, 1), ...
       'Color',c,'Parent',hAxes,'tag',tag);
elseif coder.target('MATLAB') && isdatetime(x1)
  line(reshape([x1(:).'; x2(:).'; NaT(1,n)], 3*n, 1), ...
       reshape([y1(:).'; y2(:).'; NaN(1,n)], 3*n, 1), ...
       'Color',c,'Parent',hAxes,'tag',tag);
end

%--------------------------------------------------------------------------
function scalePlot(hAxes)

% In the event that the plot has integer valued y limits, 'axis auto' may
% clip the YLimits directly to the data with no margin.  We search every
% line for its max and minimum value and create a temporary annotation that
% is 10% larger than the min and max values.  We then feed this to "axis
% auto", save the y limits, set axis to "tight" then restore the y limits.
% This obviates the need to check each line for its max and minimum x
% values as well.

minVal = Inf;
maxVal = -Inf;

hLines = findall(hAxes,'Type','line');
for i=1:length(hLines)
data = get(hLines(i),'YData');
data = data(isfinite(data));
if ~isempty(data)
  minVal = min(minVal, min(data(:)));
  maxVal = max(maxVal, max(data(:)));
end
end

xlimits = xlim;
axis auto

% grow upper and lower y extent by 5% (a total of 10%)
p = .05;    
y1 = (1+p)*maxVal - p*minVal;
y2 = (1+p)*minVal - p*maxVal;

% artificially expand the data range by the specified amount
hTempLine = line(xlimits([1 1]),[y1 y2],'Parent',hAxes);  

% save the limits
ylimits = ylim;
delete(hTempLine);  

% preserve expanded y limits but tighten x axis.
axis tight
ylim(ylimits);
xlim(xlimits);

%--------------------------------------------------------------------------
function y = getIZERO
% Return zero of the indexing type: double 0 in MATLAB,
% coder.internal.indexInt(0) for code generation targets.
if coder.target('MATLAB')
    y = 0;
else
    y = coder.internal.indexInt(0);
end

% [EOF]
