# Supplementary material for: Concerted localization-resets precede YAP-dependent transcription
Source: Nat Commun. 2020 Sep 11;11:4581. doi: 10.1038/s41467-020-18368-x (PMC7486942; doi:10.1038/s41467-020-18368-x)
Supplement: Supplementary file 18 — Source data [file 41467_2020_18368_MOESM18_ESM.zip › data/code/image_functions/filter_objects.m]

function [BW, stats] = filter_objects(BW, min_size, max_size)
    if nargin==2
        max_size=Inf;
    end
    
    %Collect stats. 
    stats = regionprops(BW,'Centroid','Area','PixelList','PixelIdxList');

    %Remove very low volumes. 
    volumes = [stats.Area]';
    sel = volumes >= min_size & volumes <= max_size;
    stats = stats(sel);

    %Rebuild BW
    BW = zeros(size(BW));
    idx = cat(1,stats.PixelIdxList);
    BW(idx) = 1;
    BW = logical(BW);
end
