# Supplementary material for: Concerted localization-resets precede YAP-dependent transcription
Source: Nat Commun. 2020 Sep 11;11:4581. doi: 10.1038/s41467-020-18368-x (PMC7486942; doi:10.1038/s41467-020-18368-x)
Supplement: Supplementary file 18 — Source data [file 41467_2020_18368_MOESM18_ESM.zip › data/code/image_functions/mean_filter.m]

%% Mean Filter
function I = mean_filter(I,MeanFilterSensitivity,MeanFilterNeighborhood,image_bits)

    % Check bit-depth. 
    max_bits = max(I(:));
    if max_bits <= 256
        image_bits=8;
    elseif max_bits <= 4096
        image_bits=12;
    elseif max_bits <= 65536
        image_bits=16;
    end

    if image_bits==8
        if ~strcmp(class(I),'uint8')
            I = uint8(I);
        end
        tmp = adaptthresh(I,MeanFilterSensitivity,'NeighborhoodSize',MeanFilterNeighborhood);
    elseif image_bits==12

        %Rescale to 16 bit? 
        I = uint16(I* (2^16-1)/(2^12-1));
        tmp = adaptthresh(I,MeanFilterSensitivity,'NeighborhoodSize',MeanFilterNeighborhood);

    elseif image_bits==16
        if ~strcmp(class(I),'uint16')
            I = uint16(I);
        end
        tmp = adaptthresh(I,MeanFilterSensitivity,'NeighborhoodSize',MeanFilterNeighborhood);

    end

    %%%% This step might help bring everything to 16bit levels. Try
    %%%% manually changing bit size to 16 here. 
    I = tmp.*65000;
end
