# Supplementary material for: Concerted localization-resets precede YAP-dependent transcription
Source: Nat Commun. 2020 Sep 11;11:4581. doi: 10.1038/s41467-020-18368-x (PMC7486942; doi:10.1038/s41467-020-18368-x)
Supplement: Supplementary file 18 — Source data [file 41467_2020_18368_MOESM18_ESM.zip › data/code/image_functions/close_filter.m]

%% Use imclose
function BW = close_filter(BW, imclose_r)
  
    stats = regionprops(BW,'Centroid','Area','PixelList','PixelIdxList');

    %Now use imclose to remove gaps. Operate on individual cells so
    %that we minimize connecting cells that are close together. 
    se= strel('disk',imclose_r,8);
    new_BW= zeros(size(BW));

    dims=length(size(BW));
    
    switch dims
        
        case 2
            


            for c = 1:length(stats)
                X = stats(c).PixelList(:,1);
                Y = stats(c).PixelList(:,2);

                x_range = [min(X):max(X)];
                y_range = [min(Y):max(Y)];

                %Need to make a sub-img! 
                sub_img = false(length(y_range),length(x_range));
                %Shift og pixels to sub_img pixels. 
                X = X - x_range(1) + 1;
                Y = Y - y_range(1) + 1;   
                %Get index. 
                ind = sub2ind(size(sub_img),Y,X);
                sub_img(ind) = 1;
                %Close. 
                sub_img = imclose(sub_img,se);

                %Find closed coordinates. 
                [Y,X] = ind2sub(size(sub_img),find(sub_img));
                %Shift back into place. 
                X = X + x_range(1) - 1;
                Y = Y + y_range(1) - 1;

                %New index. 
                ind = sub2ind(size(BW),Y,X);

                %Fill in the large image. 
                new_BW(ind) = 1;            

            end
            BW = logical(new_BW);
            
        case 3
                    
            for c = 1:length(stats)
                X = stats(c).PixelList(:,1);
                Y = stats(c).PixelList(:,2);
                Z = stats(c).PixelList(:,3);

                x_range = [min(X):max(X)];
                y_range = [min(Y):max(Y)];
                z_range = [min(Z):max(Z)];

                %Need to make a sub-img! 
                sub_img = false(length(y_range),length(x_range),length(z_range));
                %Shift og pixels to sub_img pixels. 
                X = X - x_range(1) + 1;
                Y = Y - y_range(1) + 1;
                Z = Z - z_range(1) + 1;
                %Get index. 
                ind = sub2ind(size(sub_img),Y,X,Z);
                sub_img(ind) = 1;
                %Close. 
                sub_img = imclose(sub_img,se);

                %Find closed coordinates. 
                [Y,X,Z] = ind2sub(size(sub_img),find(sub_img));
                %Shift back into place. 
                X = X + x_range(1) - 1;
                Y = Y + y_range(1) - 1;
                Z = Z + z_range(1) - 1;
                %New index. 
                ind = sub2ind(size(BW),Y,X,Z);
                %Fill in the large image. 
                new_BW(ind) = 1;
            end
            
            BW = logical(new_BW);

            
    end
    
    

end
