# Supplementary material for: Concerted localization-resets precede YAP-dependent transcription
Source: Nat Commun. 2020 Sep 11;11:4581. doi: 10.1038/s41467-020-18368-x (PMC7486942; doi:10.1038/s41467-020-18368-x)
Supplement: Supplementary file 18 — Source data [file 41467_2020_18368_MOESM18_ESM.zip › data/code/image_functions/hist_thresholding.m]

function BW = hist_thresholding(J, percentile)

    P = prctile(J(:),percentile);
    thrshlevel = P;
    BW  = J >= thrshlevel;

end
