# Supplementary material for: Concerted localization-resets precede YAP-dependent transcription
Source: Nat Commun. 2020 Sep 11;11:4581. doi: 10.1038/s41467-020-18368-x (PMC7486942; doi:10.1038/s41467-020-18368-x)
Supplement: Supplementary file 18 — Source data [file 41467_2020_18368_MOESM18_ESM.zip › data/code/image_functions/adaptive_thresholding.m]

%% Thresholdings.
function BW = adaptive_thresholding(I, J, params)


    p_val = params.percentile;

    %Threshold starting point. 
    params.thresh_start = prctile(J(:),p_val);
        if params.thresh_start == 0
            warning('Threshold too low');
            %Calculate the first non-zero percentile and set as
            %starting percentile. 
            ps = prctile(J(:), [p_val:0.2:100]);
            nonzero = ps > 0;
            params.thresh_start = nonzero(1);

        end

    %Incremental change in threshold. 
    %params.increment = params.thresh_start*0.01;
    %First smooth image. 
    I_sm = imgaussfilt(I,params.I_sm_sigma);
    %Perform iterative thresholding. 
    BW = iterative_thresholding(I_sm, J, params );
end
