# Supplementary material for: Concerted localization-resets precede YAP-dependent transcription
Source: Nat Commun. 2020 Sep 11;11:4581. doi: 10.1038/s41467-020-18368-x (PMC7486942; doi:10.1038/s41467-020-18368-x)
Supplement: Supplementary file 18 — Source data [file 41467_2020_18368_MOESM18_ESM.zip › data/code/image_functions/filter_rg.m]

%% Filter out objects with too big of radius of gyration
function out_stats = filter_rg(stats, max_rg,img_size)
    out_stats=[];
    c=0;
    
    switch length(img_size)
        
        case 2
            

            for i =1:length(stats)

                %Check radius of gyration.
                [y,x] = ind2sub(img_size,stats(i).PixelIdxList);
                %Calculate radius of gryation
                pos=[x,y];
                com=[mean(x),mean(y)];

                rg = sqrt(1/length(y).*sum(sum( (pos-com).^2,2)));

                if rg > max_rg
                    continue
                end
                c=c+1;
                out_stats(c)=stats(i);
            end
            
        case 3
            
            for i = 1:length(stats)
                
                %Check radius of gyration.
                [y,x,z] = ind2sub(size(BW),stats(i).PixelIdxList);
                %Calculate radius of gryation
                pos=[x,y,z];
                com=[mean(x),mean(y),mean(z)];
                rg = sqrt(1/length(y).*sum(sum( (pos-com).^2,2)));
                
                if rg > max_rg
                    continue
                end
                c=c+1;
                out_stats(c) = stats(i);
            end
    end
    
end
