# Supplementary material for: Concerted localization-resets precede YAP-dependent transcription
Source: Nat Commun. 2020 Sep 11;11:4581. doi: 10.1038/s41467-020-18368-x (PMC7486942; doi:10.1038/s41467-020-18368-x)
Supplement: Supplementary file 18 — Source data [file 41467_2020_18368_MOESM18_ESM.zip › data/code/@track_analyzer/get_mean_sig_corr.m]

function mean_sigcorr = get_mean_sig_corr(obj, indices)

%% ADAPTED FROM msdanalyzer mean velocity correlation. 
%%GETMEANVCORR Compute the weighted mean of velocity autocorrelation.
%
% msd = obj.getMeanVCorr computes and return the weigthed mean of
% all velocity autocorrelation curves stored in this object. All
% possible delays are first derived, and for each delay, a weighted
% mean is computed from all the velocity autocorrelation curves
% stored in this object. Weights are set to be the number of points
% averaged to generate the mean square displacement value at the
% given delay. Thus, we give more weight to velocity
% autocorrelation curves with greater certainty (larger number of
% elements averaged).
%
% Results are returned as a N x 4 double array, and ordered as
% following: [ dT M STD N ] with:
% - dT the delay vector
% - M the weighted mean of velocity autocorrelation for each delay
% - STD the weighted standard deviation
% - N the number of degrees of freedom in the weighted mean
% (see http://en.wikipedia.org/wiki/Weighted_mean)
%
% msd = obj.getMeanVCorr(indices) only takes into account the
% velocity autocorrelation curves with the specified indices,
%% 

if nargin < 2 || isempty(indices)
    indices = 1 : numel(obj.sigcorr);
end

n_tracks = numel(indices);


% First, collect all possible delays
all_delays = cell(n_tracks, 1);
for i = 1 : n_tracks
    index = indices(i);
    all_delays{i} = obj.sigcorr{index}(:,1);
end
delays = unique( vertcat( all_delays{:} ) );
n_delays = numel(delays);


% Collect
sum_weight          = zeros(n_delays, 1);
sum_weighted_mean   = zeros(n_delays, 1);

% 1st pass
for i = 1 : n_tracks
    
    index = indices(i);
    
    t = obj.sigcorr{index}(:,1);
    m = obj.sigcorr{index}(:,2);
    n = obj.sigcorr{index}(:,4);
    
    % Do not tak NaNs
    valid = ~isnan(m);
    t = t(valid);
    m = m(valid);
    n = n(valid);
    
    % Find common indices
    [~, index_in_all_delays, ~] = intersect(delays, t);
    
    % Accumulate
    sum_weight(index_in_all_delays)           = sum_weight(index_in_all_delays)         + n;
    sum_weighted_mean(index_in_all_delays)    = sum_weighted_mean(index_in_all_delays)  + m .* n;
end

% Compute weighted mean
mmean = sum_weighted_mean ./ sum_weight;

% 2nd pass: unbiased variance estimator
sum_weighted_variance = zeros(n_delays, 1);
sum_square_weight     = zeros(n_delays, 1);

for i = 1 : n_tracks
    
    index = indices(i);
    
    t = obj.sigcorr{index}(:,1);
    m = obj.sigcorr{index}(:,2);
    n = obj.sigcorr{index}(:,4);
    
    % Do not tak NaNs
    valid = ~isnan(m);
    t = t(valid);
    m = m(valid);
    n = n(valid);
    
    % Find common indices
    [~, index_in_all_delays, ~] = intersect(delays, t);
    
    % Accumulate
    sum_weighted_variance(index_in_all_delays)    = sum_weighted_variance(index_in_all_delays)  + n .* (m - mmean(index_in_all_delays)).^2 ;
    sum_square_weight(index_in_all_delays)        = sum_square_weight(index_in_all_delays)      + n.^2;
end

% Standard deviation
mstd = sqrt( sum_weight ./ (sum_weight.^2 - sum_square_weight) .* sum_weighted_variance );

% Output [ T mean std Nfreedom ]
mean_sigcorr = [ delays mmean mstd (sum_weight.^2 ./ sum_square_weight) ];

end
