# Supplementary material for: Concerted localization-resets precede YAP-dependent transcription
Source: Nat Commun. 2020 Sep 11;11:4581. doi: 10.1038/s41467-020-18368-x (PMC7486942; doi:10.1038/s41467-020-18368-x)
Supplement: Supplementary file 18 — Source data [file 41467_2020_18368_MOESM18_ESM.zip › data/code/@track_analyzer/segment_2D_new.m]

% 2D Segmentation of cell nuclei. Based on: 'Object segmentation and ground
% truth in 3D embryonic imaging'. 

% This version is written for 2D images. If there's a z-stack, then just
% max-int project first. 

% 10-26-18: now takes vector of threshold values for each time frame.
function obj = segment_2D(obj, params, step, FORCE_FRAMES)

params=default_params(params);
step=default_step(step);

%% Pre-processing using bio-formats. 

%Generate reader. Use memoizer. Oif files can be really slow. Since segmentation is
%the first part of processing, there should be memo for all subsequent
%steps. 
bfInitLogging;

if step.use_specific_img    
    loci.common.DebugTools.setRootLevel('WARN');
    reader = bfGetReader();
    reader = loci.formats.Memoizer(reader,0);
    reader.setId( params.img_file );
    series = 1;    
else
    loci.common.DebugTools.setRootLevel('WARN');
    reader = bfGetReader();
    reader = loci.formats.Memoizer(reader,0);
    reader.setId( obj.exp_info.img_file );
    series = 1;
end


%Get the image size of this series. 

T = reader.getSizeT;

%% Generate im_info structure
    ZSlicesinStack = reader.getSizeZ;
    image_bits     = reader.getBitsPerPixel;   
    
    %Since we do parallel processing for time points, pre-compute the list
    %of plane indices for each time point. 
    Z_cell = {};
    for t = 1:T
        planes = [];
        for Z = 1:ZSlicesinStack
            planes(Z) = reader.getIndex(Z-1,params.seg_channel-1,t-1)+1;
        end
        Z_cell{t} = planes;
    end
    
    
%% Loop over images. Need to check if more than one image, do parallel. 
if(T>1)
    parallel = 0;
else
    parallel = 0;
end

%Experiment info to pass along. 
exp_info = obj.exp_info;

%Now check to see if any frames already exist. 
frame_files = obj.get_frame_files;
if(isempty(frame_files{1}) || step.FORCE_ALL_FRAMES)
    new_ts = [1:T];
else
    for i = 1:length(frame_files)
        [~,fname,~] = fileparts(frame_files{i});
        t_val(i) = str2num(fname(end-3:end));
    end
    all_ts = [1:T];
    new_ts = setdiff(all_ts,t_val);
end

%If user specifies list of frames as last input, then for frames accordinly
if nargin==4
    new_ts = FORCE_FRAMES;
    
    if any( new_ts > T )
        error(['frame requested exceeds image frame count: ',num2str(T)]);
    end
end

%Now run loops 
    if(parallel)
        disp('New frames to calculate:')
        disp(new_ts)
        parfor g = 1:length(new_ts)
            t = new_ts(g);
            inner_function( exp_info, Z_cell{t}, params, step, t, reader)
        end
    else
        disp('New frames to calculate:')
        disp(num2str(new_ts))
        for t = new_ts
            inner_function( exp_info, Z_cell{t},params,step,t,reader)
        end
    end
disp(['Max frames: ',num2str(T)]);

%Add params to exp_info.
obj.exp_info.seg_params=params;
obj.exp_info.seg_steps=step;
%Always clear out flags in after new segmentation. 
obj = obj.clear_flags;
%Auto-save. 
obj.save; 

obj.save;


end

%% Inner function to run 
function inner_function( exp_info, planes, params, step, t,reader)
    
%Display 
disp(['Started frame: ',num2str(t)])

%%%%%%%%%%%%%%% PARAMETERS %%%%%%%%%%%%%%%%  

%% Set Segmentation Algorithm Parameter values
    
        AbsMinVol = params.AbsMinVol;
        AbsMaxVol = params.AbsMaxVol; %Maximum voxel per single nucleus

        % nconn value for neighborhood calculations
        nconn_BW = params.nconn_BW;

%%%%%%%%%%%%%%% START PROCESSING %%%%%%%%%%%%%%%%
    image_bits     = reader.getBitsPerPixel;
    size_x = reader.getSizeX;
    size_y = reader.getSizeY;

    %Get image.
    I = get_image(reader,planes,size_y,size_x);
    
    %Reduce i for debugging
    if(step.debug)
        %I = I(1:300,1:300,:);
    end
    
    %% PRE-PROCESSING STEPS. Filters, and removing outliers. 
       
    %PRE-PROCESS image with mean filter if desired
    if(step.MeanFilter)
        I = mean_filter(I,params.MeanFilterSensitivity,params.MeanFilterNeighborhood,image_bits);
    end
    
    if step.debug
        newFigure(66); %< debug figure;
        imshow3D_filter(I);
        
    end
    %Subtract a background value. 
    if(step.subtract_bg)
       I = subtract_background(I,params.bg);
    end
    
    %CLAHE
    if(step.CLAHE)
       I = clahe(I, params.tile_size, params.ClipLimit);
    end  
    
    %% Diffusion 
    J = diff_gradients(I, params);
    

    if(step.debug)
        newFigure(66)
        if isfield(params,'percentile')
            try
                K=params.percentile(t);
            catch
                K=params.percentile;
            end
        else
            K=90;
        end
        imshow3D_filter(J,prctile(J(:),K));
        
    end 

    %% Different ways to determine threshold. 
    
    %Iterative local thresholding. 
    if step.iterative_thresholding
        if length(params.percentile)>1
            percentile=params.percentile(t);
        else
            percentile=params.percentile;
        end
        BW = adaptive_thresholding(I, J, percentile, params);
        
    %Histogram thresholding. 
    elseif step.threshold_by_histogram 
        if length(params.percentile)>1
            percentile=params.percentile(t);
        else
            percentile=params.percentile;
        end
        BW = hist_thresholding(J,percentile);
        
    %Simple binarization. 
    else
        if length(params.thrshlevel)>1
            thrshlevel=params.thrshlevel(t);
        else
            thrshlevel=params.thrshlevel;
        end
        BW  = simple_thresholding(J,thrshlevel);
    end
    
    %Pre-filter small obects
    BW = filter_objects(BW,params.AbsMinVol/4);
          
   
    if(step.imclose)
        BW = close_filter(BW,params.imclose_r);
    end

    %% Looking for high intensity outliers. 
    if(step.FilterOutliers)
        BW = filter_outliers(BW,OutlierThreshold, MeanFilterNeighborhood );
    end
    
    %% Now fill in the holes. 
    BW = fill_holes(BW);
    
    %% Filter out sizes
    BW = filter_objects(BW,params.AbsMinVol);    
    
   %% Apply 2D watershedding. This only looks at the blobs that are above the AbsMaxVol threshold. 
    if( step.watershed)
        [BW, stats] = watershed_objects(BW, params.nconn_BW, params.AbsMaxVol, params.h_min_depth, params.h_min_conn);
    end
    
    %% Merge blobs that are very close together. 
    if step.merger
       stats = merge_objects(stats, params.merge_dist, params.AbsMaxVol);
    end

    %% Rg- cutoff
    if step.filter_rg
        stats = filter_rg(stats, params.max_rg, size(BW));
    end
    
    %% Create frame_obj and save. 
    fname = ['frame_',sprintf('%04d',t),'.mat'];
    channel_str = ['seg_channel_',pad(num2str(params.seg_channel),2,'left','0')];

    export_frame_obj(fname, channel_str, stats, size(BW));

end


%Parallel saving technique
function parsave(fname, frame_obj)
try
    save(fname,'frame_obj');
catch
    %For large files...
    save(fname, 'frame_obj','-v7.3');
end
end


%Plotting text over image
function plot_liar_text( stats, liar_list )

delete(findobj(gca,'Type','text'))
hold on
for i = 1:length(liar_list)
    ctr = stats( liar_list(i) ).Centroid;
    text(ctr(1),ctr(2),num2str( liar_list(i)),'color','g')
end
hold off

end


%% Get image planes for this time point. 
function I = get_image(reader,planes,size_y,size_x)
    I = zeros(size_y,size_x,ZSlicesinStack);

    %Get the bio-formats image index corresponding to this z-stack:
    if ZSlicesinStack > 1

        for i = 1:ZSlicesinStack
            this_plane_img = bfGetPlane(reader,planes(i));
            I(:,:,i)     = this_plane_img;
        end
        %Project z-dimension. 
        I = max(I,[],3);
    else
        I = bfGetPlane(reader,planes);
    end
end

%% Mean Filter
function I = mean_filter(I,MeanFilterSensitivity,MeanFilterNeighborhood,image_bits)
    if image_bits==8
        if ~strcmp(class(I),'uint8')
            I = uint8(I);
        end
        tmp = adaptthresh(I,MeanFilterSensitivity,'NeighborhoodSize',MeanFilterNeighborhood(1:2));
    elseif image_bits==12

        %Rescale to 16 bit? 
        I = uint16(I* (2^16-1)/(2^12-1));
        tmp = adaptthresh(I,MeanFilterSensitivity,'NeighborhoodSize',MeanFilterNeighborhood(1:2));

    elseif image_bits==16
        if ~strcmp(class(I),'uint16')
            I = uint16(I);
        end
        tmp = adaptthresh(I,MeanFilterSensitivity,'NeighborhoodSize',MeanFilterNeighborhood(1:2));

    end

    %%%% This step might help bring everything to 16bit levels. Try
    %%%% manually changing bit size to 16 here. 
    I = tmp.*65000;
end

%% Subtract Background
function I = subtract_background(I, params.bg)
    sel = I <= params.bg;
    I(sel) = 0;
end
%% CLAHE
function I = clahe(I, tile_size, ClipLimit)     

    I_sm = zeros(size(I));
    mu = mean(I(:));
    i_std = std(I(:));
    norm_min = min(I(:));
    norm_max = max(I(:));
    %Set the max val to 4std above mean?
    %norm_max = 4*i_std + mu;

    norm_plane = ( I - norm_min ) ./ (norm_max - norm_min );
    tiles = round([size_y /tile_size, size_x / tile_size]);
    I_sm = adapthisteq(norm_plane,'NumTiles',tiles,'ClipLimit',ClipLimit); %,'Distribution','exponential','Alpha',0.1);

    %Replace background 
    %if(step.subtract_bg)
    %    I_sm(sel) = 0;
    %end
    I = I_sm.*65535;
end

%% diffusion gradients
function J = diff_gradients(I,params)
    
    %%  Step1: Denoising Filters
    %G(:,:,zslice) = imfilter(I(:,:,zslice), h,'replicate');
    %%Optional filters median or deconvlucy
    G = medfilt2(I, params.median_filter(1:2));
    %G(:,:,zslice) = deconvlucy(G(:,:,zslice),h); %%use the same 'h' as for Gaussian or define new variable

    %%Step2: Perona & Malik non-linear isotropic diffusion filter, refer to
    %%diffusioncode.m for details, here alter only diffuse_iterations & kappa1       
    Diff_im = diffusioncode(I, diffuse_iterations, 0.1429, kappa1, kappa2, option);

    %%Step3a: Gauss gradient, 1st derivative of the image, refer to gaussgradient.m for details
    Fim=mat2gray(Diff_im);
    [imx,imy]=gaussgradient(Fim,sigmagradient(1));
    Mag_fim = hypot(imx,imy);

    %%Step3b: Laplacian
    [L_imxx, L_imxy] = gaussgradient(imx,sigmagradient(1));
    [L_imyx, L_imyy] = gaussgradient(imy,sigmagradient(1));
    Mag_Lim = L_imxx+L_imyy;  %Laplacian (trace of the 2D matrix)
    Mag_Lim=Mag_Lim.*(Mag_Lim>0);

    %%Step3c: Hessian Determniant
    Det_hessian=L_imxx.*L_imyy-L_imxy.*L_imyx;
    Det_hessian=Det_hessian.*(Det_hessian<0);
    %%Step4: Masking function using tanh on the Summed Derivatives from Step3
    X=gamma-((alpha*Mag_fim + beta*Mag_Lim + epsilon*abs(Det_hessian)) /delta);
    Multi=0.5*(tanh(X)+1);% masking function
    J=(double(G).*Multi); % masked image applied on smoothened image
    
end

%% Thresholdings.
function BW = adaptive_thresholding(I, J, params, t)

    if length(params.percentile)>1
        p_val = params.percentile(t);
    else
        p_val = params.percentile;
    end

    %Enforce more criteria for thresholing cells. 
    real_bg = mean(J(sel));
    %Threshold starting point. 
    params.thresh_start = prctile(J(:),p_val);
        if params.thresh_start == 0
            warning('Threshold too low');
            %Calculate the first non-zero percentile and set as
            %starting percentile. 
            ps = prctile(J(:),[p_val:0.2:100]);
            nonzero = ps > 0;
            params.thresh_start = nonzero(1);

        end

    %Incremental change in threshold. 
    %params.increment = params.thresh_start*0.01;
    %First smooth image. 
    I_sm = imgaussfilt(I,params.I_sm_sigma);
    %Perform iterative thresholding. 
    BW = iterative_thresholding(I_sm, J,real_bg, params );
end

function BW = hist_thresholding(J, percentile)

    P = prctile(J(:),percentile);
    thrshlevel = P;
    BW  = J >= thrshlevel;

end

function BW = simple_thresholding(J,thrshlevel)
    BW = J >= thrshlevel;
end

%% Filtering out objects by size
function BW = filter_objects(BW, min_size, max_size)
    if nargin==2
        max_size=Inf;
    end
    
    %Collect stats. 
    stats = regionprops(BW,'Centroid','Area','PixelList','PixelIdxList');

    %Remove very low volumes. 
    volumes = [stats.Area]';
    sel = volumes >= min_size & volumes <= max_size;
    stats = stats(sel);

    %Rebuild BW
    BW = zeros(size(BW));
    idx = cat(1,stats.PixelIdxList);
    BW(idx) = 1;
    BW = logical(BW);
end

%% Use imclose
function BW = close_filter(BW, imclose_r)
  
    %Now use imclose to remove gaps. Operate on individual cells so
    %that we minimize connecting cells that are close together. 
    se= strel('disk',imclose_r,8);
    new_BW= zeros(size(BW));


    for c = 1:length(stats)
        X = stats(c).PixelList(:,1);
        Y = stats(c).PixelList(:,2);

        x_range = [min(X):max(X)];
        y_range = [min(Y):max(Y)];

        %Need to make a sub-img! 
        sub_img = false(length(y_range),length(x_range));
        %Shift og pixels to sub_img pixels. 
        X = X - x_range(1) + 1;
        Y = Y - y_range(1) + 1;   
        %Get index. 
        ind = sub2ind(size(sub_img),Y,X);
        sub_img(ind) = 1;
        %Close. 
        sub_img = imclose(sub_img,se);

        %Find closed coordinates. 
        [Y,X] = ind2sub(size(sub_img),find(sub_img));
        %Shift back into place. 
        X = X + x_range(1) - 1;
        Y = Y + y_range(1) - 1;

        %New index. 
        ind = sub2ind(size(BW),Y,X);

        %Fill in the large image. 
        new_BW(ind) = 1;            

    end
    BW = logical(new_BW);

end

%% Filter intensity outliers
function BW = filter_outliers(I, OutlierThreshold, MeanFilterNeighborhood )
        %Estimate background value. 
        bg_img = I(~BW);
        mean_bg_value = mean(bg_img(:));
        
        %Find outliers using a high threshold. 
        high = I > OutlierThreshold;
        
        %Dilate 
        se = strel('rectangle', MeanFilterNeighborhood(1:2));
        dil = imdilate(high, se);
        
        %Collect region info. 
        stats = regionprops(logical(dil),'PixelIdxList','Image');
        
        %Change high-intensity regions to NaN or mean bg value? 
        all_idx = cat(1,stats.PixelIdxList);
        I(all_idx) = mean_bg_value;
        
        BW(all_idx) = 0;
end
%% Fill holes
function BW = fill_holes(BW)

    if length(size(BW))==2
        BW = imfill(BW,'holes');
    elseif length(size(BW))==3

        pad_size = 60;
        Z = size(BW,3);
        %Now fill in some holes. 
        for i = 1:Z
            %Also fill holes laterally. Vertical holes can be
            %problematic if we just to imfill with 3D stack

            %first pad 
            pad_plane = padarray(BW(:,:,i),[pad_size,pad_size],'symmetric','both');
            pad_plane_fill = imfill(pad_plane,'holes');

            BW(:,:,i) = pad_plane_fill(pad_size+1:end-pad_size, pad_size+1: end-pad_size);
        end
    
    end
end

%% Watershed
function [BW, stats] = watershed_objects(BW, nconn_BW, AbsMaxVol, h_min_depth, h_min_conn)

    %Connect regions, find objects that are are big enough to be doubles. 
    Con=bwconncomp(logical(BW), nconn_BW);
    stats = regionprops(Con,'Centroid','Area','PixelList','PixelIdxList');
    numobj=numel(stats); %total number of segmented objects

    %New volume list
    volumes = [stats.Area]';   
    liar_list = find( volumes > AbsMaxVol);
    disp('Starting watershed')
    %Make bw of clusters only
    bw_clust = zeros(size(BW));
    idx = cat(1,stats(liar_list).PixelIdxList);
    bw_clust(idx) = 1;
    
    %distance transform
    imgDist = -bwdist(~bw_clust);
    
    %Smoothing
    imgDist = medfilt2(imgDist,[3,3]);
    
    %Get seeds 
    mask = imextendedmin(imgDist, h_min_depth, h_min_conn); 
    
    %Seems like smaller neighborhood works better?
    imgDist = imimposemin(imgDist,mask);
    imgDist(~bw_clust) = -Inf;
    
    %Perform marked watershed
    imgLabel = watershed(imgDist);
    
    %Remove background again.
    imgLabel(~bw_clust) = NaN;
    stats_fused = regionprops(imgLabel,'Centroid','Area','PixelList','PixelIdxList');
    
    %Skip first entry. 
    stats_fused = stats_fused(2:end);

    %Now get rid of original regions that were fused. 
    keep = setdiff([1:length(stats)],liar_list);
    stats = stats(keep);
    
    %Now append the fused nuclei stats. 
    stats = [stats;stats_fused];
    
    %Now we need to adjust BW... 
    BW = zeros(size(BW));
    
    %Add in new regions
    new_idx = cat(1,stats.PixelIdxList);
    BW(new_idx) = 1;
    disp('Finished watershed')
end


%% Merge 0bjects close together.
function stats = merge_objects(stats, merge_dist, AbsMaxVol)
        %Centroids. 
        all_ctrs = cat(1,stats.Centroid); 
        
        %Pairwise distance. 
        D = pdist2(all_ctrs,all_ctrs);
        
        %Select pair-wise distances less than threshold. 
        S = D < merge_dist;
        
        %Get pairs. 
        [a,b] = find( tril( S ) );
        
        %Entries to get rid of. 
        bad_list = false(1,length(stats));
        c=0;
        
        %Merge algorithm. Loop over pairs, merge if result isn't too large.
        for m = 1:length(a)
            id_a = a(m);
            id_b = b(m);
            w_a = length(stats(id_a).PixelIdxList);
            w_b = length(stats(id_b).PixelIdxList);
            merge_vol = w_a + w_b;
            
            if merg_vol < AbsMaxVol
                bad_list(id_a) = 1;
                bad_list(id_b) = 1;
                new_list = [stats(id_a).PixelIdxList; stats(id_b).PixelIdxList];
                new_centroid = w_a/merge_vol*stats(id_a).Centroid + w_b/merge_vol*stats(id_b).Centroid;
                new_pixel_list = [stats(id_a).PixelList; stats(id_b).PixelList];
                c=c+1;
                new_stats(c).Centroid=new_centroid;
                new_stats(c).PixelList = new_pixel_list;
                new_stats(c).PixelIdxList = new_list;
            end
        end
        
        %Now remove bad objects, and append new ones. 
        stats = stats(~bad_list);
        stats = [stats; new_stats];
end

%% Filter out objects with too big of radius of gyration
function out_stats = filter_rg(stats, max_rg,img_size)
    out_stats=[];
    c=0;
    for i =1:length(stats)

        %Check radius of gyration.
        [y,x] = ind2sub(img_size,stats(i).PixelIdxList);
        %Calculate radius of gryation
        pos=[x,y];
        com=[mean(x),mean(y)];

        rg = sqrt(1/length(y).*sum(sum( (pos-com).^2,2)));

        if rg > max_rg
            continue
        end
        c=c+1;
        out_stats(c)=stats(i);
    end
end

%% 
function export_frame(fname, channel_str, stats, img_size)

    frame_obj = struct;

    %Add pixel list/centroid for each region to frame_obj
    counter = 1;
    %Empty BW. 
    BW = zeros(img_size);
    
    
    for i = 1:length(stats)

            %Fill in BW. 
            BW(stats(i).PixelIdxList) = 1;
            frame_obj.(channel_str).PixelIdxList{counter} = stats(i).PixelIdxList;
            frame_obj.(channel_str).centroids{counter}    = stats(i).Centroid;
            
            counter = counter + 1;
    end
    
    %Trace boundaries. 
    C = bwboundaries(BW);
    if ~isempty(C)
        C = cellfun(@(x) [smooth(x(:,2)),smooth(x(:,1))],C,'uniformoutput',0);
        c_ctr = cellfun(@(x) [mean(x(:,1)),mean(x(:,2))],C,'uniformoutput',0);
        %Match centroids. 
        D = pdist2(cat(1,c_ctr{:}),cat(1,frame_obj.(channel_str).centroids{:}));
        [~,idx] = min(D);
        frame_obj.(channel_str).contours=C( idx );
    end
    
    %Add final binarized image to frame_obj for save keeping
    frame_obj.(channel_str).BW = BW;

    %% Save frame_obj as done before. 
    if(~exist(exp_info.nuc_seg_dir,'dir'))
        mkdir(exp_info.nuc_seg_dir)
    end
    parsave([exp_info.nuc_seg_dir,fname],frame_obj)
    if isempty(stats)
        nFound=0;
    else
        nFound=length(frame_obj.(channel_str).contours);
    end
    disp(['Finished frame:     ',num2str(t),' Found ',num2str(nFound),' cells.'])
end


%% Error if there's no cells.
% if(~isfield(stats,'PixelList'))
%     error('No cells found!')
% end
%     %% Remove non-circular blobs. 
%     if step.circular
%        
%         stats = regionprops(logical(BW),'Area','Perimeter','PixelIdxList');
%         allPerimeters = [stats.Perimeter];
%         allAreas = [stats.Area];
%         allCircularities = allPerimeters  .^ 2 ./ (4 * pi* allAreas);
%         sel = allCircularities < 1.4;
%         NBW = zeros(size(BW));
%         %Add in new regions
%         new_idx = cat(1,stats(sel).PixelIdxList);
%         NBW(new_idx) = 1;
%     end
