# Supplementary material for: Concerted localization-resets precede YAP-dependent transcription
Source: Nat Commun. 2020 Sep 11;11:4581. doi: 10.1038/s41467-020-18368-x (PMC7486942; doi:10.1038/s41467-020-18368-x)
Supplement: Supplementary file 18 — Source data [file 41467_2020_18368_MOESM18_ESM.zip › data/code/extra/plot_centroids.m]

%Plotting centroids. 

function plot_centroids(ids, ctrs)

hold on
for i = 1:length(ids)
    
    text(ctrs(ids(i),1),ctrs(ids(i),2),num2str(ids(i)),'color','g')

end
hold off


end
