# Supplementary material for: Concerted localization-resets precede YAP-dependent transcription
Source: Nat Commun. 2020 Sep 11;11:4581. doi: 10.1038/s41467-020-18368-x (PMC7486942; doi:10.1038/s41467-020-18368-x)
Supplement: Supplementary file 18 — Source data [file 41467_2020_18368_MOESM18_ESM.zip › data/code/extra/gen_fit_struct.m]

%Generate an empty structure array with the fields used for nascent RNA
%spot tracking. Structure contains all parameters for full 3D guassian fit.
%Fitting functions add 'NaN' to fields if that parameter wasn't used. 
function empty_structure = gen_fit_struct( N )

%Fields
empty_structure(N) = struct('sigma',[],'pos',[],'int',[],...
    'gauss_bg',[],'real_bg',[],'dist_2_periphery',[],'cell_id',[],'resnorm',[],'raw_sum',[],'corrcoef',[]);

end
