# Supplementary material for: Concerted localization-resets precede YAP-dependent transcription
Source: Nat Commun. 2020 Sep 11;11:4581. doi: 10.1038/s41467-020-18368-x (PMC7486942; doi:10.1038/s41467-020-18368-x)
Supplement: Supplementary file 18 — Source data [file 41467_2020_18368_MOESM18_ESM.zip › data/code/extra/findp.m]

%Find a percentile based on a threshold value. 

function percentile = findp( dist, threshold)


p = [50:0.2:100];
P = prctile(double(dist),p);


percentile = p(find( P >= threshold, 1));

end
