# Supplementary material for: Concerted localization-resets precede YAP-dependent transcription
Source: Nat Commun. 2020 Sep 11;11:4581. doi: 10.1038/s41467-020-18368-x (PMC7486942; doi:10.1038/s41467-020-18368-x)
Supplement: Supplementary file 18 — Source data [file 41467_2020_18368_MOESM18_ESM.zip › data/code/extra/group_structure.m]

%Structure for defining groups of cells. 
function D = group_structure(N)
D(N) = struct('group_id',[],'cell_tracks',[],'marked_frame',[]);
end
