# Supplementary material for: Concerted localization-resets precede YAP-dependent transcription
Source: Nat Commun. 2020 Sep 11;11:4581. doi: 10.1038/s41467-020-18368-x (PMC7486942; doi:10.1038/s41467-020-18368-x)
Supplement: Supplementary file 18 — Source data [file 41467_2020_18368_MOESM18_ESM.zip › data/code/extra/get_mask_coordinates.m]

% Generate list of [Y,X,Z] coordinates of a mask. 

function [Y,X,Z] = get_mask_coordinates( mask )


    % Check dimensionality. 
    dims = length(size(mask));
    
    switch dims
        
        
        case 2
            
            [Y,X] = find( logical(mask) );
            
            Z = [];
        case 3
            
            idx = find( logical(mask) );
            
            [Y,X,Z] = ind2sub( size(mask), idx );
            
    end
    


end
