# Supplementary material for: Concerted localization-resets precede YAP-dependent transcription
Source: Nat Commun. 2020 Sep 11;11:4581. doi: 10.1038/s41467-020-18368-x (PMC7486942; doi:10.1038/s41467-020-18368-x)
Supplement: Supplementary file 18 — Source data [file 41467_2020_18368_MOESM18_ESM.zip › data/code/extra/cut_string_at.m]

%% Cut a path after a specific string

function cut_str = cut_string_at(in_str, match)

str_parts = strsplit(in_str,'/');
yes = strcmp(str_parts,'cell_lines');
start_idx=find(yes)+1;
cut_str = strjoin(str_parts(start_idx:end),'/');

end
