# Supplementary material for: Concerted localization-resets precede YAP-dependent transcription
Source: Nat Commun. 2020 Sep 11;11:4581. doi: 10.1038/s41467-020-18368-x (PMC7486942; doi:10.1038/s41467-020-18368-x)
Supplement: Supplementary file 18 — Source data [file 41467_2020_18368_MOESM18_ESM.zip › data/code/extra/norm_data.m]

%Simple min / max normalization. 

function out = norm_data(in)


min_val = min(in(:));
max_val = max(in(:));

out = ( in - min_val ) ./ (max_val - min_val );


end
