# Supplementary material for: Concerted localization-resets precede YAP-dependent transcription
Source: Nat Commun. 2020 Sep 11;11:4581. doi: 10.1038/s41467-020-18368-x (PMC7486942; doi:10.1038/s41467-020-18368-x)
Supplement: Supplementary file 18 — Source data [file 41467_2020_18368_MOESM18_ESM.zip › data/code/extra/im_log_filt_py.m]

%LoG filter implemented to match python code in datadoctor
function img = im_log_filt_py(im, sigma )

    %Calculate a width of the gaussian based on sigma
    w = 2*floor(4*sigma + 0.5) + 1;
    
    %Now generate LoG filter
    h = fspecial('log',w,sigma);
    
    %Now filter image
    img = imfilter(im,h,'symmetric');
    
    
    
end
