# Supplementary material for: Concerted localization-resets precede YAP-dependent transcription
Source: Nat Commun. 2020 Sep 11;11:4581. doi: 10.1038/s41467-020-18368-x (PMC7486942; doi:10.1038/s41467-020-18368-x)
Supplement: Supplementary file 18 — Source data [file 41467_2020_18368_MOESM18_ESM.zip › data/code/extra/border_frame.m]

function bw = border_frame( S )

bw = zeros(S);

if length(S) == 2
       
    bw([1,end],:) = 1;
    bw(:,[1,end]) = 1;     
    
elseif length(S) == 3
    
    bw([1,end],:,:) = 1;
    bw(:,[1,end],:) = 1;
    %bw(:,:,[1,end]) = 1;
    
else
    
    error('Not supported input.')
    
end

end
