# Supplementary material for: Concerted localization-resets precede YAP-dependent transcription
Source: Nat Commun. 2020 Sep 11;11:4581. doi: 10.1038/s41467-020-18368-x (PMC7486942; doi:10.1038/s41467-020-18368-x)
Supplement: Supplementary file 18 — Source data [file 41467_2020_18368_MOESM18_ESM.zip › data/code/extra/get_planesZCT.m]

%% Custom get_planes function. 
function planes = get_planesZCT(reader,Z,C,t)

    for z = 1:Z
        planes(z) = reader.getIndex(z-1,C-1,t-1)+1;
    end


end
