# Supplementary material for: Concerted localization-resets precede YAP-dependent transcription
Source: Nat Commun. 2020 Sep 11;11:4581. doi: 10.1038/s41467-020-18368-x (PMC7486942; doi:10.1038/s41467-020-18368-x)
Supplement: Supplementary file 18 — Source data [file 41467_2020_18368_MOESM18_ESM.zip › data/scripts/figure_8/transport_analysis_master.m]

%Master function for analyzing FRAP recovery. Calculate some relative
%export or import rate. 

function [output,FITS_all] = transport_analysis_master( csv_file, groups, labels, step, params, TAGS, color_vec )

newFigure(13)
subplot(1,2,1)
hold on
set(gca,'fontsize',20,'linewidth',2)

c=0;

%Create output variable
output = cell(1,length(groups));


%Looping over groups
for g = 1:length(groups)
    
    %Create some empty variables
    cell_count = 0;
    sig_mat = zeros(1,step.n_frames);
    sig_mat_sq = sig_mat;
    counts = sig_mat;
    
    start_frame = params.start_frame(g);
    
    %Now loop over experiments
    for i = 1:length(groups{g})
        %Experimental ids for group 'g'
        exp_id = groups{g}(i);

        %Get exp info for cell tracking object. Different csv_file type for lsm
        %series
        info.csv_file=csv_file;
        info.exp_id=exp_id;
        %info.loc=loc;
        if isfield(step,'type')
            info.type=step.type{g};
        end
        track_obj = get_exp(info);

        n_frames(g) = track_obj.exp_info.t_frames; 

        %Track Ids are defined by 'tag'. 
        if( isempty(track_obj.tags))
            indices = 1:length(track_obj.tracks);
        else
            indices = getfield(track_obj.tags,TAGS{1});
        end
        
        %Check for flagged tracks. 
        if isfield(track_obj.exp_info,'flagged')
            bad_tracks=track_obj.exp_info.flagged.tracks;
            indices=setdiff(indices,bad_tracks);
        end
      
        
        %Loop over selected tracks
        for j = indices 
            %Frames this track is present
            frames_present = track_obj.tracks{j}(:,1);
            
            %Shift according to actual start frame. 
            frames_present = 1: length(frames_present) - start_frame + 1;

            frame_times = track_obj.exp_info.time_series(frames_present)./step.time_conversion; %Converted to desired units?

            %The spot_tracking data is stored as: 
            data = track_obj.get_track_data(j);

            %Signal to analyze. Subtract background
            %track_obj.img_bg
            sig = cat(1,data.nuc_mean); % - track_obj.img_bg;
            
            %Cut signal to starting frame. 
            sig = sig(start_frame:end);
            
            %Initial concentration. ***6-15-18. Normalize by concentration
            %difference between cytoplasm and nucleus. Use absolute value,
            %so it works for import or export calculations. 
                    %OLD : C0 = sig(1); 
            C0 = abs( data(start_frame).nuc_mean - data(start_frame).cyto_mean);
            
            %For FRAP, we will now subtract the first frame after bleaching
            sig = sig - sig(1);
            
            %Cut down data
            sel = frames_present <= step.n_frames;
            frames_present = frames_present(sel);
            frame_times = frame_times(sel);
            sig = sig(sel);

            %If there are still frames, then continue
            if( isempty( sig ))
                continue
            end
            
            %Fit slope (before other steps)
            if(step.FitSlope)
                sel = frame_times <= step.FitMaxTime;
                frames_times_fit=frame_times(sel);
                sig_fit = sig(sel)./C0;
                fit = lsqcurvefit(step.fit_model,step.ic,frames_times_fit(:),sig_fit(:)) ;%,step.lb,step.ub)
                rate = fit(1);%./C0; %Normalize by C0
                output{g} = [output{g}, abs(rate)];
            end
            
            
            if(step.Normalize)
                sig = sig ./ C0;
            end
            
            if(step.PlotTraces)
                plot( frame_times,sig,'linewidth',2,'color',[color_vec(g,:),0.5]);
            end

            %Accumulate signal value ('int') over all traces
            sig_mat( frames_present ) = sig_mat( frames_present ) + sig';
            sig_mat_sq( frames_present ) = sig_mat_sq( frames_present ) + sig.^2';
            counts( frames_present )  = counts( frames_present ) + ones( 1, length(sig));


        end
        %Count cells
        cell_count = cell_count + length(indices);    

    end

    %Calculate mean signal for group
    mean_sig = sig_mat ./ counts;
    f = length(mean_sig);
    frames_all =  [track_obj.exp_info.time_series/step.time_conversion];


    %Plotting mean nuc/cyto ratio
    main_line(g) = plot(frames_all(1:f),mean_sig,'linewidth',5,'color',color_vec(g,:));

    %Plotting error bars
    if(step.PlotSTD | step.PlotSEM)
        stdevs = sqrt( ( counts.*sig_mat_sq - sig_mat.^2)./ ( counts.*(counts -1)) );
        if(step.PlotSEM)
            errors = stdevs ./ sqrt( counts );
        else
            errors = stdevs;
        end
        %Make patch for errors
        x = frames_all(1:f);
        x = x(:)';
        uE = mean_sig + errors; lE = mean_sig - errors;
        yP = [lE'; fliplr(uE)'];
        xP = [ x' ; fliplr(x)' ] ;
        patch( xP, yP, 1, 'FaceColor',color_vec(g,:),'EdgeColor','none',...
            'FaceAlpha',0.4);

    end

    %Fit mean curve
    if(step.FitMeanCurve)
        fit_mean_curve = lsqcurvefit(step.decay_model,step.ic,frames_all(1:f),mean_sig,step.lb,step.ub);
        plot(frames_all,step.decay_model(fit_mean_curve,frames_all),'--','color',color_vec(g,:));
        FITS_all(g) = [fit_mean_curve(2)];
    end


    %Update t_start
    %t_start = t_start + frames_all(end);
    %Update label
    labels{g} = [labels{g},' N=',num2str(cell_count)];

end
L = legend(main_line, labels);
set(L,'box','off')


end
