# Supplementary material for: Concerted localization-resets precede YAP-dependent transcription
Source: Nat Commun. 2020 Sep 11;11:4581. doi: 10.1038/s41467-020-18368-x (PMC7486942; doi:10.1038/s41467-020-18368-x)
Supplement: Supplementary file 18 — Source data [file 41467_2020_18368_MOESM18_ESM.zip › data/scripts/figure_8/figure_8c_panel.m]

% Plotting results of nuclear / cyto bleaching experiments. All cell lines.

clear

csv_file = '../../image_experiments.csv';


groups{1} = [163:182]
labels{1} = '10A import';

groups{2} =  [184:207];
labels{2} = '10A export'

groups{3} = [209:228,230:247];
labels{3} = 'HRas import';


groups{4} = [249:264,266:271];
labels{4} = 'HRas export'


groups{5} = 273:281
labels{5} = 'SUM159 import';

groups{6} = 283:288
labels{6} = 'SUM159 export';


groups{7} = 290:299
labels{7} = '231 import'

groups{8} = 301:307;
labels{8} = '231 export'


groups{9} = [309:316];
labels{9} = '10A';

groups{10} = [318:325];
labels{10} = '10AT'

groups{11} = [327:336];
labels{11} = 'SUM159';

groups{12} = [338:344];
labels{12} = 'MDA-MB-231';


step.Normalize  = 1;
step.PlotTraces = 1;
step.PlotSTD    = 0;
step.PlotSEM    = 1;
step.CumSum     = 0;
step.n_frames   = 10;
step.time_conversion = 1; %Keep it in seconds

%Fitting slope to estimate import / export
step.FitSlope   = 1

step.FitMeanCurve = 0;
step.fit_model  =  @(b,x) b(1).*x + b(2);
step.FitMaxTime = 60; %Seconds
step.ic = [0.1,0];

%Minimum number of frames present requirement
params.min_length = 1;
params.start_frame = ones(1,length(groups));

TAGS = {'bleached'};
%two colors for bleached and non-bleached tracks
color_vec =repmat(linspecer(2),[8/2,1]);

new_colors = linspecer(6);

color_vec = [color_vec; new_colors(3:6,:)];

output = transport_analysis_master(csv_file, groups(1:12), labels(1:12), step, params, TAGS, color_vec );

%% Look at fit fistribution 
newFigure(1)
cla
%Cut out bad fits? 
max_rate = 0.04;
    %Loop over data and cut out extrema? 
    for i = 1:length(output)
        these_vals = output{i};
        sel = these_vals <= max_rate;
        output{i} = these_vals(sel);
        
        
    end
    
%Make box-whisker or violin plots for decay rate
%subplot(1,2,2)
plotSpread( output,'distributionColors',color_vec,'xNames',labels)
HA = get(gca,'children');

for i = 1:length(HA)
    set(HA(i),'Markersize',20)
end

hold on
set(gca,'fontsize',20,'linewidth',2)
%violin(output,'xlabel',labels,'facecolor',color_vec,'medc','','bw',0.7)

boxplot2([1:length(output)],output,0.3,color_vec,2)

ylabel('-k','fontsize',20)
box off
set(gca,'linewidth',2,'fontsize',20)

ylabel('k (1/s)')


%% Mann -whitney U-test

%import. 
disp('IMPORT')
pairs=[1,3; 1,5; 1,7]
for p = 1:size(pairs,1)
    [p,h,stats] = ranksum(output{pairs(p,1)},output{pairs(p,2)},'tail','left')
end

%% Export
disp('EXPORT')
pairs=[2,4; 2,6; 2,8]
for p = 1:size(pairs,1)
    [p,h, stats] = ranksum(output{pairs(p,1)},output{pairs(p,2)},'tail','left')
end

%% Baseline export. 
disp('BASELINE EXPORT')
pairs=[9,10; 9,11; 9,12]
for p = 1:size(pairs,1)
    [p,h,stats] = ranksum(output{pairs(p,1)},output{pairs(p,2)},'tail','left')
end
