# Supplementary material for: Concerted localization-resets precede YAP-dependent transcription
Source: Nat Commun. 2020 Sep 11;11:4581. doi: 10.1038/s41467-020-18368-x (PMC7486942; doi:10.1038/s41467-020-18368-x)
Supplement: Supplementary file 18 — Source data [file 41467_2020_18368_MOESM18_ESM.zip › data/scripts/figure_7/d_e.m]

clear
info.csv_file = '../../image_experiments.csv';

% Experimental groups.

%AREG control
groups{1} = [557,546,549,551];
labels{1} = 'AREG';
% ANKRD1 control
groups{2} = [572,585,536,538,527,513,594]
labels{2} = 'ANKRD1';

newFigure(5)

%Restult rable
result_mat = [];
%% Make max-projection movie. 

for g = 1:length(groups)
    
    %Divisions per group count
    d_count = 0;
    %Pulses post division count
    p_count = 0;
    for j = 1:length(groups{g})
        
        %Particular experiment
        exp_id = groups{g}(j);
        
        %% Run pipeline`
        exp_info = get_exp_info_lsm_series(csv_file, exp_id);
        load(exp_info.track_file);
        DATA(g).track_obj(j) = track_obj;
        track_obj = track_obj.update_exp_info(exp_info);
    end
end

%% 


%Min intensity for trancsription spot. 
params.min_intensity = 400000;
%Search window after divisions
params.frame_range = 15;
%Save how many divisions per experiment
n_divisions = cell(length(groups),1);

t_dist_cell=cell(length(groups),1);
result_mat = [];
for g = 1:length(groups)
    
    %Divisions per group count
    d_count = 0;
    %Pulses post division count
    p_count = 0;
    %Skipped cells
    skip_count = 0;
    skip_data = struct('exp_id',[],'div_id',[]);
    %Time till first pulse
    t_dist = [];
    n_divisions{g} = zeros(length(groups{g}),2);
    
    for j = 1:length(groups{g})
        track_obj = DATA(g).track_obj(j);
        %Parse divisions
        DIV = track_obj.parse_divisions( params );
        
        for d=1:length(DIV)
            
            %First, find the earliest pulse time. 
            frames_till_first_pulse = DIV(d).daughter_first_pulse - DIV(d).marked_frame;
            
            %Easy situation: first pulse within range. 
            if frames_till_first_pulse < params.frame_range
                d_count = d_count + 1;
                p_count = p_count + 1;
                t_dist = [t_dist, frames_till_first_pulse];
                n_divisions{g}(j,2) = n_divisions{g}(j,2) + 1;
                
            %If not, then figure out if tracks were present for long
            %enough. 
            else
                last_frame_observable = DIV(d).daughter_last_frame_observable;
                
                if last_frame_observable >= DIV(d).marked_frame + params.frame_range
                    d_count = d_count + 1;
                    n_divisions{g}(j,2) = n_divisions{g}(j,2) + 1;
                else
                    skip_count = skip_count + 1;
                    skip_data(skip_count).exp_id = groups{g}(j);
                    skip_data(skip_count).div_id = d;
                    n_divisions{g}(j,1) = n_divisions{g}(j,1) + 1;

                end
            end
                    
        end

    end
    
    t_dist_cell{g} = t_dist.*track_obj.exp_info.time_series(2)/60;
    result_mat(:,g) = [p_count; d_count; p_count/d_count; mean(t_dist)];
    skip_count
    skip_data
    n_divisions{2};
    
end


array2table(result_mat','VariableNames',{'Pulses','Divisions','p_per_d','t_to_p'},'RowNames',labels)
newFigure(3);
hold on
c_vec = linspecer(length(groups));
H = plotSpread(t_dist_cell,'distributionColors',c_vec);
[H{3}.Children.MarkerSize]=deal(20);
boxplot2([1:length(t_dist_cell)],t_dist_cell,0.1,c_vec,1);

h = gca;
h.XTickLabel= labels';
ylabel('Time until first pulse (minutes)');
ylim([0,70])

% Stat test
[p,h] =ranksum(t_dist_cell{1},t_dist_cell{2})
