# Supplementary material for: Concerted localization-resets precede YAP-dependent transcription
Source: Nat Commun. 2020 Sep 11;11:4581. doi: 10.1038/s41467-020-18368-x (PMC7486942; doi:10.1038/s41467-020-18368-x)
Supplement: Supplementary file 18 — Source data [file 41467_2020_18368_MOESM18_ESM.zip › data/scripts/figure_7/division_analysis.m]

%Script to combine frame_obj files created separately. 
clear 

info.csv_file = '../../image_experiments.csv';

%info.loc='local';
groups{1} = [157,158]; %<Ankrd1 round1/2. 
groups{1} = [160,161]; %<Areg round 1/2

%Min intensity for trancsription spot. 
min_intensity = [350000,350000];
%Search window after divisions
params.frame_range = 15;


%Cut out data at time of division. 
params.cut_before=10;
params.cut_after =6;
%Bin data. 
step.bin=1;
params.bin_n_frames=2;


%% Analysis. 

%Save how many divisions per experiment
n_divisions = cell(length(groups),1);
t_dist_cell=cell(length(groups),1);
result_mat = [];


newFigure(3);

c_vec = linspecer(2);

%division frame range. 
frame_range = [-100:300];

for g = 1:length(groups)
    g
    subplot(1,length(groups),g)
    hold on
    std_figure_settings
    
    %Divisions per group count
    d_count = 0;
    %Pulses post division count
    p_count = 0;
    %Skipped cells
    skip_count = 0;
    skip_data = struct('exp_id',[],'div_id',[]);
    %Time till first pulse
    t_dist = [];
    n_divisions{g} = zeros(length(groups{g}),2);
    
    %Division-tracks
    d_tracks={};
    
    %Counter for d_track. 
    c=0;
    
    counts = zeros(1,length(frame_range));
    on_counts = zeros(1,length(frame_range));

    for j = 1:length(groups{g})
        
        %Load object. 
        info.exp_id = groups{g}(j);
        obj = get_exp(info);
        params.min_intensity=min_intensity(g);
        %Parse divisions
        DIV = obj.parse_divisions( params );
        
        %Loop over divisions. Add up observation counts for cells and
        %spots. 
        for d = 1:length(DIV)
            c=c+1;
            d_track = DIV(d).d_track;
            
            [~,idx_c,idx_track] = intersect(frame_range,d_track(:,1));
            
            counts(idx_c) = counts(idx_c) + 1;
            
            on_counts(idx_c) = on_counts(idx_c) + d_track(idx_track,2)';
            
        end
    end
    

    %Binning observations. 
    if step.bin
        
        %Use histogram counts to bin data. 
        bin_space = params.bin_n_frames;
        bin_loc = frame_range(1):bin_space:frame_range(end);
        bin_ids = discretize(frame_range,bin_loc);
        counts_bin=zeros(1,length(bin_loc));
        on_counts_bin = zeros(1,length(bin_loc));
        for b = 1:length(bin_loc)
            sel = bin_ids == b;
            counts_bin(b) = sum( counts(sel) );
            on_counts_bin(b) = sum( on_counts(sel) );
        end
        max(counts_bin)
        P = on_counts_bin./counts_bin;
        times = bin_loc*5;
        cell_counts = counts_bin;
        %Reset frame_range. 
        final_frame_range = bin_loc;
    else
        %Simple alculation for probability of observing spot for each frame.
        P = on_counts ./ counts;
        max(counts)
        times = frame_range*5;
        cell_counts = counts;
        final_frame_range=frame_range;
    end
       
    %Remove frames during mitosis. 
    before_frames = final_frame_range(1):-params.cut_before;
    [~,sel] = intersect(final_frame_range,before_frames);
    norm_val = mean(P(sel),'omitnan');
    plot(times(sel),P(sel)./norm_val,'-','linewidth',2,'color',c_vec(g,:));
    
    after_frames = params.cut_after:final_frame_range(end);
    [~,sel] = intersect(final_frame_range,after_frames);
    plot(times(sel),P(sel)./norm_val,'-','linewidth',2,'color',c_vec(g,:));

    %Plot cell counts. 
    %yyaxis right;
    %plot(times,cell_counts,'--','linewidth',2,'color',c_vec(g,:))
    %Overlay shaded rectangle. 
    %yyaxis left
    %yyaxis left
    ylims=ylim;
    yheight=ylims(2);
    px = [-params.cut_before*5,params.cut_after*5,params.cut_after*5,-params.cut_before*5];
    py = [0,0,yheight,yheight];
    phandle = patch(px,py,'k','FaceAlpha',0.3,'EdgeColor','none');
    
    disp(['Number of Divisions: ',num2str(c)])
    xlim([-500,1000])
end

    xlabel('Time wrt cytokinesis (min)')
