# Supplementary material for: Concerted localization-resets precede YAP-dependent transcription
Source: Nat Commun. 2020 Sep 11;11:4581. doi: 10.1038/s41467-020-18368-x (PMC7486942; doi:10.1038/s41467-020-18368-x)
Supplement: Supplementary file 18 — Source data [file 41467_2020_18368_MOESM18_ESM.zip › data/scripts/supp_figure_7/10A_yapH_summary.csv]

0	Filename	PureD_SumResidual	PureD_D	DRxn_SumResidual	DRxn_D	k_on	k_off	bound_fraction
1	/10A_yapH/boot_0001__data_math	9.681701872549167	1.929221871248528	8.638236955473598	11.22191291524008	1.5143714571775593	1.1042640252240274	0.5783055592711622
2	/10A_yapH/boot_0002__data_math	8.419967734650685	1.7777604458308411	7.640590600609348	6.686786331113076	0.9674569467492197	1.0098833629517077	0.4892718476444489
3	/10A_yapH/boot_0003__data_math	8.268705774727088	1.9333227310964738	7.322725596324503	9.589690432189235	1.11274287418424	0.9811453043096012	0.5314242114804093
4	/10A_yapH/boot_0004__data_math	8.233872387781613	2.0350378308804653	7.464900911098002	8.742878344814045	1.2034958762277759	1.1373764889920202	0.5141228091326431
5	/10A_yapH/boot_0005__data_math	11.337795096261626	2.024830783469129	10.107531981729297	12.492665349543671	1.4748518230344998	1.083773704112258	0.5764234771311673
6	/10A_yapH/boot_0006__data_math	8.799745797135012	1.9927767768888018	8.08010989049539	6.331563626036237	0.6692034793975059	0.8925170455123785	0.4285039920546096
7	/10A_yapH/boot_0007__data_math	8.285529606502672	1.9905645953693507	7.58798199806868	11.825557839690989	2.3364657487706824	1.5079141540980043	0.6077614095909734
8	/10A_yapH/boot_0008__data_math	7.808520108306059	1.8807482230707397	6.981706125180132	7.948930263601677	0.986981397846556	0.9871228479684409	0.49996417359362233
9	/10A_yapH/boot_0009__data_math	9.512800662396778	2.4559485000709653	8.812628193228795	11.101883647711492	1.2428010400922993	1.1702219737506747	0.5150390331806317
10	/10A_yapH/boot_0010__data_math	9.928657130842405	2.216955912344975	9.16624196220853	11.245082660336026	1.7537954370127562	1.3935265192101365	0.557234201459799
11	/10A_yapH/boot_0011__data_math	8.983179175672037	2.0870302616379384	7.90096814857757	8.766571472608241	0.7344896565518482	0.8223753442027023	0.47177478856283
12	/10A_yapH/boot_0012__data_math	9.575953660564624	2.1832960666010006	8.504822026021488	11.798262932221625	1.2368609574365723	1.0170707813410476	0.5487570613417787
13	/10A_yapH/boot_0013__data_math	8.754018906251163	2.369087972134513	7.665773119606482	11.28895334235354	0.8724857321882961	0.8744795650727537	0.4994293438777565
14	/10A_yapH/boot_0014__data_math	8.911771391953684	1.9504630477282747	8.106436589163554	11.975371719241062	1.7013716304322164	1.1692352070406966	0.5926870960601447
15	/10A_yapH/boot_0015__data_math	8.285544383878207	2.025284843887097	7.5698418528098435	8.42013041895707	1.2915064710792394	1.216834475183858	0.5148847380589602
16	/10A_yapH/boot_0016__data_math	8.065162189310918	2.1696829772399546	7.552057949728102	9.454345249800411	1.8375307349231405	1.5066942230272267	0.5494638542645587
17	/10A_yapH/boot_0017__data_math	8.521633306779037	2.161540241226853	7.531143613193125	12.030412188757335	1.206010652541562	1.0841482613356812	0.52660566270477
18	/10A_yapH/boot_0018__data_math	8.621047085680214	1.846388480456585	7.331068376770966	12.6411904340816	1.3138621961817114	0.931479577895243	0.5851502035683774
19	/10A_yapH/boot_0019__data_math	8.26087511077241	1.967593407660509	7.485246776093814	8.536197568717682	1.102516119847293	1.070665040792015	0.5073282153444373
20	/10A_yapH/boot_0020__data_math	8.185457394195767	2.1165357454210114	7.742786908153959	6.037104877100837	0.8112080737792889	1.129599561350036	0.4179744860315507
21	/10A_yapH/boot_0021__data_math	9.372619239044537	2.156910038621592	8.70511274896179	9.242336553381971	1.1385537781605108	1.1360321263686115	0.5005543100805466
22	/10A_yapH/boot_0022__data_math	9.096655122674798	1.727957997342404	7.917215497017007	8.460473603478492	0.8168061754143773	0.7720782508010055	0.5140752605650214
23	/10A_yapH/boot_0023__data_math	8.930240064919841	1.924065063928791	8.03380655735399	7.708365220312785	0.7000228266552843	0.7899738176141288	0.4698150357234697
24	/10A_yapH/boot_0024__data_math	9.435239959076242	2.3093116960898104	8.493075630263435	15.848164974219484	1.5236236786849746	1.1374462072917306	0.5725605654756233
25	/10A_yapH/boot_0025__data_math	9.622934866459142	1.7861150909146575	8.582347137198385	10.223877655861934	1.1291153648648118	0.8854369197615805	0.5604795534379547
26	/10A_yapH/boot_0026__data_math	7.874676940719716	2.00910329782706	7.314363834726474	6.809495134612803	0.9681145569675839	1.1248232352579273	0.46256250929376447
27	/10A_yapH/boot_0027__data_math	7.990312518629016	2.0421130971049273	7.275571382090207	7.065840008785855	0.6634833790352785	0.861757203169492	0.43500244274657185
28	/10A_yapH/boot_0028__data_math	9.964664206725871	1.9726026019448737	8.956169912658249	14.569600932775872	1.8291287563525693	1.1168200635726953	0.6208963115655799
29	/10A_yapH/boot_0029__data_math	8.635453852057843	2.2490618618042006	7.890932580587112	10.75125857220985	1.2204050066422836	1.1018203914910503	0.5255325377214793
30	/10A_yapH/boot_0030__data_math	9.622129039482846	2.1627090517037653	8.77121626689384	8.598222587613574	0.6764297790653986	0.803316149124846	0.4571256228376206
