# Supplementary material for: Concerted localization-resets precede YAP-dependent transcription
Source: Nat Commun. 2020 Sep 11;11:4581. doi: 10.1038/s41467-020-18368-x (PMC7486942; doi:10.1038/s41467-020-18368-x)
Supplement: Supplementary file 18 — Source data [file 41467_2020_18368_MOESM18_ESM.zip › data/scripts/supp_figure_7/MDA_MD_231_summary.csv]

0	Filename	PureD_SumResidual	PureD_D	DRxn_SumResidual	DRxn_D	k_on	k_off	bound_fraction
1	/MDA_MD_231/boot_0001__data_math	3.059192133954871	35.113099836422386	2.875184681548222	60.2058133714597	0.3947080315530937	1.8846097878949253	0.17316937032005475
2	/MDA_MD_231/boot_0002__data_math	4.096834682414123	20.687786438519446	3.915173295321381	47.63963881369392	1.5962298883233124	3.758867444038165	0.2980767275091545
3	/MDA_MD_231/boot_0003__data_math	3.2301997572278296	19.83374886547704	3.099131412276024	27.34255962326905	0.09249125388266223	0.7541668803672162	0.10924273935501437
4	/MDA_MD_231/boot_0004__data_math	4.125118425692204	19.789127974929215	3.8362947202970945	41.68875370612557	0.5538194347889358	1.750295577317041	0.2403610201223163
5	/MDA_MD_231/boot_0005__data_math	3.616345191689582	30.092723838978927	3.324200498474415	48.039301859707535	0.0922526202700496	0.5778600749482514	0.13766732212108992
6	/MDA_MD_231/boot_0006__data_math	3.8048888386727087	16.167447617571597	3.6757128959404826	30.51667075793354	0.9056275205056649	2.8319493914606744	0.24230338046186564
7	/MDA_MD_231/boot_0007__data_math	2.9881474873415805	29.24301187790887	2.9330324098397695	43.581480606943046	0.6642127967017454	3.6740722033096636	0.15310492434222248
8	/MDA_MD_231/boot_0008__data_math	3.1568718622162333	33.0675381664848	3.089327636472195	44.160155504143844	0.18404647518185865	1.6571393806230739	0.09996083480741107
9	/MDA_MD_231/boot_0009__data_math	4.368552934462959	17.49754125536611	4.136061698009231	36.37905030779174	0.6221324532975154	1.833320204131021	0.25336772485324205
10	/MDA_MD_231/boot_0010__data_math	3.9025955185672054	25.65710590919037	3.7373429708375943	40.77299606315759	0.24217393447856275	1.333275962257148	0.15371731908475195
11	/MDA_MD_231/boot_0011__data_math	3.8854766444970563	19.756369266496772	3.5108757742716867	59.48493360582571	1.4263031808479716	2.583526922605484	0.35570164920941955
12	/MDA_MD_231/boot_0012__data_math	3.453329971777798	34.66982176095651	3.367963484504309	49.606828259004295	0.20045293637380668	1.448381973789134	0.1215724722580004
13	/MDA_MD_231/boot_0013__data_math	4.059718703172375	18.759236809008147	3.7454430618869576	33.96397282973261	0.18278323329541038	0.7711334753374267	0.19161340989338277
14	/MDA_MD_231/boot_0014__data_math	3.1067717918783355	24.75424014325469	2.8730924262091553	62.55819835616576	1.3256981989124526	2.9867784773656325	0.3074099406043875
15	/MDA_MD_231/boot_0015__data_math	3.168705090014633	30.987598235641606	2.9175980225544267	49.71309934468114	0.1104238618891216	0.6710978219149236	0.14129340769105098
16	/MDA_MD_231/boot_0016__data_math	4.081756342616383	21.772467021041855	3.803911082135547	57.55181635182216	1.840109985054117	3.7304308181178665	0.33032878675016963
17	/MDA_MD_231/boot_0017__data_math	4.139220698099718	33.32261807420726	3.917890113188872	48.63478811093469	0.09847334649942546	0.6897707038124465	0.12492748465461184
18	/MDA_MD_231/boot_0018__data_math	3.2500525250679995	23.051493269656078	3.105639452752456	33.07818507959344	0.13869297224517912	0.9915959656962984	0.12270576804703734
19	/MDA_MD_231/boot_0019__data_math	3.942316636513218	22.736020940132384	3.6937974690863813	41.26412360320511	0.20552962867234195	0.8832874567577105	0.18876414727746807
20	/MDA_MD_231/boot_0020__data_math	3.2786779721863017	31.585644010580676	3.1378605264190105	53.61264803640811	0.46113967497626257	2.1479580320791065	0.17674296893108896
21	/MDA_MD_231/boot_0021__data_math	3.3955821359761775	18.63771568288746	3.1857851974671294	35.71351345768283	0.6897006581761217	2.2177474958423136	0.23721855786933782
22	/MDA_MD_231/boot_0022__data_math	3.249973896709465	41.18269223345551	3.193510100095602	58.79706904895607	0.4342202533500224	2.9548426200400497	0.1281239887165837
23	/MDA_MD_231/boot_0023__data_math	3.773713109196491	29.46905000393161	3.6171593375153055	53.65103662494926	0.6879209784266684	2.708902522754748	0.2025189057327851
24	/MDA_MD_231/boot_0024__data_math	3.7028026722209093	15.19133830683053	3.4488993688783527	27.65014454937765	0.23083907960802855	0.9276894224132857	0.19925196419878985
25	/MDA_MD_231/boot_0025__data_math	3.437375545149006	38.00825114581752	3.3245077338258824	58.66589630646433	0.4028399866439605	2.4024482588714346	0.1436002119525331
26	/MDA_MD_231/boot_0026__data_math	3.4608251396336414	43.83534903832715	3.437011152840279	56.81003239584771	0.6539614641392129	5.696166309101571	0.10298398512467476
27	/MDA_MD_231/boot_0027__data_math	2.8338389534675823	20.614857473730513	2.6990712463927116	30.1936490089222	0.14471503520996493	0.9467560121093285	0.13258714976030941
28	/MDA_MD_231/boot_0028__data_math	2.826507514128508	27.65444364571062	2.717904256926267	41.74288543058483	0.30213463934776613	1.7792012109229967	0.1451638087665963
29	/MDA_MD_231/boot_0029__data_math	4.612587399174095	22.488260334759655	4.22790491998526	52.28211643836406	0.476166227428882	1.3398454185957875	0.26220439085356695
30	/MDA_MD_231/boot_0030__data_math	3.8874033320620467	25.037118174176126	3.766660602291179	40.518604207820154	0.3752506777657915	1.8753082917474928	0.16673665647025676
