# Supplementary material for: Concerted localization-resets precede YAP-dependent transcription
Source: Nat Commun. 2020 Sep 11;11:4581. doi: 10.1038/s41467-020-18368-x (PMC7486942; doi:10.1038/s41467-020-18368-x)
Supplement: Supplementary file 18 — Source data [file 41467_2020_18368_MOESM18_ESM.zip › data/scripts/supp_figure_7/10A_yapH_avg__data_math]

{{{65113/45284	1172103/973606	2501503/1947212	592756/486803
2420497/1947212	1226199/973606	2479883/1947212	2290685/1947212
1214193/973606	2508403/1947212	1086865/973606	2270951/1947212
2452835/1947212	560487/486803	568767/486803	2395473/1947212
1226291/973606	2348277/1947212	2384433/1947212	2066159/1947212
2347955/1947212	2417185/1947212	519800/486803	541903/486803
2107375/1947212	2434389/1947212	2418933/1947212	2139437/1947212
2205907/1947212	539649/486803	2060501/1947212	2109215/1947212
2299701/1947212	1014231/973606	1082633/973606	2198961/1947212
552667/486803	2014041/1947212	562120/486803	13731/11321
2277161/1947212	2047621/1947212	1045189/973606	1030929/973606
1036449/973606	1181165/973606	2098313/1947212	564006/486803
1106001/973606	1100619/973606	1054941/973606	1044913/973606
502665/486803	517799/486803	977247/973606	2143531/1947212
511359/486803	46805/45284	1072927/973606	1085853/973606	560441/486803
519961/486803	537947/486803	1885241/1947212	2069333/1947212
2211289/1947212	2198087/1947212	976649/973606	2159217/1947212
1091741/973606	529253/486803	1895775/1947212	2140587/1947212
2176375/1947212	1983773/1947212	1059541/973606	1046891/973606
2097439/1947212	1061795/973606	2091781/1947212	528563/486803
511106/486803	962481/973606	2162161/1947212	436333/486803
2023839/1947212	2357753/1947212	1009907/973606	484909/486803
488129/486803	2069333/1947212	2038651/1947212	514855/486803
2160551/1947212	2240775/1947212	2033867/1947212	2164507/1947212
2191739/1947212	521341/486803	959445/973606	1092477/973606
1004019/973606	45747/45284	2023333/1947212	2137919/1947212
1902813/1947212	2023839/1947212	1794023/1947212	1989569/1947212
2180055/1947212	481597/486803	1108807/973606	1067499/973606
48415/45284	2073335/1947212	1033091/973606	2078671/1947212
1080011/973606	541696/486803	482839/486803	1093627/973606
1967305/1947212	558900/486803	505839/486803	2169061/1947212
1110831/973606	464968/486803	562626/486803	509910/486803	46989/45284
503125/486803	2174581/1947212	2027289/1947212	1049513/973606
1034011/973606	1993249/1947212	978765/973606	1920707/1947212
1820979/1947212	2126741/1947212	1977609/1947212	1929953/1947212
512371/486803	566007/486803	1015519/973606	465957/486803
2005807/1947212	920437/973606	1062025/973606	523618/486803
1153151/973606	1012023/973606	10833/11321	2029451/1947212
2125499/1947212	2113585/1947212	2098129/1947212	527482/486803
1967719/1947212	1862655/1947212	944909/973606	2082535/1947212
2245191/1947212	904567/973606	2219753/1947212	543352/486803
509036/486803	507679/486803	2054797/1947212	1072559/973606
1027663/973606	546871/486803	1977379/1947212	2152685/1947212
1032585/973606	497490/486803	1072789/973606	1915647/1947212
1051537/973606	48231/45284	977385/973606	498939/486803	491119/486803
1943799/1947212	936353/973606	1066579/973606	987965/973606
2002311/1947212	50899/45284	1001903/973606	993807/973606
2045505/1947212	2005669/1947212	2030785/1947212	990127/973606
1823785/1947212	1920799/1947212	494431/486803	972647/973606
1900283/1947212	45517/45284	1034701/973606	507748/486803
457171/486803	1888415/1947212	1047489/973606	1818127/1947212
483828/486803	45057/45284	1906907/1947212	2219247/1947212
1932161/1947212	484725/486803	965517/973606	1837355/1947212
459908/486803	1003053/973606	1970387/1947212	468464/486803
487899/486803	478377/486803	1068695/973606	2050105/1947212
2001529/1947212	524722/486803	486887/486803	1066487/973606
2214325/1947212	836073/973606	48691/45284	512969/486803
1936853/1947212	460345/486803	1962015/1947212	53291/45284
495374/486803	540937/486803	1934691/1947212	1981013/1947212
2037087/1947212	1985705/1947212	979317/973606	466141/486803
466141/486803	510899/486803	515591/486803	484725/486803
2038835/1947212	1821577/1947212	1821393/1947212	485714/486803
992013/973606	1000339/973606	1886851/1947212	500986/486803
2062893/1947212	1948353/1947212	2076003/1947212	915607/973606
1881285/1947212	1955391/1947212	1990489/1947212	1720837/1947212
458160/486803	1985659/1947212	1946007/1947212	996291/973606
1957645/1947212	473340/486803	2040399/1947212	890399/973606
2128351/1947212	493787/486803	1958427/1947212	1928987/1947212
1886805/1947212	972647/973606	1932805/1947212	1910081/1947212
1753681/1947212	998177/973606	1005537/973606	526125/486803
494224/486803	1003697/973606	1013863/973606	1944029/1947212
2087963/1947212	2143301/1947212	1986487/1947212	12075/11321
1872361/1947212	912479/973606	1085669/973606	1966615/1947212
1828615/1947212	1938555/1947212	479872/486803	1818955/1947212
516511/486803	2041595/1947212	1925813/1947212	2013581/1947212
1898811/1947212	475295/486803	497996/486803	1923375/1947212
492476/486803	536130/486803	970117/973606	2015743/1947212
969887/973606	1829029/1947212	1924985/1947212	2076187/1947212
2083455/1947212	1019567/973606	2060317/1947212	2082489/1947212
936307/973606	472328/486803	983595/973606	483667/486803
1854329/1947212	1868957/1947212	1892647/1947212	517201/486803
2086353/1947212	498617/486803	2058615/1947212	2065929/1947212
12075/11321	530380/486803	1929401/1947212	2021171/1947212
1871625/1947212	1041003/973606	1863989/1947212	1881699/1947212
477733/486803	1937911/1947212	1881331/1947212	943529/973606
2164691/1947212	509657/486803	2034603/1947212	2088239/1947212
1938417/1947212	460299/486803	454618/486803	2042607/1947212
1970571/1947212	1995595/1947212	947623/973606	2026645/1947212
2159033/1947212	1856629/1947212	11500/11321	449190/486803
505885/486803	2046425/1947212	984193/973606	2003415/1947212
1932299/1947212	960595/973606	902313/973606	1870659/1947212
2154939/1947212	2139345/1947212	46207/45284	499123/486803
1967397/1947212	961975/973606	970301/973606	1864909/1947212
1730543/1947212	952821/973606	995969/973606	1837815/1947212
461035/486803	994405/973606	1840299/1947212	973751/973606
1921443/1947212	955489/973606	977201/973606	494086/486803
1980783/1947212	2059903/1947212	476905/486803	446177/486803
967265/973606	526493/486803	506759/486803	2054659/1947212
1035851/973606	450225/486803	2006175/1947212	467383/486803
2000793/1947212	1904515/1947212	1788549/1947212	931661/973606
1919695/1947212	1895039/1947212	936123/973606	989713/973606
455216/486803	1975125/1947212	1032815/973606	2047069/1947212
480079/486803	1995733/1947212	972095/973606	992289/973606
1015335/973606	2055579/1947212	959261/973606	1012667/973606
1797841/1947212	999465/973606	994497/973606	463082/486803
1754233/1947212	919287/973606	1891451/1947212	498939/486803
1879307/1947212	951717/973606	458689/486803	1761777/1947212
2105719/1947212	1927285/1947212	969059/973606	475525/486803
1952585/1947212	964965/973606	502458/486803	473938/486803
1687303/1947212	476583/486803	1934921/1947212	1978667/1947212
944449/973606	2197075/1947212	902405/973606	554507/486803
2053693/1947212	411792/486803	1095559/973606	2036719/1947212
932305/973606	459517/486803	1953689/1947212	455814/486803
1936807/1947212	1963395/1947212	887087/973606	1996101/1947212
997717/973606	1946743/1947212	1978391/1947212	1968731/1947212
12144/11321	1914865/1947212	1002869/973606	903417/973606
1904239/1947212	1968593/1947212	984469/973606	969013/973606
1872821/1947212	2072783/1947212	1032033/973606	1012621/973606
1817345/1947212	1953367/1947212	1779855/1947212	1008159/973606
494155/486803	1967489/1947212	470580/486803	1907735/1947212
1904607/1947212	468050/486803	2137827/1947212	1933357/1947212
2077797/1947212	919517/973606	1903917/1947212	932213/973606
461288/486803	1942971/1947212	497582/486803	1030469/973606
946427/973606	1954379/1947212	2113539/1947212	2230333/1947212
913077/973606	1748621/1947212	906867/973606	477503/486803
1762191/1947212	940723/973606	450938/486803	1922777/1947212
477526/486803	2004473/1947212	1688177/1947212	1005767/973606
970485/973606	1814677/1947212	458643/486803	1694479/1947212
1916889/1947212	948727/973606	1830501/1947212	1972687/1947212
979271/973606	1976045/1947212	971129/973606	1938831/1947212
957605/973606	1045097/973606	1902721/1947212	2008015/1947212
1940303/1947212	1777095/1947212	1033919/973606	1962843/1947212
1844669/1947212	1855341/1947212	1723367/1947212	934513/973606
1857917/1947212	892745/973606	1795863/1947212	998867/973606
485277/486803	957789/973606	1864679/1947212	449673/486803
482747/486803	456458/486803	1915141/1947212	1785881/1947212
498019/486803	424718/486803	937319/973606	871447/973606	987459/973606
1993709/1947212	2026829/1947212	1761731/1947212	1927055/1947212
1846555/1947212	1670053/1947212	1870981/1947212	1876639/1947212
1939981/1947212	1963073/1947212	1937543/1947212	1867991/1947212
926601/973606	472512/486803	1793977/1947212	919333/973606
1845911/1947212	463680/486803	1893199/1947212	437805/486803
1764031/1947212	948313/973606	1970019/1947212	977937/973606
1775117/1947212	1025869/973606	1785329/1947212	453077/486803
1807409/1947212	1851339/1947212	1602065/1947212	1930459/1947212
1890025/1947212	460253/486803	1891865/1947212	1899777/1947212
1930367/1947212	1844807/1947212	469982/486803	940999/973606
430698/486803	2012937/1947212	1942005/1947212	1933357/1947212
1973745/1947212	956271/973606	882257/973606	996843/973606
941413/973606	1887219/1947212	1820933/1947212	485507/486803
1838873/1947212	460391/486803	1929585/1947212	2007831/1947212
969427/973606	929775/973606	2130651/1947212	434723/486803
990035/973606	1807501/1947212	902221/973606	925773/973606
2063905/1947212	1831605/1947212	866019/973606	1858101/1947212
1032217/973606	1960451/1947212	1671709/1947212	475617/486803
919103/973606	470603/486803	1962291/1947212	429249/486803
1751841/1947212	529322/486803	887547/973606	1923743/1947212
1792689/1947212	491211/486803	10005/11321	854749/973606	479435/486803
1907137/1947212	2018595/1947212	1871533/1947212	983641/973606
504597/486803	852081/973606	1911875/1947212	903693/973606
914641/973606	429295/486803	1797933/1947212	945645/973606
932259/973606	1980737/1947212	1847659/1947212	403259/486803
1797197/1947212	1853363/1947212	20677/22642	957283/973606
875863/973606	929315/973606	960181/973606	918873/973606
1917027/1947212	1829811/1947212	432331/486803	1792505/1947212
444383/486803	453054/486803	1673595/1947212	1635231/1947212
477319/486803	974257/973606	914641/973606	2119611/1947212
1862793/1947212	459356/486803	945967/973606	835843/973606
1773001/1947212	1750369/1947212	950199/973606	457608/486803
915239/973606	1806305/1947212	936859/973606	909075/973606
489785/486803	923059/973606	459908/486803	896333/973606	943115/973606
448753/486803	1963625/1947212	1873741/1947212	925129/973606
1973929/1947212	860131/973606	441186/486803	458367/486803
1890531/1947212	1792735/1947212	954983/973606	1654275/1947212
1869693/1947212	444751/486803	499882/486803	1732291/1947212
1992881/1947212	932489/973606	451306/486803	1869049/1947212
1757637/1947212	1708417/1947212	876921/973606	1808421/1947212
450087/486803	10120/11321	20217/22642	1837723/1947212	1937727/1947212
1756487/1947212	482586/486803	918045/973606	1920293/1947212
421636/486803	1855571/1947212	1867209/1947212	1914773/1947212
1766791/1947212	1787997/1947212	1759799/1947212	1723137/1947212
1777785/1947212	471592/486803	443509/486803	1802625/1947212
854933/973606	1712005/1947212	485829/486803	1795449/1947212
1893797/1947212	408434/486803	949877/973606	1916475/1947212
928947/973606	1936301/1947212	946151/973606	2077567/1947212
468165/486803	1756809/1947212	1868543/1947212	475778/486803
447557/486803	1704875/1947212	1729347/1947212	893343/973606
1899777/1947212	451444/486803	1741261/1947212	1853869/1947212
452525/486803	1852581/1947212	40181/45284	962205/973606
1006917/973606	1760397/1947212	1658691/1947212	441048/486803
1742089/1947212	1723965/1947212	950567/973606	939113/973606
1773139/1947212	1698527/1947212	1953321/1947212	1787629/1947212
43493/45284	1787491/1947212	1708647/1947212	886259/973606
1816471/1947212	886213/973606	1839379/1947212	1813343/1947212
1969835/1947212	1854191/1947212	473938/486803	451053/486803
1839977/1947212	893757/973606	1922731/1947212	1816885/1947212
1833813/1947212	969105/973606	1610161/1947212	461702/486803
917217/973606	42067/45284	915515/973606	912387/973606	1813757/1947212
1732751/1947212	1610437/1947212	1903549/1947212	420693/486803
1922685/1947212	907143/973606	1795403/1947212	1612783/1947212
1793931/1947212	392679/486803	469315/486803	1892831/1947212
950751/973606	448799/486803	1891267/1947212	1812009/1947212
871907/973606	1778659/1947212	1869417/1947212	470948/486803
1828017/1947212	444314/486803	1654505/1947212	1770057/1947212
1648801/1947212	455216/486803	460023/486803	41239/45284	453031/486803
894217/973606	904061/973606	1916705/1947212	1977103/1947212
861005/973606	870573/973606	1837815/1947212	472581/486803
482793/486803	1894487/1947212	1809433/1947212	1782845/1947212
1683163/1947212	1775209/1947212	429318/486803	421866/486803
458827/486803	434953/486803	1667891/1947212	441255/486803
1981381/1947212	432423/486803	887271/973606	1826361/1947212
1714305/1947212	1764123/1947212	494914/486803	1780959/1947212
1703817/1947212	1643971/1947212	437322/486803	948589/973606
1806765/1947212	448799/486803	910823/973606	1740341/1947212
458045/486803	433458/486803	1616049/1947212	911835/973606
492453/486803	943667/973606	859993/973606	472857/486803	417956/486803
961975/973606	1997389/1947212	464577/486803	857923/973606
1809387/1947212	851069/973606	1786157/1947212	478124/486803
1784823/1947212	436172/486803	1740065/1947212	853277/973606
1748667/1947212	926417/973606	1756257/1947212	489670/486803
1677597/1947212	1881607/1947212	457056/486803	429272/486803
882855/973606	439185/486803	1740663/1947212	1637669/1947212
1987269/1947212	1851339/1947212	462093/486803	1756855/1947212
1701379/1947212	430813/486803	916527/973606	1700965/1947212
1714949/1947212	1720193/1947212	442152/486803	1778797/1947212
1558457/1947212	895413/973606	1728703/1947212	1862839/1947212
1829857/1947212	448086/486803	1009033/973606	1834227/1947212
941183/973606	1827787/1947212	1838367/1947212	39629/45284
1838275/1947212	1668305/1947212	897805/973606	851575/973606
1941591/1947212	1717019/1947212	1886713/1947212	1861091/1947212
483598/486803	1840943/1947212	969887/973606	928947/973606
976603/973606	1848165/1947212	893021/973606	429295/486803
1806397/1947212	1967673/1947212	1756349/1947212	402063/486803
925313/973606	893849/973606	1608551/1947212	418370/486803
1690431/1947212	1815919/1947212	460253/486803	1893061/1947212
445073/486803	1902537/1947212	1707267/1947212	464186/486803
1807225/1947212	914365/973606	422786/486803	410159/486803
1945225/1947212	1754463/1947212	1816563/1947212	1739927/1947212
20539/22642	445234/486803	484702/486803	475226/486803	1845451/1947212
944725/973606	1753635/1947212	1815827/1947212	1647513/1947212
1829489/1947212	1826131/1947212	1882389/1947212	462714/486803
1839655/1947212	484242/486803	809807/973606	1830961/1947212
1845497/1947212	442658/486803	1754923/1947212	1750507/1947212
1810813/1947212	949693/973606	1861367/1947212	421682/486803
486312/486803	41469/45284	437322/486803	1746459/1947212	893021/973606
399441/486803	1615405/1947212	860177/973606	809715/973606
872367/973606	1973699/1947212	931201/973606	1622167/1947212
399579/486803	1692869/1947212	939803/973606	1908701/1947212
905855/973606	807461/973606	890261/973606	803229/973606	404984/486803
1781925/1947212	1710809/1947212	782575/973606	1772173/1947212
444682/486803	827333/973606	1961739/1947212	403719/486803
461817/486803	1818035/1947212	869193/973606	853047/973606
1643879/1947212	1659565/1947212	453330/486803	1754187/1947212
1778613/1947212	484564/486803	970255/973606	469407/486803
900933/973606	1873879/1947212	437506/486803	1678885/1947212
1730221/1947212	474421/486803	2025771/1947212	1828845/1947212
888927/973606	908201/973606	882625/973606	918321/973606
1891405/1947212	446775/486803	462047/486803	885339/973606
1894165/1947212	1761639/1947212	863581/973606	10764/11321
1809985/1947212	886535/973606	415104/486803	932121/973606	19757/22642
1735281/1947212	1668029/1947212	1667707/1947212	399188/486803
763209/973606	436195/486803	1778015/1947212	1782017/1947212
41239/45284	1564575/1947212	819421/973606	1862471/1947212
1772771/1947212	1846785/1947212	939711/973606	1775669/1947212
853277/973606	1563563/1947212	942195/973606	1824751/1947212
1795863/1947212	935571/973606	924485/973606	1984601/1947212
702949/973606	889387/973606	886857/973606	910317/973606	811417/973606
1643971/1947212	1870475/1947212	1842691/1947212	902037/973606
1685831/1947212	1701517/1947212	856911/973606	1668995/1947212
1041969/973606	1754325/1947212	426052/486803	1771575/1947212
1821439/1947212	1634955/1947212	812475/973606	1768953/1947212
483230/486803	420302/486803	1665913/1947212	812751/973606
391092/486803	832255/973606	454802/486803	431940/486803
1835193/1947212	447488/486803	1678149/1947212	35811/45284
457493/486803	436425/486803	1900237/1947212	864225/973606
1954747/1947212	1751565/1947212	874207/973606	778067/973606
1870291/1947212	1698297/1947212	905901/973606	1719135/1947212
1651101/1947212	1609839/1947212	1809571/1947212	1597603/1947212
1769735/1947212	906177/973606	1000155/973606	1792183/1947212
394450/486803	1602801/1947212	1734453/1947212	492752/486803
1863805/1947212	1785789/1947212	786071/973606	1656667/1947212
45655/45284	754515/973606	855991/973606	911513/973606	1843657/1947212
1910725/1947212	1847889/1947212	1763755/1947212	10603/11321
1810951/1947212	1813527/1947212	10511/11321	430882/486803
1762007/1947212	926141/973606	1815735/1947212	1939797/1947212
858567/973606	891319/973606	436655/486803	1629159/1947212
1812377/1947212	1667109/1947212	1661129/1947212	458666/486803
1874799/1947212	1871073/1947212	888421/973606	426811/486803
1742963/1947212	1880963/1947212	43079/45284	1729117/1947212
1716605/1947212	1614393/1947212	445602/486803	1816977/1947212
1704185/1947212	868733/973606	1793379/1947212	1730405/1947212
1772725/1947212	1949733/1947212	1858929/1947212	429065/486803
1609057/1947212	1682105/1947212	468096/486803	1670007/1947212
1716053/1947212	420026/486803	443877/486803	1677735/1947212
835291/973606	1879077/1947212	1766975/1947212	1724149/1947212
415058/486803	1786387/1947212	1835561/1947212	1743331/1947212
959537/973606	452571/486803	1898765/1947212	444015/486803
1791907/1947212	445119/486803	1639647/1947212	459034/486803
1830547/1947212	1859757/1947212	469177/486803	1844623/1947212
883453/973606	456435/486803	435988/486803	888651/973606	854473/973606
911421/973606	469821/486803	420210/486803	1613519/1947212
1652665/1947212	1846049/1947212	1641073/1947212	1742963/1947212
1755015/1947212	452801/486803	469177/486803	1828523/1947212
1631735/1947212	1658139/1947212	859303/973606	1745539/1947212
1734821/1947212	2012201/1947212	1721205/1947212	1741905/1947212
820203/973606	851115/973606	1780683/1947212	417404/486803
431342/486803	21321/22642	1716053/1947212	1832479/1947212
446637/486803	1972365/1947212	1730175/1947212	411838/486803
1603767/1947212	1736247/1947212	1514941/1947212	441600/486803
1767159/1947212	1764169/1947212	1758465/1947212	459172/486803
1974343/1947212	1763433/1947212	1695169/1947212	419290/486803
1723459/1947212	451996/486803	824527/973606	465543/486803
399924/486803	1653585/1947212	1916429/1947212	929453/973606
1659335/1947212	838419/973606	909167/973606	416047/486803
1835239/1947212	1780039/1947212	984791/973606	10212/11321
815419/973606	799411/973606	1863299/1947212	1605561/1947212
888329/973606	39215/45284	1724379/1947212	1777785/1947212
903141/973606	1685187/1947212	849183/973606	1734775/1947212
921863/973606	836257/973606	1821209/1947212	446338/486803	35949/45284
439645/486803	1762467/1947212	435643/486803	907925/973606
1894257/1947212	447488/486803	859855/973606	467038/486803
409768/486803	1520829/1947212	1755567/1947212	1754095/1947212
1516965/1947212	812889/973606	1662003/1947212	1606205/1947212
1724563/1947212	466647/486803	1846095/1947212	1939061/1947212
1718307/1947212	443693/486803	1695031/1947212	1899501/1947212
842053/973606	449167/486803	840903/973606	921541/973606
1672169/1947212	1837125/1947212	465796/486803	417266/486803
1710303/1947212	490107/486803	946841/973606	471339/486803
476629/486803	1845221/1947212	1952861/1947212	459954/486803
1666281/1947212	885339/973606	1774703/1947212	1974895/1947212
2016985/1947212	1763479/1947212	453330/486803	1918683/1947212
1631183/1947212	1767251/1947212	1582469/1947212	485208/486803
1818265/1947212	981249/973606	460759/486803	414828/486803
1645811/1947212	488428/486803	840397/973606	2013765/1947212
436586/486803	880095/973606	938285/973606	855531/973606	926601/973606
867675/973606	430100/486803	1751657/1947212	468556/486803
1715501/1947212	430583/486803	1996929/1947212	1621615/1947212
1798623/1947212	2002449/1947212	419129/486803	1680357/1947212
433274/486803	1776543/1947212	1775209/1947212	1727737/1947212
440956/486803	467682/486803	1781787/1947212	939389/973606
507863/486803	410826/486803	21137/22642	1649583/1947212
1713201/1947212	857003/973606	832991/973606	441876/486803
939665/973606	1798945/1947212	413471/486803	981617/973606
837131/973606	1846647/1947212	898771/973606	1829949/1947212
1562551/1947212	1916061/1947212	1746827/1947212	450547/486803
1842139/1947212	468119/486803	881475/973606	902313/973606
891549/973606	903141/973606	399464/486803	842973/973606
1673319/1947212	1616509/1947212	1665131/1947212	1807823/1947212
447120/486803	868687/973606	901117/973606	1867301/1947212
1663061/1947212	1769459/1947212	1845083/1947212	827517/973606
796743/973606	1492079/1947212	433343/486803	1747839/1947212
828989/973606	43171/45284	1770195/1947212	1712879/1947212
963263/973606	459586/486803	1707635/1947212	1628331/1947212
796789/973606	1811733/1947212	417335/486803	467728/486803
1688775/1947212	1821623/1947212	837315/973606	437092/486803
834463/973606	1837217/1947212	451168/486803	1844669/1947212
39261/45284	1674561/1947212	1788089/1947212	1928711/1947212
1853915/1947212	440312/486803	1863667/1947212	912479/973606
1831559/1947212	455952/486803	412781/486803	903049/973606
1943569/1947212	447258/486803	918505/973606	847343/973606
1905343/1947212	1832111/1947212	1873787/1947212	896839/973606
461725/486803	402960/486803	1826407/1947212	452111/486803
1924433/1947212	879773/973606	436103/486803	794903/973606
926555/973606	41791/45284	834325/973606	1720101/1947212	446131/486803
21551/22642	1661405/1947212	480884/486803	864547/973606	447833/486803
1723229/1947212	1002501/973606	424626/486803	1778797/1947212
1933035/1947212	1728381/1947212	1695629/1947212	1710027/1947212
1726863/1947212	1766699/1947212	1658093/1947212	798031/973606
1494977/1947212	1554225/1947212	816799/973606	410619/486803
1632287/1947212	1491711/1947212	390724/486803	1735235/1947212
1770379/1947212	1770287/1947212	825631/973606	1812515/1947212
1701563/1947212	419083/486803	1662095/1947212	1572625/1947212
1707497/1947212	922967/973606	1786617/1947212	431503/486803
1715639/1947212	852679/973606	1005583/973606	1899455/1947212
439806/486803	1764767/1947212	803183/973606	1760489/1947212
392196/486803	904061/973606	1832341/1947212	1989017/1947212
1785513/1947212	1859435/1947212	1731601/1947212	1670789/1947212
457286/486803	1874569/1947212	1833813/1947212	822917/973606
1779441/1947212	476284/486803	1606803/1947212	1921857/1947212
1629711/1947212	421291/486803	873011/973606	1678655/1947212
811003/973606	378971/486803	472604/486803	847389/973606	900657/973606
393553/486803	891687/973606	416599/486803	1824889/1947212
1729255/1947212	417634/486803	415288/486803	1580951/1947212
1734407/1947212	461012/486803	440841/486803	10741/11321
1855985/1947212	1709107/1947212	437851/486803	1608367/1947212
435942/486803	1637485/1947212	440473/486803	421360/486803
480631/486803	1592221/1947212	1640475/1947212	427892/486803
9798/11321	1804189/1947212	1598891/1947212	449788/486803
1837217/1947212	827287/973606	843847/973606	874713/973606
819329/973606	927199/973606	400959/486803	466532/486803
1672859/1947212	409193/486803	1800877/1947212	1712235/1947212
480884/486803	1851799/1947212	1693467/1947212	475939/486803
1883125/1947212	1831605/1947212	492499/486803	1735741/1947212
1702483/1947212	1673641/1947212	1811135/1947212	932719/973606
429870/486803	1704231/1947212	1693835/1947212	978949/973606
423568/486803	435413/486803	402431/486803	1665775/1947212
918137/973606	1998815/1947212	875863/973606	1666051/1947212
1626307/1947212	1661405/1947212	433021/486803	947899/973606
1789469/1947212	1638865/1947212	1779671/1947212	855439/973606
853277/973606	1841127/1947212	1564299/1947212	826321/973606
474927/486803	410550/486803	1748989/1947212	1767941/1947212
950981/973606	420486/486803	19067/22642	413172/486803	1746597/1947212
450869/486803	844077/973606	48047/45284	892653/973606	901807/973606
1855709/1947212	880049/973606	839891/973606	1973469/1947212
1803683/1947212	872919/973606	1751243/1947212	1577271/1947212
466739/486803	437644/486803	830277/973606	1737121/1947212
1775761/1947212	1765089/1947212	1864081/1947212	1864495/1947212
814361/973606	1717571/1947212	413310/486803	372278/486803
802999/973606	423131/486803	1854881/1947212	799779/973606
1787721/1947212	439415/486803	399533/486803	1770931/1947212
1734223/1947212	1811089/1947212	420417/486803	456527/486803
409078/486803	947301/973606	436126/486803	857187/973606
1785789/1947212	870021/973606	970807/973606	875955/973606
908109/973606	1680035/1947212	895229/973606	1866427/1947212
846699/973606	1820335/1947212	781241/973606	409676/486803
1632103/1947212	488313/486803	1790665/1947212	1550499/1947212
435114/486803	407399/486803	846607/973606	428030/486803	919241/973606
795685/973606	876599/973606	1756763/1947212	1863345/1947212
869607/973606	1710441/1947212	438679/486803	1816839/1947212
826505/973606	390241/486803	1742917/1947212	914043/973606
1851891/1947212	411930/486803	413816/486803	407560/486803
1954057/1947212	1797887/1947212	436586/486803	19665/22642
1669133/1947212	403995/486803	1535687/1947212	1702805/1947212
893849/973606	1454313/1947212	881797/973606	417105/486803
448431/486803	1774243/1947212	854427/973606	908569/973606
1728473/1947212	1745309/1947212	939113/973606	1761823/1947212
1583619/1947212	453238/486803	932213/973606	20907/22642
1602433/1947212	1801751/1947212	862891/973606	1788365/1947212
458482/486803	961837/973606	1582331/1947212	822457/973606
894079/973606	1711315/1947212	833497/973606	846285/973606
1617705/1947212	880141/973606	1988557/1947212	861373/973606
450133/486803	882947/973606	1803177/1947212	1856261/1947212
423246/486803	1671433/1947212	1719365/1947212	477526/486803
1634357/1947212	844307/973606	407238/486803	826045/973606
1726127/1947212	1761133/1947212	815649/973606	873103/973606
913951/973606	1786801/1947212	951763/973606	812935/973606
898081/973606	1717203/1947212	1817483/1947212	1834043/1947212
413103/486803	845319/973606	19941/22642	773237/973606	868825/973606
423108/486803	841225/973606	433159/486803	1640567/1947212
434769/486803	1749357/1947212	909351/973606	1776819/1947212
1652711/1947212	1648157/1947212	875495/973606	864915/973606
1619545/1947212	1706531/1947212	404478/486803	1853547/1947212
399280/486803	1921673/1947212	428950/486803	408319/486803
853231/973606	868825/973606	1972871/1947212	1735005/1947212
453077/486803	433849/486803	421452/486803	1703679/1947212
1712143/1947212	426972/486803	1712097/1947212	902911/973606
774433/973606	426144/486803	837867/973606	1859895/1947212
411953/486803	458781/486803	10074/11321	1858055/1947212
1650227/1947212	1616463/1947212	1743147/1947212	1837769/1947212
1793839/1947212	1781925/1947212	1732475/1947212	1757315/1947212
438104/486803	863351/973606	432722/486803	1632885/1947212
460184/486803	1622443/1947212	1753175/1947212	871585/973606
907419/973606	1742779/1947212	1707451/1947212	1640061/1947212
1712925/1947212	1910219/1947212	1717203/1947212	1569451/1947212
1737857/1947212	1782247/1947212	1832157/1947212	466279/486803
423430/486803	420808/486803	1833399/1947212	1817897/1947212
862615/973606	751111/973606	482655/486803	444199/486803	825079/973606
384491/486803	433159/486803	444406/486803	1708831/1947212
1575109/1947212	1711177/1947212	1544105/1947212	811509/973606
37375/45284	1795081/1947212	1748253/1947212	790533/973606
440841/486803	403811/486803	1798209/1947212	819559/973606
440910/486803	862983/973606	437552/486803	954891/973606
1917625/1947212	883131/973606	897989/973606	1744573/1947212
903417/973606	946565/973606	1689833/1947212	1767205/1947212
1598339/1947212	1679115/1947212	1688683/1947212	1776681/1947212
1621247/1947212	486220/486803	937917/973606	1571475/1947212
1799037/1947212	444751/486803	444291/486803	1538861/1947212
1645903/1947212	495282/486803	2016157/1947212	10327/11321
858337/973606	821123/973606	1525613/1947212	11477/11321	952131/973606
1849591/1947212	1912519/1947212	921587/973606	1700735/1947212
457723/486803	1845451/1947212	869423/973606	1646225/1947212
413931/486803	797709/973606	1799083/1947212	416162/486803
402753/486803	837407/973606	1675481/1947212	1767987/1947212
1719181/1947212	1716007/1947212	1782247/1947212	1764123/1947212
421153/486803	438449/486803	911283/973606	982859/973606	438311/486803
1851569/1947212	941367/973606	791407/973606	447350/486803
821951/973606	416093/486803	435781/486803	1836435/1947212
891227/973606	417335/486803	1607723/1947212	821767/973606
1658461/1947212	38893/45284	855117/973606	1755061/1947212
855761/973606	446269/486803	1518575/1947212	1535089/1947212
1719963/1947212	421429/486803	1481131/1947212	488290/486803
769833/973606	1611771/1947212	919011/973606	888513/973606
441255/486803	855209/973606	1688315/1947212	819559/973606
435321/486803	882671/973606	861649/973606	1600915/1947212
393392/486803	1595579/1947212	1836251/1947212	1714489/1947212
801895/973606	415610/486803	865743/973606	1649307/1947212
1750047/1947212	1642223/1947212	1743561/1947212	1751197/1947212
40135/45284	1766377/1947212	1510111/1947212	458344/486803
1587713/1947212	403903/486803	1822589/1947212	852265/973606
1530121/1947212	456711/486803	1698987/1947212	1885747/1947212
1706209/1947212	929775/973606	1586241/1947212	1692363/1947212
471178/486803	465060/486803	1745999/1947212	1959393/1947212
424488/486803	432377/486803	1809525/1947212	1550223/1947212
856911/973606	1865369/1947212	920161/973606	860269/973606
1689879/1947212	1653493/1947212	1602341/1947212	1846831/1947212
907097/973606	1844163/1947212	1794943/1947212	1644845/1947212
1786893/1947212	1593831/1947212	1701517/1947212	441324/486803
1684497/1947212	435620/486803	449351/486803	1938509/1947212
38479/45284	1727645/1947212	1594383/1947212	1562183/1947212
38847/45284	10028/11321	412298/486803	437690/486803	847757/973606
917033/973606	855853/973606	1779487/1947212	1706945/1947212
851713/973606	1682565/1947212	870343/973606	933777/973606
948359/973606	781701/973606	383272/486803	1658737/1947212
1863299/1947212	902175/973606	377660/486803	1719917/1947212
1920523/1947212	839385/973606	1702713/1947212	938653/973606
1829397/1947212	1693513/1947212	941597/973606	1767895/1947212
405536/486803	1725575/1947212	417197/486803	865053/973606
1666235/1947212	1735833/1947212	878071/973606	1708877/1947212
849367/973606	1617245/1947212	1749679/1947212	1415489/1947212
941827/973606	1703403/1947212	1684037/1947212	1734407/1947212
470327/486803	836763/973606	867537/973606	420118/486803	850011/973606
805253/973606	820525/973606	828667/973606	1487249/1947212
1743837/1947212	1704553/1947212	830461/973606	1754509/1947212
411033/486803	1769735/1947212	395623/486803	1586425/1947212
842467/973606	421061/486803	389942/486803	815373/973606	416576/486803
807323/973606	789613/973606	1850925/1947212	403972/486803
823377/973606	453422/486803	1776819/1947212	1731003/1947212
422579/486803	775077/973606	389298/486803	439300/486803
1589231/1947212	774801/973606	397210/486803	1739467/1947212
1910771/1947212	1563563/1947212	1663429/1947212	1706301/1947212
421452/486803	416392/486803	459057/486803	1709659/1947212
1892785/1947212	1678517/1947212	920851/973606	1779993/1947212
422142/486803	1786939/1947212	909535/973606	1597051/1947212
401350/486803	818317/973606	1589139/1947212	469706/486803
1615175/1947212	37559/45284	440979/486803	792327/973606
1434763/1947212	747891/973606	419382/486803	1594475/1947212
907695/973606	443716/486803	812705/973606	1652527/1947212
1837217/1947212	814177/973606	830231/973606	830691/973606
1645213/1947212	1684359/1947212	364228/486803	920989/973606
482011/486803	413172/486803	1671341/1947212	849137/973606
378994/486803	890537/973606	838005/973606	1835607/1947212
1755383/1947212	1604871/1947212	1738317/1947212	829219/973606
812935/973606	1637485/1947212	1725391/1947212	384100/486803
1584355/1947212	1992651/1947212	1736753/1947212	410527/486803
417174/486803	1792873/1947212	1785605/1947212	403006/486803
835843/973606	1718307/1947212	1655885/1947212	916895/973606
1666971/1947212	807231/973606	1581227/1947212	423430/486803
1831053/1947212	1718813/1947212	899875/973606	860867/973606
429410/486803	501998/486803	818639/973606	1563563/1947212
835935/973606	1848809/1947212	1621799/1947212	425454/486803
924301/973606	378396/486803	418209/486803	400453/486803
1786847/1947212	1712005/1947212	1885885/1947212	1599995/1947212
1722263/1947212	1732935/1947212	467475/486803	41515/45284
1722263/1947212	885937/973606	915377/973606	461012/486803
849919/973606	1622121/1947212	779585/973606	877565/973606
839845/973606	39721/45284	846331/973606	1753957/1947212	879037/973606
451582/486803	1722217/1947212	894401/973606	832623/973606
868319/973606	406962/486803	398291/486803	436080/486803
1688453/1947212	1901709/1947212	427961/486803	876139/973606
42895/45284	779677/973606	444958/486803	1653401/1947212
1787629/1947212	1758557/1947212	1667799/1947212	1538033/1947212
923887/973606	1733487/1947212	410113/486803	434056/486803
928533/973606	1599903/1947212	1626077/1947212	806725/973606
755619/973606	768177/973606	1672215/1947212	1681645/1947212
911467/973606	424488/486803	1466043/1947212	1700137/1947212
408503/486803	796099/973606	1498289/1947212	1597649/1947212
1848395/1947212	867537/973606	1713293/1947212	802585/973606
1652159/1947212	1835837/1947212	447764/486803	42297/45284
1783075/1947212	1715961/1947212	952453/973606	863857/973606
1609517/1947212	473248/486803	1603077/1947212	413333/486803
382651/486803	894447/973606	929223/973606	1667385/1947212
486266/486803	1764675/1947212	857601/973606	1714259/1947212
415863/486803	462990/486803	403420/486803	406732/486803	420900/486803
1801061/1947212	1760627/1947212	1773415/1947212	416806/486803
18285/22642	1695905/1947212	922921/973606	860269/973606
1718767/1947212	1772633/1947212	445395/486803	830875/973606
1666419/1947212	789337/973606	1588863/1947212	1790205/1947212
853737/973606	412850/486803	448638/486803	421958/486803
1743653/1947212	417312/486803	1390695/1947212	1675527/1947212
1855433/1947212	1691811/1947212	1828569/1947212	834371/973606
410780/486803	930143/973606	1714627/1947212	750237/973606
1843059/1947212	935111/973606	1782707/1947212	1656805/1947212
435459/486803	1902859/1947212	848355/973606	912111/973606
394243/486803	446453/486803	1642683/1947212	384767/486803
781793/973606	499054/486803	390931/486803	1543967/1947212
1608459/1947212	404915/486803	1870107/1947212	425914/486803
1686475/1947212	1704921/1947212	455607/486803	1624375/1947212
427041/486803	1945133/1947212	855255/973606	831657/973606
1764169/1947212	383755/486803	1760627/1947212	810957/973606
792971/973606	1802257/1947212	957743/973606	1789239/1947212
20815/22642	1678379/1947212	1565679/1947212	1713707/1947212
1589231/1947212	395324/486803	1717157/1947212	1780223/1947212
1733533/1947212	1775945/1947212	419658/486803	1744849/1947212
1608505/1947212	422027/486803	1589369/1947212	428559/486803
1694617/1947212	835797/973606	865697/973606	1748345/1947212
37651/45284	854657/973606	793109/973606	1594245/1947212
1711315/1947212	1697423/1947212	1792597/1947212	408894/486803
1789239/1947212	1841633/1947212	1800601/1947212	1709567/1947212
1567519/1947212	782023/973606	1704553/1947212	792005/973606
411608/486803	407445/486803	884281/973606	1749771/1947212
439921/486803	1877329/1947212	1705979/1947212	416990/486803
1676953/1947212	755573/973606	1712327/1947212	1553029/1947212
412804/486803	414529/486803	865237/973606	1685877/1947212
406272/486803	1677551/1947212	467107/486803	1642591/1947212
850379/973606	1571981/1947212	1758419/1947212	387136/486803
438702/486803	446430/486803	10327/11321	1643327/1947212	443210/486803
401120/486803	872551/973606	1588863/1947212	844353/973606
912387/973606	1562873/1947212	1616969/1947212	433412/486803
850517/973606	20033/22642	1891405/1947212	852035/973606
1631321/1947212	19435/22642	794443/973606	1825855/1947212
400476/486803	1782431/1947212	1575247/1947212	864041/973606
736069/973606	796605/973606	1863851/1947212	1646087/1947212
860637/973606	1570601/1947212	1548705/1947212	1738593/1947212
1598799/1947212	892285/973606	1788825/1947212	437184/486803
1541207/1947212	1776635/1947212	1658231/1947212	401994/486803
1671065/1947212	386009/486803	403926/486803	752905/973606
848723/973606	1623961/1947212	422556/486803	1680909/1947212
871585/973606	1834871/1947212	1605377/1947212	763899/973606
861649/973606	1767481/1947212	392495/486803	412666/486803
1006733/973606	1756257/1947212	1675619/1947212	440128/486803
1754141/1947212	404869/486803	1604273/1947212	489026/486803
831335/973606	833405/973606	1642177/1947212	1627733/1947212
1624053/1947212	887455/973606	1568439/1947212	1727967/1947212
390011/486803	850839/973606	438909/486803	829495/973606
1771161/1947212	1712603/1947212	820387/973606	1766653/1947212
1758005/1947212	502435/486803	411401/486803	1780131/1947212
396313/486803}	{5437752/3833123	5681874/3833123	4629164/3833123
5364474/3833123	5014414/3833123	700580/547589	676430/547589
5246208/3833123	4578242/3833123	90896/78227	4943160/3833123
4628566/3833123	4807276/3833123	4462460/3833123	4737540/3833123
4337846/3833123	4269306/3833123	4439552/3833123	638710/547589
4598252/3833123	4413148/3833123	4469866/3833123	4324552/3833123
4184620/3833123	4305048/3833123	4311672/3833123	4366182/3833123
4135492/3833123	614146/547589	4811738/3833123	4216958/3833123
4360570/3833123	640826/547589	4078038/3833123	4174776/3833123
4421842/3833123	3812250/3833123	97934/78227	5079596/3833123
4174592/3833123	4428006/3833123	4275010/3833123	4107156/3833123
4676820/3833123	4298424/3833123	4327266/3833123	4112860/3833123
4472350/3833123	4295066/3833123	4248192/3833123	4348794/3833123
4375428/3833123	4504964/3833123	4435320/3833123	4307348/3833123
3972882/3833123	4150764/3833123	4260336/3833123	4361858/3833123
4291524/3833123	4423130/3833123	4253482/3833123	4231218/3833123
4122336/3833123	4238256/3833123	4137424/3833123	4046206/3833123
4035166/3833123	3878260/3833123	3742468/3833123	4227768/3833123
4394196/3833123	4459608/3833123	4120174/3833123	4792740/3833123
4824986/3833123	4280852/3833123	4449534/3833123	4469728/3833123
4151040/3833123	4015708/3833123	4152926/3833123	4633672/3833123
4042572/3833123	4100854/3833123	3928538/3833123	4098048/3833123
3589288/3833123	4075922/3833123	4074174/3833123	4231908/3833123
548182/547589	4005726/3833123	3815332/3833123	4141380/3833123
82846/78227	4336466/3833123	4381178/3833123	4289224/3833123
4101774/3833123	584936/547589	4120542/3833123	3745918/3833123
4575804/3833123	3865840/3833123	4109180/3833123	586730/547589
4064008/3833123	4084432/3833123	617780/547589	4412872/3833123
4285912/3833123	3910276/3833123	3953884/3833123	4272434/3833123
4595860/3833123	4056372/3833123	3740490/3833123	4315168/3833123
531024/547589	4493050/3833123	4172568/3833123	4445164/3833123
4029416/3833123	4035442/3833123	560188/547589	3988430/3833123
4210748/3833123	580014/547589	4045378/3833123	4037466/3833123
4194280/3833123	540776/547589	4334166/3833123	4092574/3833123
4118932/3833123	4364526/3833123	4430030/3833123	4108628/3833123
544732/547589	4193360/3833123	3915474/3833123	3898040/3833123
4098922/3833123	3971088/3833123	4136458/3833123	4097312/3833123
4230666/3833123	3757878/3833123	520444/547589	3887276/3833123
3954758/3833123	4437252/3833123	4248652/3833123	4053152/3833123
592434/547589	4407076/3833123	4811554/3833123	645150/547589
4288350/3833123	3965246/3833123	4300494/3833123	3895464/3833123
4064238/3833123	4328876/3833123	3725816/3833123	581026/547589
4109962/3833123	3926100/3833123	4022240/3833123	4003288/3833123
4102372/3833123	552460/547589	3859400/3833123	4284946/3833123
4416506/3833123	659732/547589	4205688/3833123	4568168/3833123
4116632/3833123	3935024/3833123	4338674/3833123	4146486/3833123
624450/547589	4296354/3833123	4037650/3833123	92552/78227
4152420/3833123	624450/547589	4091102/3833123	601082/547589
4520926/3833123	4013684/3833123	581808/547589	3897948/3833123
4085306/3833123	80132/78227	3917958/3833123	4165254/3833123
4311442/3833123	3945374/3833123	4190646/3833123	4154904/3833123
3948318/3833123	4135538/3833123	593952/547589	4323724/3833123
4078866/3833123	3833640/3833123	4450592/3833123	4003840/3833123
3995928/3833123	541374/547589	571320/547589	4127120/3833123
4475662/3833123	4542868/3833123	4373450/3833123	3727886/3833123
3813584/3833123	4203204/3833123	77418/78227	4320182/3833123
3627882/3833123	3902732/3833123	3949698/3833123	4073852/3833123
4002276/3833123	4157112/3833123	4061616/3833123	4087652/3833123
584522/547589	4133744/3833123	4198742/3833123	3934334/3833123
3830236/3833123	3673514/3833123	3936818/3833123	4074956/3833123
3941648/3833123	4310844/3833123	4015294/3833123	4111388/3833123
3844864/3833123	4015110/3833123	555588/547589	3867680/3833123
3730094/3833123	3996112/3833123	4040686/3833123	3629446/3833123
4299758/3833123	74474/78227	595470/547589	4104764/3833123
3696008/3833123	4421428/3833123	3945558/3833123	3950388/3833123
3812756/3833123	3956230/3833123	3981806/3833123	4216222/3833123
4444152/3833123	3770160/3833123	3866116/3833123	590962/547589
3734280/3833123	4376854/3833123	4491164/3833123	3716156/3833123
3918280/3833123	3421756/3833123	3670662/3833123	4040870/3833123
71576/78227	3963084/3833123	3695548/3833123	4050622/3833123
90298/78227	4079142/3833123	4008118/3833123	3988016/3833123
4294008/3833123	520582/547589	4012304/3833123	83674/78227
534934/547589	3869290/3833123	4171096/3833123	3978080/3833123
3716478/3833123	4185632/3833123	4485598/3833123	577162/547589
527344/547589	4106328/3833123	3468170/3833123	3369868/3833123
3828212/3833123	3700378/3833123	611248/547589	536958/547589
3781614/3833123	3839620/3833123	4085398/3833123	3902732/3833123
3966764/3833123	3934288/3833123	589536/547589	3702954/3833123
4152236/3833123	3748264/3833123	4182918/3833123	3576546/3833123
3942154/3833123	4226986/3833123	3723470/3833123	3970812/3833123
577622/547589	4050300/3833123	4074864/3833123	3990730/3833123
3762478/3833123	3629124/3833123	4018284/3833123	3968144/3833123
3927848/3833123	3672180/3833123	4142024/3833123	4162954/3833123
3826602/3833123	3732900/3833123	4096668/3833123	3948732/3833123
3731888/3833123	3657506/3833123	4089492/3833123	4018192/3833123
3920212/3833123	4096116/3833123	585212/547589	3509432/3833123
3652032/3833123	3968052/3833123	590916/547589	3610540/3833123
3977206/3833123	3741594/3833123	4234392/3833123	4185402/3833123
4255046/3833123	4251274/3833123	568054/547589	3825406/3833123
4008624/3833123	3841092/3833123	4111756/3833123	3954390/3833123
3688050/3833123	3597890/3833123	4301874/3833123	3804476/3833123
3548256/3833123	3636116/3833123	3825636/3833123	4249848/3833123
3544530/3833123	4064146/3833123	542984/547589	3737270/3833123
3520656/3833123	3815608/3833123	3894498/3833123	4155042/3833123
3630366/3833123	3671628/3833123	4112814/3833123	3851396/3833123
4100210/3833123	3933690/3833123	3837550/3833123	4138620/3833123
4118426/3833123	3829638/3833123	3988844/3833123	3835250/3833123
3265816/3833123	4007106/3833123	3776784/3833123	3992570/3833123
3800382/3833123	3978494/3833123	3953056/3833123	3656540/3833123
3564724/3833123	519938/547589	3850568/3833123	4015938/3833123
519110/547589	3455014/3833123	3645408/3833123	3375480/3833123
3777796/3833123	3751162/3833123	3867266/3833123	4024126/3833123
3697434/3833123	3613392/3833123	4060190/3833123	557980/547589
3422078/3833123	595884/547589	4042802/3833123	4196212/3833123
592434/547589	3723838/3833123	547906/547589	4012304/3833123
3903376/3833123	4349116/3833123	4182182/3833123	4124130/3833123
4029554/3833123	3533168/3833123	564006/547589	3918280/3833123
508162/547589	3713028/3833123	3570520/3833123	3524014/3833123
3660450/3833123	4033786/3833123	3985164/3833123	3707922/3833123
3691500/3833123	3819656/3833123	3809030/3833123	3308826/3833123
3682898/3833123	3645822/3833123	3864552/3833123	3722366/3833123
3819656/3833123	3941556/3833123	3932632/3833123	3892106/3833123
3589380/3833123	3643706/3833123	3610218/3833123	3590576/3833123
3875868/3833123	3867634/3833123	3517804/3833123	3821956/3833123
4161988/3833123	3489376/3833123	3881296/3833123	521364/547589
3730508/3833123	3704702/3833123	3556674/3833123	541052/547589
4048/3997	3881894/3833123	4002874/3833123	3731290/3833123
3864046/3833123	3836216/3833123	3833548/3833123	541420/547589
3981070/3833123	4107938/3833123	28382/27979	3689936/3833123
3860182/3833123	3595820/3833123	3419364/3833123	3976976/3833123
3905078/3833123	3868140/3833123	3860504/3833123	3940682/3833123
76636/78227	3610494/3833123	3754060/3833123	4216452/3833123
4113136/3833123	4005266/3833123	3901766/3833123	4025414/3833123
4010372/3833123	4095978/3833123	3598810/3833123	4075370/3833123
3801026/3833123	3898592/3833123	3812342/3833123	3614910/3833123
3921822/3833123	4124636/3833123	3501888/3833123	3896246/3833123
3854524/3833123	3592922/3833123	3808708/3833123	3513296/3833123
3852270/3833123	3482522/3833123	3748172/3833123	3997492/3833123
3807880/3833123	3762478/3833123	3653596/3833123	489716/547589
78430/78227	3702632/3833123	536912/547589	3658426/3833123
494730/547589	3715420/3833123	591100/547589	4169072/3833123
4159734/3833123	3605296/3833123	3615462/3833123	3923846/3833123
4130800/3833123	3859538/3833123	3835066/3833123	3675814/3833123
3561412/3833123	64814/78227	3709072/3833123	3660220/3833123
3810640/3833123	528954/547589	3701206/3833123	3595958/3833123
3799324/3833123	4020906/3833123	4002920/3833123	4038616/3833123
3841092/3833123	3876052/3833123	3958576/3833123	4132318/3833123
3378148/3833123	3754106/3833123	3568266/3833123	3720112/3833123
571918/547589	531530/547589	4214060/3833123	3800934/3833123
3926698/3833123	517730/547589	3839298/3833123	3685704/3833123
3588/3997	597908/547589	3596142/3833123	3691914/3833123
3792010/3833123	579876/547589	3910230/3833123	3523462/3833123
3758660/3833123	3569140/3833123	3464674/3833123	3808386/3833123
3688372/3833123	3929320/3833123	3663992/3833123	3606354/3833123
518972/547589	3799232/3833123	3763582/3833123	3550556/3833123
3750104/3833123	3615876/3833123	3837044/3833123	3608562/3833123
3703414/3833123	3433670/3833123	3542552/3833123	3535054/3833123
3833226/3833123	3965614/3833123	3584228/3833123	3693156/3833123
3675170/3833123	3916946/3833123	3751484/3833123	3844772/3833123
4069252/3833123	4116632/3833123	3494804/3833123	3646696/3833123
3418444/3833123	3896752/3833123	3826786/3833123	3545496/3833123
3700194/3833123	3745642/3833123	3612104/3833123	3982772/3833123
3632344/3833123	3737822/3833123	3661186/3833123	4027990/3833123
3789250/3833123	3797484/3833123	3854156/3833123	3688648/3833123
3620338/3833123	3581698/3833123	3721170/3833123	4011108/3833123
3550556/3833123	3780096/3833123	3792654/3833123	541144/547589
3981254/3833123	560786/547589	3873844/3833123	3625904/3833123
3389832/3833123	4210748/3833123	3765192/3833123	3493930/3833123
3618406/3833123	3992202/3833123	3671030/3833123	3392960/3833123
3490250/3833123	3827568/3833123	3507592/3833123	3752358/3833123
3979184/3833123	3589886/3833123	3824808/3833123	3774530/3833123
3663302/3833123	3678942/3833123	3880790/3833123	3637220/3833123
3839022/3833123	3734188/3833123	3716432/3833123	3607734/3833123
3801164/3833123	3690212/3833123	3557042/3833123	3668730/3833123
3596188/3833123	3978172/3833123	528678/547589	4047678/3833123
3910414/3833123	3988982/3833123	3605020/3833123	3645960/3833123
3976746/3833123	3851672/3833123	3322764/3833123	3572866/3833123
3454324/3833123	3505752/3833123	3272578/3833123	3963130/3833123
3556628/3833123	3826832/3833123	3342866/3833123	3471528/3833123
3584274/3833123	487232/547589	3812664/3833123	3536572/3833123
3936588/3833123	3596602/3833123	3830466/3833123	3998136/3833123
3810732/3833123	3813814/3833123	3555616/3833123	3408186/3833123
4279610/3833123	3701896/3833123	3921178/3833123	3377366/3833123
3745964/3833123	3429070/3833123	553656/547589	3328744/3833123
3298384/3833123	528632/547589	3524980/3833123	3610862/3833123
3530960/3833123	3714776/3833123	551770/547589	491096/547589
485208/547589	3844174/3833123	3447286/3833123	3529718/3833123
3391166/3833123	3559618/3833123	3678666/3833123	564328/547589
3335460/3833123	3540942/3833123	3314576/3833123	3494850/3833123
3872418/3833123	3406944/3833123	3534410/3833123	3500968/3833123
3059138/3833123	494224/547589	3822508/3833123	4060190/3833123
3563068/3833123	3565230/3833123	70518/78227	3934748/3833123
3596510/3833123	3495264/3833123	3543656/3833123	511934/547589
3516654/3833123	3764042/3833123	3957748/3833123	4043400/3833123
3839896/3833123	3649594/3833123	474536/547589	3478796/3833123
3648076/3833123	3584596/3833123	3878122/3833123	3581744/3833123
3631976/3833123	3451748/3833123	3434958/3833123	3470884/3833123
3631792/3833123	520950/547589	526010/547589	484518/547589
3812112/3833123	3496552/3833123	3499634/3833123	3830006/3833123
3472218/3833123	3431968/3833123	3773242/3833123	3768182/3833123
3437304/3833123	3729174/3833123	3592048/3833123	3692144/3833123
3155508/3833123	3364624/3833123	3539194/3833123	3611690/3833123
3522496/3833123	3645868/3833123	492154/547589	3719238/3833123
3616014/3833123	3574752/3833123	525366/547589	3604192/3833123
3345120/3833123	3586712/3833123	3228924/3833123	3282744/3833123
3470240/3833123	6670/6713	3439558/3833123	3268760/3833123	78614/78227
3556260/3833123	3879502/3833123	3751576/3833123	536038/547589
3558698/3833123	3616106/3833123	3488916/3833123	471500/547589
4162080/3833123	3557180/3833123	3913680/3833123	3804292/3833123
3679862/3833123	3413154/3833123	3720020/3833123	3752450/3833123
3390384/3833123	3510628/3833123	3324512/3833123	514418/547589
3647064/3833123	3580088/3833123	537372/547589	3756728/3833123
3749828/3833123	518926/547589	3788146/3833123	3785248/3833123
3306020/3833123	3749782/3833123	3825774/3833123	3739524/3833123
3438270/3833123	3792378/3833123	3642740/3833123	3444342/3833123
3561412/3833123	3845232/3833123	3699826/3833123	3728944/3833123
3746056/3833123	3338220/3833123	3595406/3833123	3719974/3833123
25208/27979	4121738/3833123	3588644/3833123	3601984/3833123
3369500/3833123	3684784/3833123	3454370/3833123	3742146/3833123
565800/547589	3572498/3833123	3730002/3833123	3309240/3833123
557566/547589	3481234/3833123	3424562/3833123	3352756/3833123
3923294/3833123	481528/547589	562672/547589	491280/547589
3570520/3833123	3804384/3833123	3771862/3833123	519294/547589
3344200/3833123	3667166/3833123	3397974/3833123	409952/547589
505494/547589	3420422/3833123	3486386/3833123	3683634/3833123
3433854/3833123	3223726/3833123	3718962/3833123	3717950/3833123
3767124/3833123	3558146/3833123	3898546/3833123	494822/547589
3569232/3833123	3765330/3833123	3588184/3833123	3889576/3833123
3735338/3833123	3611966/3833123	545008/547589	4047770/3833123
4134756/3833123	3533766/3833123	3392546/3833123	3584320/3833123
3483810/3833123	543122/547589	3447562/3833123	3715466/3833123
3849556/3833123	3502808/3833123	3365084/3833123	3568312/3833123
3402344/3833123	26542/27979	498180/547589	3821588/3833123
3772460/3833123	3630688/3833123	3643016/3833123	3501796/3833123
3669282/3833123	3428886/3833123	3483028/3833123	3802866/3833123
3579444/3833123	3110658/3833123	3600788/3833123	3583814/3833123
3545128/3833123	3295486/3833123	582406/547589	3798542/3833123
3804522/3833123	3900524/3833123	3308504/3833123	518650/547589
525918/547589	3332332/3833123	3658794/3833123	3932080/3833123
3703460/3833123	3362554/3833123	3701804/3833123	3551476/3833123
3723056/3833123	3487306/3833123	530058/547589	3706726/3833123
3776324/3833123	3211812/3833123	511612/547589	3347880/3833123
3767814/3833123	4034752/3833123	3563298/3833123	3552672/3833123
3534778/3833123	3921822/3833123	529092/547589	3475392/3833123
3520012/3833123	506598/547589	3249808/3833123	3734418/3833123
3791320/3833123	3315128/3833123	474398/547589	3377734/3833123
3436936/3833123	3781798/3833123	539534/547589	3696698/3833123
3481832/3833123	3753646/3833123	3280904/3833123	3501060/3833123
3556352/3833123	4044504/3833123	3658288/3833123	3724712/3833123
3478750/3833123	506368/547589	3680874/3833123	3654194/3833123
3735752/3833123	535072/547589	3589518/3833123	3446734/3833123
3585056/3833123	3770436/3833123	3559940/3833123	3434958/3833123
535440/547589	535992/547589	3396870/3833123	3541310/3833123
3495264/3833123	3474472/3833123	3413430/3833123	3307492/3833123
3381184/3833123	3737408/3833123	3458694/3833123	3571394/3833123
547998/547589	3033976/3833123	4064238/3833123	4150856/3833123
3479164/3833123	504436/547589	3452254/3833123	468142/547589
3806178/3833123	3530270/3833123	3289782/3833123	3700884/3833123
466486/547589	3299764/3833123	3542920/3833123	74934/78227
464140/547589	465520/547589	3443560/3833123	3314116/3833123
3531604/3833123	3903100/3833123	3769286/3833123	3661692/3833123
3803418/3833123	3555340/3833123	73002/78227	3363566/3833123
3796242/3833123	3793022/3833123	488336/547589	546020/547589
3933828/3833123	3515688/3833123	3577282/3833123	3482246/3833123
3204084/3833123	3524980/3833123	504022/547589	3293048/3833123
490130/547589	68954/78227	3589426/3833123	74796/78227	3521254/3833123
3716754/3833123	3317658/3833123	3683128/3833123	3508328/3833123
3323408/3833123	3673652/3833123	3643660/3833123	3387256/3833123
490682/547589	3596878/3833123	3747390/3833123	3430864/3833123
3398618/3833123	3848820/3833123	540132/547589	3531834/3833123
3130254/3833123	3445124/3833123	3566886/3833123	3729910/3833123
3808754/3833123	3763720/3833123	504068/547589	3555938/3833123
3259192/3833123	3425022/3833123	500894/547589	3601110/3833123
3843760/3833123	494868/547589	3800520/3833123	3955678/3833123
3396180/3833123	3558560/3833123	3726276/3833123	3296820/3833123
3287712/3833123	3595084/3833123	3945098/3833123	3312230/3833123
3437580/3833123	67528/78227	3428932/3833123	3667350/3833123
3679356/3833123	510416/547589	3402436/3833123	3373318/3833123
3393328/3833123	3491262/3833123	3456210/3833123	3577190/3833123
3055596/3833123	3506442/3833123	3702264/3833123	3260618/3833123
3521346/3833123	3880560/3833123	3394754/3833123	3497426/3833123
3509938/3833123	3792102/3833123	3482614/3833123	3898178/3833123
3783730/3833123	3731106/3833123	3553224/3833123	3643338/3833123
3586252/3833123	3538090/3833123	492246/547589	3644626/3833123
3730002/3833123	3391442/3833123	3860044/3833123	3764226/3833123
3382656/3833123	3577834/3833123	3690672/3833123	3790032/3833123
3431738/3833123	3503176/3833123	3155094/3833123	3624616/3833123
3464490/3833123	3440754/3833123	3666982/3833123	3286930/3833123
3472172/3833123	3591128/3833123	3188076/3833123	3326214/3833123
2995474/3833123	3512100/3833123	3552350/3833123	3333942/3833123
3384128/3833123	3466376/3833123	463864/547589	3424654/3833123
3287528/3833123	3561780/3833123	3877110/3833123	3699688/3833123
3204360/3833123	3754612/3833123	3823198/3833123	3814504/3833123
3866852/3833123	3543380/3833123	3846060/3833123	3439052/3833123
3200128/3833123	3330814/3833123	3206890/3833123	3363244/3833123
3473598/3833123	3612656/3833123	3519506/3833123	521180/547589
3627054/3833123	3918878/3833123	3565414/3833123	3638048/3833123
3772184/3833123	3515136/3833123	3409198/3833123	3798726/3833123
3275430/3833123	3357954/3833123	3671030/3833123	3405748/3833123
3518218/3833123	482816/547589	3203762/3833123	3576638/3833123
3200818/3833123	3396916/3833123	499974/547589	3439650/3833123
4093770/3833123	3882630/3833123	3473000/3833123	508576/547589
3616796/3833123	3807696/3833123	3353216/3833123	3281686/3833123
3592186/3833123	3396180/3833123	3379942/3833123	3495356/3833123
3552212/3833123	514832/547589	3713074/3833123	3567208/3833123
3819978/3833123	3514216/3833123	3491906/3833123	3410118/3833123
3332148/3833123	3183016/3833123	3558376/3833123	3387670/3833123
3793390/3833123	3438500/3833123	3260388/3833123	3099480/3833123
3486662/3833123	3588414/3833123	3439236/3833123	3438362/3833123
72956/78227	4030106/3833123	480976/547589	3578432/3833123
479044/547589	3321338/3833123	3248566/3833123	3406024/3833123
3458648/3833123	3145572/3833123	3642418/3833123	515752/547589
3642648/3833123	3507776/3833123	3843760/3833123	3270140/3833123
3305514/3833123	3756866/3833123	3582664/3833123	479366/547589
3453220/3833123	3507362/3833123	3483028/3833123	3532386/3833123
3384312/3833123	3731198/3833123	3709486/3833123	479918/547589
3193550/3833123	3780096/3833123	3795460/3833123	3627514/3833123
3221794/3833123	3281548/3833123	3366694/3833123	3354964/3833123
3232696/3833123	3425344/3833123	3842196/3833123	3407128/3833123
3760086/3833123	3378838/3833123	3188490/3833123	3546094/3833123
3635288/3833123	3236652/3833123	3676412/3833123	3469596/3833123
3249532/3833123	3719928/3833123	3567300/3833123	3778486/3833123
496064/547589	3612104/3833123	3306986/3833123	3281456/3833123
3642924/3833123	3750380/3833123	3324466/3833123	3414948/3833123
3501566/3833123	3658334/3833123	3772322/3833123	3444342/3833123
3400366/3833123	3526498/3833123	3532846/3833123	3650606/3833123
3431324/3833123	3729450/3833123	3418214/3833123	72404/78227
3768090/3833123	3608194/3833123	3571118/3833123	3753692/3833123
3573004/3833123	3429990/3833123	512118/547589	3298016/3833123
501722/547589	3569002/3833123	529000/547589	3703138/3833123
3395030/3833123	3388222/3833123	3332884/3833123	3739892/3833123
3127172/3833123	3567898/3833123	3388958/3833123	3567898/3833123
495788/547589	3430450/3833123	3330354/3833123	3695364/3833123
3342406/3833123	3481004/3833123	3598764/3833123	3462374/3833123
3779774/3833123	3529396/3833123	493442/547589	3596464/3833123
71208/78227	532772/547589	3496966/3833123	3508098/3833123
3286102/3833123	3459752/3833123	3481096/3833123	3327594/3833123
3496/3997	488658/547589	3158314/3833123	480976/547589	3755210/3833123
520444/547589	3296452/3833123	3506810/3833123	3791044/3833123
3590116/3833123	534658/547589	3699688/3833123	495006/547589
3396686/3833123	3721492/3833123	3579444/3833123	3483166/3833123
3542782/3833123	515062/547589	3197736/3833123	77050/78227
3576316/3833123	3609252/3833123	3745136/3833123	3430036/3833123
3296084/3833123	3644488/3833123	3420790/3833123	502090/547589
3731428/3833123	3820668/3833123	3317014/3833123	3530822/3833123
3471942/3833123	507012/547589	3211858/3833123	3653826/3833123
3417938/3833123	3269726/3833123	3427184/3833123	500480/547589
3379436/3833123	505816/547589	3295578/3833123	71806/78227
534474/547589	3731612/3833123	517040/547589	3456578/3833123
3492504/3833123	3174736/3833123	3427506/3833123	3479670/3833123
3702724/3833123	3329066/3833123	3518126/3833123	4016030/3833123
3629722/3833123	519340/547589	3776876/3833123	3458648/3833123
3675354/3833123	3834744/3833123	3793666/3833123	498180/547589
3359886/3833123	3700562/3833123	3685014/3833123	3134762/3833123
3555156/3833123	3700700/3833123	3370972/3833123	3645776/3833123
3548164/3833123	451996/547589	3410670/3833123	3627560/3833123
509312/547589	532634/547589	550022/547589	3296452/3833123
3639336/3833123	3814964/3833123	3476772/3833123	3690212/3833123
3687590/3833123	3849924/3833123	3677332/3833123	3625214/3833123
475732/547589	3594532/3833123	3471712/3833123	3706496/3833123
3467848/3833123	3360300/3833123	3420790/3833123	76682/78227
471868/547589	3074870/3833123	503378/547589	445878/547589
3616198/3833123	3615462/3833123	3522910/3833123	3759212/3833123
3565920/3833123	3363152/3833123	3585424/3833123	3017278/3833123
3710682/3833123	3777474/3833123	3696100/3833123	3385048/3833123
3694444/3833123	3513204/3833123	3174874/3833123	3515642/3833123
3383484/3833123	3660910/3833123	3151552/3833123	3259238/3833123
525458/547589	3819334/3833123	3351146/3833123	3575856/3833123
3493516/3833123	68908/78227	3704380/3833123	3663256/3833123
3610494/3833123	3790860/3833123	3888196/3833123	3902410/3833123
3814044/3833123	3177772/3833123	3478658/3833123	3514262/3833123
3552534/3833123	3231684/3833123	553150/547589	3616244/3833123
3349720/3833123	3581560/3833123	3532202/3833123	3518540/3833123
3474610/3833123	3660680/3833123	3316738/3833123	3382978/3833123
3382242/3833123	4167048/3833123	3831524/3833123	3284308/3833123
3442272/3833123	25530/27979	3556352/3833123	3382334/3833123
496248/547589	483184/547589	73048/78227	3624156/3833123	487600/547589
484978/547589	3155830/3833123	3591036/3833123	3363336/3833123
3690212/3833123	3336610/3833123	3623236/3833123	3571670/3833123
28612/27979	3359242/3833123	3487766/3833123	3342636/3833123
3495494/3833123	3366050/3833123	3325846/3833123	3603640/3833123
3379344/3833123	3229062/3833123	3627146/3833123	3475852/3833123
462898/547589	3302386/3833123	3701942/3833123	3439328/3833123
3316784/3833123	3214250/3833123	3430312/3833123	3333114/3833123
516258/547589	475226/547589	3368626/3833123	3611506/3833123
3842656/3833123	3489560/3833123	3853926/3833123	3256754/3833123
3532892/3833123	483138/547589	3583354/3833123	3224048/3833123
3869934/3833123	3446274/3833123	3434084/3833123	480884/547589
3663532/3833123	3445354/3833123	3434912/3833123	3556260/3833123
3568772/3833123	3303352/3833123	3349398/3833123	3667304/3833123
3865702/3833123	3551568/3833123	3453634/3833123	518788/547589
3431784/3833123	3741456/3833123	3434498/3833123	491648/547589
3248888/3833123	3831754/3833123	3494482/3833123	3872510/3833123
3654838/3833123	3409796/3833123	3440386/3833123	526102/547589
3290794/3833123	26036/27979	3645132/3833123	3497978/3833123
516120/547589	3482706/3833123	548458/547589	3618498/3833123
3395996/3833123	497352/547589	3432014/3833123	3460580/3833123
515798/547589	3560078/3833123	3301604/3833123	3438500/3833123
3444802/3833123	3444664/3833123	3601202/3833123	498088/547589
3419732/3833123	3549360/3833123	3412188/3833123	3491676/3833123
465428/547589	536958/547589	3586574/3833123	499836/547589
3409612/3833123	3822186/3833123	526010/547589	3685474/3833123
3389004/3833123	3746194/3833123	25668/27979	3506626/3833123
3562010/3833123	3560446/3833123	3441582/3833123	493442/547589
3684232/3833123	3324374/3833123	529552/547589	3510352/3833123
3757050/3833123	3260112/3833123	3406254/3833123	3306894/3833123
3260112/3833123	3453404/3833123	501906/547589	3463800/3833123
3634/3997	3840034/3833123	3134854/3833123	3527648/3833123
3378332/3833123	504114/547589	3476680/3833123	3688878/3833123
468970/547589	529230/547589	3706634/3833123	3417846/3833123
3619326/3833123	3363842/3833123	3498576/3833123	3271566/3833123
3563666/3833123	3393512/3833123	3354550/3833123	3948456/3833123
3211214/3833123	3351606/3833123	3805488/3833123	3462420/3833123
449926/547589	3124642/3833123	3596878/3833123	3652584/3833123
3494252/3833123	3511962/3833123	25530/27979	3582342/3833123
3416604/3833123	3818368/3833123	498962/547589	3363980/3833123
3521806/3833123	3620016/3833123	3635334/3833123	3544806/3833123
483736/547589	3461270/3833123	3894958/3833123	518604/547589
517316/547589	3545818/3833123	3417800/3833123	3302018/3833123
3799784/3833123	3419916/3833123	3430634/3833123	3679954/3833123
520536/547589	3495770/3833123	3719836/3833123	467912/547589
3272302/3833123	3393696/3833123	3428518/3833123	574218/547589
3318624/3833123	3640394/3833123	3754796/3833123	502550/547589
3147688/3833123	3142996/3833123	3748310/3833123	515430/547589
3348064/3833123	3845600/3833123	479964/547589	3782488/3833123
3706910/3833123	3416282/3833123	3341118/3833123	3355332/3833123
3909862/3833123	3497012/3833123	3760500/3833123	3737638/3833123
3487766/3833123	3439650/3833123	3622224/3833123	3751990/3833123
3231454/3833123	3358414/3833123	3535836/3833123	3115856/3833123
3313932/3833123	493028/547589	3607504/3833123	3122342/3833123
3429254/3833123	3205050/3833123	3383346/3833123	3495218/3833123
3205004/3833123	3250866/3833123	3532064/3833123	3402942/3833123
3285550/3833123	3370604/3833123	3363152/3833123	3271290/3833123
3418858/3833123	3498392/3833123	3475070/3833123	465750/547589
3366234/3833123	3419134/3833123	3326858/3833123	3606538/3833123
3676872/3833123	3255328/3833123	3790492/3833123	24610/27979
3643568/3833123	3790630/3833123	3540160/3833123	3377734/3833123
3434314/3833123	3672134/3833123	3462006/3833123	3530454/3833123
3257214/3833123	3803510/3833123	3510858/3833123	3178968/3833123
3365636/3833123	3314622/3833123	473800/547589	509956/547589
3469320/3833123	3479716/3833123	3163282/3833123	75900/78227
3348662/3833123	3433946/3833123	3223772/3833123	3469596/3833123
3454324/3833123	3519092/3833123	3146216/3833123	3200772/3833123
3548900/3833123	3692650/3833123	482586/547589	3361220/3833123
3500002/3833123	3508236/3833123	3676090/3833123	3594992/3833123
3303536/3833123	3351882/3833123	3497932/3833123	3542690/3833123
3610494/3833123	3637404/3833123	3431140/3833123	3236836/3833123
3580916/3833123	3779544/3833123	510416/547589	3373962/3833123
3095984/3833123	3707462/3833123	3363428/3833123	3445170/3833123
3177726/3833123	3380632/3833123	491326/547589	3473184/3833123
3549774/3833123	3537906/3833123	2949566/3833123	3453864/3833123
3789158/3833123	3317198/3833123	3452208/3833123	3232190/3833123
3035862/3833123	3462420/3833123	3108082/3833123	3414764/3833123
3274280/3833123	3379942/3833123	476514/547589	3378838/3833123
3648720/3833123	70702/78227	3584918/3833123	3313242/3833123
3845278/3833123	4043814/3833123	3523554/3833123	2981812/3833123
3622224/3833123	3287022/3833123	3481648/3833123	3026248/3833123
495512/547589	3285550/3833123	3275752/3833123	3426310/3833123
2903934/3833123	503424/547589	3346270/3833123	3324512/3833123
3604514/3833123	3613070/3833123	3332240/3833123	3418076/3833123
3659806/3833123	3509570/3833123	3164248/3833123	3430312/3833123
3679862/3833123	4008164/3833123	3448344/3833123	3722412/3833123
3227360/3833123	3594210/3833123	3565920/3833123	3643292/3833123
3658794/3833123	3349582/3833123	3824900/3833123	3224094/3833123
3709578/3833123	3412740/3833123	3548072/3833123	3401654/3833123
3754704/3833123	3377596/3833123	3429438/3833123	3421296/3833123
3765376/3833123	3740490/3833123	494224/547589	455354/547589
3454048/3833123	3719008/3833123	3609482/3833123	3627744/3833123
3663302/3833123	3797438/3833123	3662612/3833123	483276/547589
3354504/3833123	3799692/3833123	3121376/3833123	3288172/3833123
3341486/3833123	3606676/3833123	3429346/3833123	3396640/3833123
72450/78227	3531282/3833123	3502946/3833123	3562240/3833123
3327686/3833123	3247002/3833123	3414442/3833123	3611690/3833123
3198702/3833123	3422768/3833123	507104/547589	3662520/3833123
463588/547589	3103160/3833123	3389648/3833123	449052/547589
3543426/3833123	3112958/3833123	3217378/3833123	469982/547589
3315404/3833123	3505982/3833123	3763122/3833123	3384956/3833123
3355102/3833123	3672824/3833123	3492688/3833123	3191388/3833123
3527280/3833123	2965666/3833123	3462098/3833123	3643614/3833123
3063002/3833123	3506948/3833123	3766204/3833123	453284/547589
3504280/3833123	3556766/3833123	3522542/3833123	482770/547589
3823842/3833123	3704702/3833123	3688694/3833123	463726/547589
3609988/3833123	3692650/3833123	3641406/3833123	3536894/3833123
3897948/3833123	3469274/3833123	3547106/3833123	3560446/3833123
3349582/3833123	3644672/3833123	3475392/3833123	3673652/3833123
3261814/3833123	3615186/3833123	3564724/3833123	3383484/3833123
3561734/3833123	481482/547589	3519414/3833123	3599684/3833123
3548532/3833123	3283710/3833123	481896/547589	3380540/3833123
3210708/3833123	488198/547589	3383714/3833123	3303674/3833123
422556/547589	504344/547589	3190790/3833123	3569784/3833123
3433440/3833123	3436568/3833123	3630136/3833123	3198886/3833123
3337346/3833123	3537584/3833123	2979328/3833123	3429024/3833123
3304134/3833123	3690074/3833123	3401194/3833123	3378056/3833123
3569140/3833123	3661186/3833123	552046/547589	3437902/3833123
475180/547589	3403908/3833123	500848/547589	3859952/3833123
516304/547589	3500830/3833123	3508052/3833123	3783362/3833123
3118386/3833123	3614496/3833123	3513572/3833123	451306/547589
3407772/3833123	540408/547589	3519552/3833123	3579766/3833123
77740/78227	3710314/3833123	3352480/3833123	3789112/3833123
526332/547589	3376308/3833123	3598212/3833123	2920126/3833123
3462052/3833123	3711280/3833123	3473000/3833123	3446734/3833123
3571394/3833123	3692466/3833123	3438086/3833123	3660358/3833123
3698032/3833123	3141156/3833123	3196218/3833123	74888/78227
497582/547589	3729266/3833123	3064106/3833123	3266138/3833123
3488364/3833123	447120/547589	70288/78227	3808754/3833123
3277270/3833123	3651664/3833123	3470102/3833123	24978/27979
3409750/3833123	3707922/3833123	3801164/3833123	3425574/3833123
3460488/3833123	3615876/3833123	3942614/3833123	3488456/3833123
3436292/3833123	3656586/3833123	3462650/3833123	25208/27979
3267610/3833123	3436338/3833123	3680276/3833123	3257950/3833123
3830328/3833123	557014/547589	3385232/3833123	3626640/3833123
481436/547589	3548900/3833123	3300868/3833123	3393282/3833123
3309010/3833123	3316370/3833123	3480866/3833123	3528338/3833123
4086318/3833123	3884838/3833123	22908/27979	3915290/3833123
3263608/3833123	3235640/3833123	3389786/3833123	3786444/3833123
515614/547589	3657644/3833123	3431738/3833123	3528614/3833123
2943908/3833123	3492964/3833123	3344016/3833123	3271888/3833123
3350456/3833123	3606538/3833123	3534364/3833123	3418214/3833123
3524566/3833123	3728254/3833123	517040/547589	503654/547589
3518862/3833123	564098/547589	523480/547589	3307170/3833123
3043084/3833123	3207074/3833123	3459384/3833123	3522312/3833123
3559940/3833123	3388636/3833123	3485374/3833123	3415500/3833123
3610770/3833123	504712/547589	73600/78227	3460028/3833123
3553500/3833123	3528016/3833123	472880/547589	3288678/3833123
3491492/3833123	3396272/3833123	3333574/3833123	3444894/3833123
3666568/3833123	3504924/3833123	3318302/3833123	3848912/3833123
3199852/3833123	3428380/3833123	3539562/3833123	3407358/3833123
3803924/3833123	3817540/3833123	3804844/3833123	469108/547589
24426/27979	3427230/3833123	3556582/3833123	3238078/3833123
3464168/3833123	506000/547589	3133980/3833123	467958/547589
3595820/3833123	3425022/3833123	3185454/3833123	3446918/3833123
3239780/3833123	3728852/3833123	3509386/3833123	3162546/3833123
499698/547589	78062/78227	3504418/3833123	3055182/3833123
3333206/3833123	3125838/3833123	3521806/3833123	3412464/3833123
3092258/3833123	3541172/3833123	3449632/3833123	3402298/3833123
3534088/3833123	3025144/3833123	3291852/3833123	3636714/3833123
487094/547589	3192032/3833123	24610/27979	3256938/3833123
3341348/3833123	3394800/3833123	3074870/3833123	3356712/3833123
3505752/3833123	3552028/3833123	3528016/3833123	3469412/3833123
3513066/3833123	3396364/3833123	463174/547589	3535054/3833123
3550786/3833123	3334770/3833123	3482062/3833123	3529626/3833123
3411038/3833123	3746884/3833123	3781522/3833123	3459154/3833123
3861286/3833123	3357218/3833123	3459062/3833123	479090/547589
3607182/3833123	3280122/3833123	3685750/3833123	3329388/3833123
3560814/3833123	3691914/3833123	66700/78227	3200634/3833123
3083610/3833123	477664/547589	3499956/3833123	3445538/3833123
3519920/3833123	74428/78227	3391810/3833123	3247002/3833123
3354044/3833123	3598856/3833123	3666844/3833123	3278742/3833123
518650/547589	3461316/3833123	3549774/3833123	3804292/3833123
3490940/3833123	474582/547589	3209420/3833123	3624018/3833123
3346086/3833123	3076756/3833123	500986/547589	65918/78227
3426632/3833123	3421756/3833123	3421802/3833123	3154772/3833123
3780326/3833123	3116776/3833123	3514814/3833123	3532156/3833123
3371846/3833123	3703782/3833123	3276764/3833123	486496/547589
68034/78227	3567300/3833123	3291760/3833123	488980/547589
3376446/3833123	3264804/3833123	3365820/3833123	3066130/3833123
3444388/3833123	3420974/3833123	3519092/3833123	3789986/3833123
3450184/3833123	3513572/3833123	3627376/3833123	3514538/3833123
3216872/3833123	3347604/3833123	3451794/3833123	3540850/3833123
3282928/3833123	3226256/3833123	3299028/3833123	3635610/3833123
3361772/3833123	3514906/3833123	3407128/3833123	3362232/3833123
3687038/3833123	3154082/3833123	73508/78227	3138488/3833123
3422584/3833123	3655620/3833123	3147412/3833123	3275522/3833123
3627836/3833123	3597338/3833123	3514032/3833123	3760730/3833123
3072294/3833123	3465962/3833123	3091338/3833123	3581698/3833123
3656034/3833123	3071420/3833123	3457084/3833123	3376860/3833123
547262/547589	3373686/3833123	3552488/3833123	25852/27979
3530776/3833123	3392224/3833123	501860/547589	3588000/3833123
3458372/3833123	3632298/3833123	3775726/3833123	3570888/3833123
3144514/3833123	3581330/3833123	3477324/3833123	3340980/3833123
3397468/3833123	3084162/3833123	3317612/3833123	496294/547589
3829592/3833123	3531190/3833123	3619970/3833123	3643844/3833123
462346/547589	3617854/3833123	3510076/3833123	3311586/3833123
3671674/3833123	3334034/3833123	3524336/3833123	3382702/3833123
3286562/3833123	3883044/3833123	3193412/3833123	3373456/3833123
3337162/3833123	3533720/3833123	3553132/3833123	3649686/3833123
505632/547589	3609344/3833123	68540/78227	3353354/3833123
3313196/3833123	3573096/3833123	3821312/3833123	3503130/3833123
3186696/3833123	3405242/3833123	3542276/3833123	3272394/3833123
3450690/3833123	3651526/3833123	3590070/3833123	3403632/3833123
3472678/3833123	3384082/3833123	3692236/3833123	3659806/3833123
3108680/3833123	3543886/3833123	3496828/3833123	3413062/3833123
3403724/3833123	3393052/3833123	3560446/3833123	457102/547589
3723148/3833123	414966/547589	3393466/3833123	2977166/3833123
467038/547589	3703092/3833123	3611414/3833123	3642234/3833123
3330998/3833123	3377090/3833123	3506350/3833123	3549544/3833123
507242/547589	3469964/3833123	3729220/3833123	3513250/3833123
3527372/3833123	3271290/3833123	3309976/3833123	458988/547589
3568680/3833123	3306986/3833123	3313840/3833123	3742468/3833123
3308136/3833123	3739156/3833123	513728/547589	3633540/3833123
500296/547589	3595544/3833123	3130070/3833123	3351790/3833123
484656/547589	3493746/3833123	3364624/3833123	3420836/3833123
3322994/3833123	3123216/3833123	71070/78227	3320372/3833123
3606354/3833123	3442042/3833123	3847394/3833123	3254408/3833123
3190974/3833123	3268714/3833123	3666568/3833123	3481832/3833123
3365820/3833123	3303490/3833123	463772/547589	3378194/3833123
3651066/3833123	3210110/3833123	3154404/3833123	3663302/3833123
3428472/3833123	3144514/3833123	3654286/3833123	2906188/3833123
3392040/3833123	3309746/3833123	3550786/3833123	493396/547589
3208224/3833123	464554/547589	516304/547589	3766848/3833123
3486110/3833123	3276626/3833123	3301604/3833123	3513572/3833123
3490986/3833123	3455198/3833123	3498714/3833123	497076/547589
3244012/3833123	3495540/3833123	75072/78227	3322258/3833123
3517482/3833123	3290748/3833123	3504602/3833123	3444020/3833123
3030158/3833123	2981582/3833123	3535652/3833123	3386842/3833123
3692880/3833123	3464582/3833123	503240/547589	3168756/3833123
3484914/3833123	462346/547589	468924/547589	3269128/3833123
3178922/3833123	3253902/3833123	465152/547589	3137154/3833123
3111394/3833123	3580456/3833123	3694214/3833123	3239780/3833123
3365360/3833123	3665878/3833123	3410440/3833123	3158774/3833123
3127770/3833123	3583308/3833123	3537722/3833123	2971048/3833123
517868/547589	3953010/3833123	3131542/3833123	3628204/3833123
3115534/3833123	3519736/3833123	3387210/3833123	3405886/3833123
508530/547589	3627238/3833123	3273360/3833123	3517758/3833123
3680230/3833123	3303490/3833123	514740/547589	500894/547589
3257490/3833123	3315404/3833123	3280352/3833123	3576730/3833123
471914/547589	3792884/3833123	491234/547589	3303168/3833123
3422262/3833123	3296406/3833123	3505844/3833123	3777566/3833123
3363152/3833123	528034/547589	3435924/3833123	3355102/3833123
3406300/3833123	3610678/3833123	3545496/3833123	462622/547589
3353676/3833123	3256110/3833123	3301834/3833123	3424516/3833123
3170228/3833123	28106/27979	3460994/3833123	3471850/3833123
3369132/3833123	3690534/3833123	3198242/3833123	3319222/3833123
3665878/3833123	3341026/3833123	3352066/3833123	3640302/3833123
3184534/3833123	3823060/3833123	3197690/3833123	3389878/3833123
3152104/3833123	3612242/3833123	3494758/3833123	3670202/3833123
3644580/3833123	3413016/3833123	490866/547589	3449816/3833123
3604882/3833123	3454784/3833123	3292036/3833123	3380264/3833123
3353998/3833123	3097134/3833123	3198012/3833123	2983698/3833123
3096950/3833123	3305422/3833123	2910742/3833123	3335690/3833123
3365130/3833123	3523094/3833123	3919982/3833123	3328974/3833123
3316002/3833123	3243736/3833123	3627146/3833123	3176438/3833123
3571210/3833123	3415822/3833123	3739754/3833123	3256156/3833123
3436982/3833123	3141294/3833123	3048650/3833123	3500876/3833123
3266276/3833123}	{363239/244401	650969/488802	426489/325868
2596907/1955208	599495/488802	2459321/1955208	824159/651736
2497087/1955208	1371145/977604	1313737/977604	283636/244401
2331763/1955208	2578507/1955208	2421923/1955208	796145/651736
2272561/1955208	2176145/1955208	730181/651736	196857/162934
568031/488802	1127/984	298517/244401	279013/244401	277357/244401
346403/325868	2243719/1955208	2203285/1955208	2162161/1955208
1145699/977604	362365/325868	1069109/977604	2118829/1955208
2406191/1955208	2179043/1955208	1058483/977604	771857/651736
2050979/1955208	289294/244401	721625/651736	1096295/977604
682571/651736	779539/651736	2234611/1955208	2109905/1955208
263143/244401	2128673/1955208	714265/651736	188945/162934
2299609/1955208	2034971/1955208	2218327/1955208	256979/244401
2092471/1955208	2177939/1955208	260038/244401	2241419/1955208
1049329/977604	498065/488802	1076009/977604	2171039/1955208
259463/244401	345345/325868	2195741/1955208	1940165/1955208
1949687/1955208	1028675/977604	2097025/1955208	1012759/977604
93127/81467	52693/47688	92713/81467	265351/244401	665827/651736
2094311/1955208	365079/325868	1984693/1955208	766567/651736
1075411/977604	766981/651736	521939/488802	2061467/1955208
717899/651736	288374/244401	345207/325868	2087411/1955208
259532/244401	2048173/1955208	1099009/977604	1073341/977604
270526/244401	251942/244401	351417/325868	102810/81467
2297447/1955208	2169659/1955208	2216671/1955208	509381/488802
2149051/1955208	45839/47688	993025/977604	2150293/1955208
2137045/1955208	1105909/977604	290306/244401	366919/325868
729077/651736	257738/244401	495995/488802	967909/977604
2393357/1955208	953741/977604	2020159/1955208	274850/244401
985619/977604	369633/325868	333661/325868	2159401/1955208
1868543/1955208	513383/488802	257048/244401	337985/325868
174271/162934	2004013/1955208	2020021/1955208	565685/488802
2094541/1955208	164841/162934	1020947/977604	284648/244401
339595/325868	2147855/1955208	2074853/1955208	270595/244401
373727/325868	257140/244401	683813/651736	1088521/977604
464761/488802	1033321/977604	685377/651736	168015/162934
480217/488802	82087/81467	169533/162934	351647/325868	2110181/1955208
980237/977604	12811/11922	2169337/1955208	324323/325868	678891/651736
169257/162934	17503/15896	1067867/977604	1007929/977604	81742/81467
2103235/1955208	382191/325868	1992605/1955208	983273/977604
2068873/1955208	2027105/1955208	1010137/977604	499169/488802
544801/488802	676085/651736	660721/651736	2137091/1955208
245479/244401	2161931/1955208	81213/81467	1070719/977604
284924/244401	706813/651736	2047943/1955208	716933/651736
2177341/1955208	240419/244401	524009/488802	1942511/1955208
1068649/977604	2085479/1955208	256312/244401	2072323/1955208
1044269/977604	48553/47688	708055/651736	1974067/1955208
1118329/977604	268433/244401	344287/325868	2107145/1955208
1962613/1955208	2022827/1955208	239108/244401	1998815/1955208
2246249/1955208	996107/977604	971497/977604	87124/81467	653361/651736
2201261/1955208	693611/651736	1951757/1955208	1028629/977604
2133503/1955208	1936715/1955208	250033/244401	479251/488802
652027/651736	246445/244401	82409/81467	2019055/1955208	365263/325868
346495/325868	79994/81467	335041/325868	462875/488802	671439/651736
681973/651736	1048363/977604	1110463/977604	1944719/1955208
724937/651736	2115563/1955208	729031/651736	658697/651736
1837355/1955208	2017307/1955208	265558/244401	758195/651736
509933/488802	89424/81467	2250113/1955208	1059679/977604
2075267/1955208	1844945/1955208	492407/488802	1068143/977604
677971/651736	683491/651736	253828/244401	308453/325868
1080701/977604	1935749/1955208	694163/651736	697797/651736
709297/651736	2067677/1955208	612605/651736	985067/977604	84525/81467
1883401/1955208	625025/651736	520651/488802	514763/488802
941183/977604	507863/488802	17411/15896	333109/325868	345207/325868
340929/325868	491119/488802	508369/488802	732849/651736
1797565/1955208	707733/651736	333615/325868	483943/488802
2029313/1955208	181125/162934	242926/244401	250654/244401
233266/244401	353901/325868	271469/244401	89539/81467	641125/651736
743475/651736	471155/488802	2065607/1955208	88389/81467
1002455/977604	80017/81467	2072737/1955208	694485/651736
257117/244401	626083/651736	236992/244401	502849/488802	6509/5961
5497/5961	324461/325868	1881193/1955208	83950/81467	327037/325868
1012759/977604	260015/244401	1940671/1955208	657685/651736
167969/162934	1015427/977604	1024351/977604	1898167/1955208
992059/977604	2093621/1955208	162771/162934	1022051/977604
273194/244401	1871257/1955208	239453/244401	168613/162934
877657/977604	249067/244401	315629/325868	451835/488802	417979/488802
657041/651736	2112113/1955208	171557/162934	994313/977604
2033867/1955208	2019607/1955208	2036029/1955208	1997941/1955208
328555/325868	23207/23844	667943/651736	1065889/977604	613847/651736
157527/162934	2084191/1955208	1742273/1955208	680777/651736
244490/244401	250861/244401	2159723/1955208	356063/325868
2133181/1955208	2020711/1955208	47863/47688	1012253/977604
1858883/1955208	691081/651736	2023609/1955208	351601/325868
1013495/977604	1988051/1955208	521801/488802	494293/488802
164473/162934	318665/325868	1916843/1955208	1956173/1955208
179331/162934	680777/651736	1964545/1955208	342585/325868
694301/651736	993991/977604	1954931/1955208	683767/651736	82294/81467
81650/81467	904981/977604	938101/977604	953051/977604	222755/244401
1908931/1955208	247457/244401	2030785/1955208	238372/244401
334627/325868	7751/7948	323817/325868	326899/325868	2029727/1955208
84226/81467	910823/977604	468395/488802	324277/325868	614951/651736
1985797/1955208	1981105/1955208	692599/651736	224296/244401
568767/651736	1866887/1955208	234922/244401	2061421/1955208
442543/488802	1992697/1955208	549217/651736	955489/977604
1911967/1955208	931615/977604	658605/651736	2039755/1955208
228712/244401	343413/325868	226366/244401	978949/977604
2142565/1955208	991645/977604	931063/977604	937871/977604
1911829/1955208	23483/23844	303807/325868	244375/244401	303347/325868
1701977/1955208	2087089/1955208	1035713/977604	2198731/1955208
173029/162934	44459/47688	626175/651736	951073/977604	919609/977604
242420/244401	1963763/1955208	1883815/1955208	319355/325868
2049737/1955208	499721/488802	1806397/1955208	1843289/1955208
323955/325868	1053653/977604	608281/651736	677603/651736
903095/977604	2040721/1955208	1769321/1955208	244904/244401
1915831/1955208	235589/244401	1896925/1955208	1845313/1955208
72956/81467	1800647/1955208	931339/977604	480907/488802
2134837/1955208	1935703/1955208	1901617/1955208	637629/651736
332143/325868	85238/81467	84479/81467	600231/651736	1964453/1955208
2188151/1955208	488129/488802	304267/325868	1978391/1955208
526585/488802	303025/325868	336053/325868	2090677/1955208
327957/325868	1837723/1955208	616607/651736	663849/651736
2013949/1955208	1927055/1955208	658237/651736	1925629/1955208
666655/651736	629625/651736	171603/162934	228137/244401
1938923/1955208	944449/977604	575253/651736	85192/81467	256151/244401
683169/651736	2029405/1955208	960595/977604	2102545/1955208
929959/977604	967127/977604	1721297/1955208	973291/977604
1866565/1955208	225446/244401	690391/651736	488773/488802
1015841/977604	494155/488802	491395/488802	659617/651736
2002495/1955208	2216809/1955208	609109/651736	226619/244401
659801/651736	6049/5961	656075/651736	503723/488802	887041/977604
2047/1987	1947847/1955208	1763111/1955208	938009/977604	958571/977604
1786249/1955208	319861/325868	159505/162934	1850005/1955208
2102407/1955208	244352/244401	980467/977604	679305/651736
654557/651736	670381/651736	2057695/1955208	1764583/1955208
340561/325868	1947065/1955208	975223/977604	1956679/1955208
148005/162934	248308/244401	666977/651736	470971/488802	7337/7948
1022879/977604	242006/244401	82639/81467	475663/488802	316963/325868
606211/651736	166451/162934	1997251/1955208	1878479/1955208
229609/244401	1845313/1955208	1954931/1955208	681237/651736
237199/244401	234071/244401	994543/977604	940999/977604	639745/651736
2061191/1955208	1938509/1955208	75739/81467	202814/244401	22195/23844
2023103/1955208	1717249/1955208	478147/488802	267191/244401
1967581/1955208	219397/244401	1951481/1955208	458597/488802
80385/81467	326623/325868	975637/977604	948589/977604	447833/488802
1736569/1955208	1952861/1955208	2089987/1955208	89263/81467
960319/977604	490567/488802	21965/23844	609845/651736	5750/5961
1765733/1955208	223169/244401	2010361/1955208	1864679/1955208
668081/651736	247825/244401	471247/488802	998821/977604	330349/325868
673187/651736	216637/244401	331269/325868	1826867/1955208
1833215/1955208	625071/651736	1903043/1955208	1940395/1955208
645357/651736	597471/651736	588731/651736	237268/244401	473041/488802
1816793/1955208	1978345/1955208	1918315/1955208	581371/651736
663849/651736	1900099/1955208	329751/325868	673417/651736
1041233/977604	920299/977604	603727/651736	1815965/1955208
1866841/1955208	306567/325868	441577/488802	1861735/1955208
1791539/1955208	159045/162934	2000425/1955208	160701/162934
1678517/1955208	144923/162934	2106317/1955208	1693375/1955208
314755/325868	327727/325868	622633/651736	153571/162934	460943/488802
81443/81467	1823647/1955208	621345/651736	1839977/1955208
314571/325868	510853/488802	241316/244401	1804097/1955208
1812883/1955208	242972/244401	1824475/1955208	214084/244401
68862/81467	540983/488802	641539/651736	550735/651736	227608/244401
344701/325868	153065/162934	74681/81467	138437/162934	240971/244401
1931747/1955208	255691/244401	899645/977604	1971031/1955208
47081/47688	286281/325868	300909/325868	2005945/1955208	569549/651736
2105075/1955208	143451/162934	1996607/1955208	494707/488802
1667845/1955208	468809/488802	446545/488802	1921627/1955208
1826729/1955208	855899/977604	14375/15896	905119/977604	598345/651736
1723459/1955208	970439/977604	475571/488802	2017721/1955208
627923/651736	243340/244401	435229/488802	1954655/1955208
228712/244401	626957/651736	318527/325868	298977/325868	307487/325868
330533/325868	172109/162934	1644431/1955208	714127/651736
609293/651736	258497/244401	1647283/1955208	917125/977604
145199/162934	215027/244401	1789607/1955208	902819/977604
930833/977604	1878341/1955208	331177/325868	608143/651736
153387/162934	1851569/1955208	1869647/1955208	445993/488802
1685693/1955208	1828201/1955208	1825487/1955208	1736845/1955208
1826867/1955208	597747/651736	1751611/1955208	147269/162934
1681139/1955208	576725/651736	288029/325868	231058/244401
511313/651736	459839/488802	1759891/1955208	1712741/1955208
602071/651736	600415/651736	886351/977604	224066/244401
1724425/1955208	139173/162934	456619/488802	279059/325868
600553/651736	886673/977604	618677/651736	625347/651736
1773001/1955208	1804925/1955208	1949135/1955208	442129/488802
1926917/1955208	916159/977604	430307/488802	76636/81467	952039/977604
276667/325868	1853639/1955208	630223/651736	1930781/1955208
325105/325868	166267/162934	970531/977604	678799/651736
1974481/1955208	220018/244401	970025/977604	1758649/1955208
470419/488802	2041825/1955208	226481/244401	240350/244401
870527/977604	220708/244401	882073/977604	239315/244401	495305/488802
1932437/1955208	934835/977604	1861183/1955208	72703/81467
592365/651736	1910587/1955208	1872913/1955208	220064/244401
666149/651736	79580/81467	929453/977604	1813481/1955208
1699907/1955208	206494/244401	588639/651736	311397/325868
879037/977604	21781/23844	291847/325868	77372/81467	903923/977604
632983/651736	490153/488802	353947/325868	1718767/1955208
1610437/1955208	532519/651736	1833353/1955208	664493/651736
929729/977604	1804235/1955208	1923559/1955208	1779257/1955208
631741/651736	1812055/1955208	301507/325868	2069011/1955208
958433/977604	222226/244401	455929/488802	228229/244401	307395/325868
941183/977604	888835/977604	479435/488802	22195/23844	1886161/1955208
146579/162934	1690615/1955208	592641/651736	436517/488802
558279/651736	222088/244401	78499/81467	322023/325868	397555/488802
221030/244401	989989/977604	1871671/1955208	637537/651736
951763/977604	909443/977604	902635/977604	650233/651736	310891/325868
618309/651736	232162/244401	2010545/1955208	1691305/1955208
889939/977604	562005/651736	1668443/1955208	1842323/1955208
1891129/1955208	22609/23844	1986211/1955208	83375/81467	898633/977604
652855/651736	646783/651736	1740203/1955208	598713/651736
277449/325868	837775/977604	894539/977604	331591/325868
1600133/1955208	476491/488802	228988/244401	428651/488802
825401/977604	1844117/1955208	602439/651736	1884965/1955208
433849/488802	625301/651736	161529/162934	80799/81467	1856123/1955208
1824521/1955208	639377/651736	630453/651736	7935/7948	419543/488802
442175/488802	48323/47688	290651/325868	163737/162934	590571/651736
591123/651736	1746505/1955208	1989707/1955208	1940395/1955208
221467/244401	77487/81467	433849/488802	277265/325868	1668673/1955208
1688131/1955208	823745/977604	1706071/1955208	303531/325868
1708693/1955208	1803407/1955208	502297/488802	522905/651736
288213/325868	1729991/1955208	1767895/1955208	1703633/1955208
1815551/1955208	80454/81467	223951/244401	75555/81467	290605/325868
236095/244401	1843795/1955208	890399/977604	1734637/1955208
620103/651736	1791539/1955208	1724057/1955208	887869/977604
432791/488802	276713/325868	908431/977604	222824/244401	211117/244401
230759/244401	938009/977604	157389/162934	559061/651736	885247/977604
849275/977604	283567/325868	1701793/1955208	450823/488802
2034833/1955208	239269/244401	332327/325868	1695905/1955208
1933679/1955208	143589/162934	1827511/1955208	1849637/1955208
1868129/1955208	1713661/1955208	249665/244401	911237/977604
449995/488802	296263/325868	652671/651736	918781/977604	76544/81467
226205/244401	910409/977604	1829443/1955208	589467/651736
1872407/1955208	1967995/1955208	7889/7948	307855/325868	642827/651736
641723/651736	943805/977604	550551/651736	903371/977604	652947/651736
1847107/1955208	423223/488802	628659/651736	150259/162934
1839977/1955208	1884965/1955208	852955/977604	1954931/1955208
841639/977604	284671/325868	1683715/1955208	79971/81467	607453/651736
1740893/1955208	1725391/1955208	216821/244401	1976873/1955208
1831513/1955208	465313/488802	612375/651736	2043941/1955208
289639/325868	1766101/1955208	545399/651736	599449/651736
851575/977604	247618/244401	1726219/1955208	315629/325868
833267/977604	628567/651736	70587/81467	829909/977604	444889/488802
1753175/1955208	235382/244401	630131/651736	821629/977604
468763/488802	1751473/1955208	627555/651736	624979/651736
156285/162934	534405/651736	665735/651736	7705/7948	453169/488802
1923007/1955208	938423/977604	1672997/1955208	73761/81467
560395/651736	1543231/1955208	1706945/1955208	556163/651736
1799543/1955208	1794713/1955208	73140/81467	920345/977604
1940441/1955208	40411/47688	629441/651736	148787/162934	909673/977604
71507/81467	290375/325868	933317/977604	826597/977604	604647/651736
143911/162934	1862839/1955208	549079/651736	600231/651736
476675/488802	664493/651736	1967075/1955208	603543/651736
229655/244401	891319/977604	478561/488802	623369/651736	142991/162934
308729/325868	579393/651736	147867/162934	223790/244401	833405/977604
250010/244401	267007/325868	1838827/1955208	72289/81467
1840897/1955208	1777969/1955208	1790711/1955208	1777969/1955208
1822405/1955208	466141/488802	595677/651736	236578/244401
1866841/1955208	434401/488802	564121/651736	1782983/1955208
469315/488802	889985/977604	927061/977604	656305/651736
1760857/1955208	458735/488802	439967/488802	461357/488802
142577/162934	1784593/1955208	986309/977604	241247/244401
865927/977604	621345/651736	826873/977604	471293/488802	638503/651736
321517/325868	600139/651736	2023241/1955208	574149/651736
275471/325868	1627733/1955208	876415/977604	427685/488802
422947/488802	70242/81467	853369/977604	251965/244401	299713/325868
219167/244401	153065/162934	1792781/1955208	139633/162934
1707221/1955208	1725/1987	909397/977604	987643/977604	1771345/1955208
925681/977604	599587/651736	1749127/1955208	872735/977604	71553/81467
1681139/1955208	156193/162934	1841909/1955208	1592819/1955208
602669/651736	895045/977604	210703/244401	1724701/1955208
256979/325868	137563/162934	536199/651736	787451/977604	264523/325868
605705/651736	589053/651736	884143/977604	1827971/1955208	75302/81467
1857503/1955208	1877375/1955208	294837/325868	216844/244401
430583/488802	74980/81467	578611/651736	73623/81467	645863/651736
1915831/1955208	1727047/1955208	918781/977604	219673/244401
1753451/1955208	509289/651736	915791/977604	898495/977604
235175/244401	608511/651736	601979/651736	561361/651736	69989/81467
1809709/1955208	277035/325868	1795265/1955208	1727645/1955208
290513/325868	1682795/1955208	463519/488802	569917/651736
591491/651736	930143/977604	299943/325868	152283/162934
1631827/1955208	217166/244401	290559/325868	1701701/1955208
899323/977604	1851661/1955208	283935/325868	597011/651736
327175/325868	1624697/1955208	1744619/1955208	1693145/1955208
463427/488802	650785/651736	1683715/1955208	213463/244401
298701/325868	1910771/1955208	21229/23844	1794299/1955208
1787123/1955208	572907/651736	1679575/1955208	285591/325868
1982761/1955208	548757/651736	1659565/1955208	982169/977604
158769/162934	213164/244401	209507/244401	1774105/1955208
904613/977604	74474/81467	927659/977604	1655701/1955208	451973/488802
1982807/1955208	1823693/1955208	960641/977604	443555/488802
846055/977604	301599/325868	1654505/1955208	957329/977604
436931/488802	291479/325868	1785421/1955208	1898489/1955208
74428/81467	573413/651736	606579/651736	288903/325868	150857/162934
882625/977604	1788181/1955208	259739/325868	737633/977604
547929/651736	1753267/1955208	1575017/1955208	597839/651736
1777325/1955208	585235/651736	938837/977604	909167/977604
279289/325868	611639/651736	1856951/1955208	147867/162934
305647/325868	275701/325868	206885/244401	1723091/1955208
553633/651736	222479/244401	1654229/1955208	1947157/1955208
590893/651736	954845/977604	575989/651736	74405/81467	549723/651736
69506/81467	1801889/1955208	607361/651736	314801/325868	630729/651736
934927/977604	593423/651736	15709/15896	881797/977604	600001/651736
1769459/1955208	883315/977604	861511/977604	228344/244401
1764491/1955208	937825/977604	643241/651736	1883033/1955208
1961647/1955208	936445/977604	586431/651736	812659/977604
591767/651736	1899409/1955208	1838275/1955208	948865/977604
315123/325868	1755521/1955208	638135/651736	1775393/1955208
282509/325868	508691/488802	465911/488802	844445/977604	646139/651736
307901/325868	411907/488802	964459/977604	1853777/1955208
1911415/1955208	453767/488802	930787/977604	969841/977604
651429/651736	606441/651736	282141/325868	623507/651736	651015/651736
141565/162934	1831559/1955208	1812193/1955208	405007/488802
155733/162934	886259/977604	587673/651736	1706531/1955208
594573/651736	547239/651736	589927/651736	581877/651736	289823/325868
453353/488802	554829/651736	216706/244401	1811411/1955208
613709/651736	1858607/1955208	484541/488802	849965/977604
873701/977604	601197/651736	441623/488802	951257/977604
1739881/1955208	1808191/1955208	1830685/1955208	222364/244401
905257/977604	1779211/1955208	559291/651736	426949/488802
293687/325868	793799/977604	925865/977604	589789/651736	621667/651736
203435/244401	572999/651736	234784/244401	134941/162934	206126/244401
464393/488802	451513/488802	437851/488802	210887/244401	289317/325868
667851/651736	221168/244401	311167/325868	77970/81467	1701977/1955208
618861/651736	1763111/1955208	72634/81467	1612967/1955208
462691/488802	431089/488802	2010499/1955208	318021/325868
291295/325868	406939/488802	44827/47688	1722631/1955208	612237/651736
473179/488802	136643/162934	649359/651736	1752301/1955208
214084/244401	209392/244401	460759/488802	903463/977604	71507/81467
1758925/1955208	1720331/1955208	621713/651736	555197/651736
1901249/1955208	488405/651736	1857871/1955208	218224/244401
826321/977604	1754693/1955208	624151/651736	1765457/1955208
316457/325868	1728013/1955208	1852259/1955208	342815/325868
205942/244401	75601/81467	1848211/1955208	1800647/1955208
506759/488802	74198/81467	228965/244401	589421/651736	227539/244401
1939567/1955208	575299/651736	426857/488802	899047/977604
1723321/1955208	74244/81467	422395/488802	425017/488802	290697/325868
1772863/1955208	905257/977604	931339/977604	152835/162934
1706255/1955208	444797/488802	229586/244401	42941/47688
1904699/1955208	217189/244401	1807685/1955208	160931/162934
71875/81467	1787675/1955208	432607/488802	404869/488802
1669271/1955208	1628009/1955208	1874201/1955208	279381/325868
857233/977604	921817/977604	457861/488802	798997/977604	944081/977604
1539827/1955208	43907/47688	942655/977604	1734683/1955208	70472/81467
1615543/1955208	1687349/1955208	562281/651736	1669225/1955208
1737121/1955208	577507/651736	610811/651736	571573/651736
1818311/1955208	585787/651736	1537343/1955208	165301/162934
272343/325868	546595/651736	316503/325868	1835101/1955208
894263/977604	2081569/1955208	1666925/1955208	232783/244401
140875/162934	454595/488802	75762/81467	7291/7948	20999/23844
558233/651736	1747885/1955208	936077/977604	1958105/1955208
147775/162934	608971/651736	1838137/1955208	1916935/1955208
622771/651736	930235/977604	535279/651736	605199/651736
1705841/1955208	44137/47688	1723735/1955208	1724839/1955208
1612691/1955208	562051/651736	1833031/1955208	873977/977604
827563/977604	1873373/1955208	563477/651736	1815551/1955208
1670099/1955208	1690523/1955208	1778429/1955208	930511/977604
635375/651736	843341/977604	640251/651736	215740/244401	71346/81467
212152/244401	569917/651736	314847/325868	151961/162934	842191/977604
1569359/1955208	552299/651736	276115/325868	927383/977604
1978207/1955208	853967/977604	636433/651736	610949/651736
945967/977604	902083/977604	233128/244401	1761593/1955208
901393/977604	957743/977604	219880/244401	435091/488802	595907/651736
218960/244401	867859/977604	597195/651736	293181/325868	236555/244401
1703587/1955208	435965/488802	243340/244401	1789837/1955208
198674/244401	552115/651736	228781/244401	895781/977604	622541/651736
917815/977604	1794161/1955208	1731325/1955208	958249/977604
575713/651736	289317/325868	465359/488802	153341/162934
1676447/1955208	288857/325868	1911139/1955208	318113/325868
626543/651736	964643/977604	627279/651736	1863161/1955208
877427/977604	314939/325868	1664993/1955208	550183/651736
1798531/1955208	1785283/1955208	412781/488802	286419/325868
415541/488802	69161/81467	564765/651736	960227/977604	881797/977604
325749/325868	1653907/1955208	273079/325868	861373/977604
1738363/1955208	783541/977604	65596/81467	1991225/1955208
327451/325868	1767251/1955208	138759/162934	144509/162934
861925/977604	947347/977604	952775/977604	220685/244401	307257/325868
1857089/1955208	1721159/1955208	418163/488802	578197/651736
558693/651736	1634771/1955208	1923007/1955208	475019/488802
425845/488802	570699/651736	836027/977604	1757729/1955208
1843013/1955208	586523/651736	407537/488802	1816241/1955208
907097/977604	503263/651736	549079/651736	1968455/1955208
1921259/1955208	1618763/1955208	553955/651736	514257/651736
1990811/1955208	307947/325868	632707/651736	560809/651736
1772311/1955208	645357/651736	599633/651736	242581/244401
952775/977604	1889105/1955208	222502/244401	852311/977604
544479/651736	471155/488802	306751/325868	307303/325868	221168/244401
535923/651736	282831/325868	884189/977604	154169/162934	668863/651736
160057/162934	874897/977604	883315/977604	74359/81467	1718905/1955208
1723091/1955208	206264/244401	2063215/1955208	610535/651736
939757/977604	445303/488802	908615/977604	455837/488802
1813619/1955208	1805155/1955208	1743331/1955208	914825/977604
1907321/1955208	1693559/1955208	1650319/1955208	287201/325868
233243/244401	544203/651736	45517/47688	1744619/1955208	848447/977604
575069/651736	771259/977604	602991/651736	1841311/1955208
294193/325868	840673/977604	1762651/1955208	565317/651736
1014415/977604	876185/977604	1644983/1955208	580681/651736
240718/244401	1705289/1955208	1809985/1955208	610397/651736
1886897/1955208	22333/23844	467935/488802	430123/488802
1748897/1955208	1746413/1955208	20585/23844	68609/81467	613019/651736
216292/244401	1843381/1955208	1694249/1955208	1636565/1955208
75854/81467	924899/977604	596597/651736	615503/651736	143957/162934
1711039/1955208	896195/977604	242213/244401	1655287/1955208
220501/244401	1827235/1955208	220501/244401	206011/244401
573827/651736	892193/977604	77809/81467	1667293/1955208	292905/325868
1672169/1955208	635329/651736	2014501/1955208	1823003/1955208
1715593/1955208	1830547/1955208	1576213/1955208	1847521/1955208
834923/977604	846791/977604	1565219/1955208	1695215/1955208
1737305/1955208	1780453/1955208	824435/977604	538683/651736
541029/651736	620333/651736	936031/977604	11201/11922	1545991/1955208
607591/651736	843295/977604	1740985/1955208	814085/977604
1708279/1955208	212704/244401	445993/488802	1519955/1955208
141059/162934	1691903/1955208	1686751/1955208	1892279/1955208
327681/325868	549907/651736	576081/651736	588915/651736
1596269/1955208	404363/488802	206908/244401	1700689/1955208
286005/325868	1565449/1955208	1799221/1955208	598115/651736
76843/81467	1786663/1955208	1695767/1955208	973061/977604
398567/488802	1730543/1955208	1836757/1955208	1900789/1955208
264063/325868	1647145/1955208	145843/162934	453215/488802	80753/81467
546135/651736	1635967/1955208	549355/651736	1876271/1955208
569503/651736	61203/81467	426397/488802	1678471/1955208
1688453/1955208	437437/488802	1690339/1955208	199456/244401
390701/488802	838051/977604	80868/81467	469039/488802	199732/244401
299621/325868	1786801/1955208	159229/162934	133423/162934
423545/488802	1672261/1955208	601841/651736	611915/651736
197984/244401	853783/977604	1595395/1955208	1912519/1955208
808427/977604	263005/325868	6647/7948	857233/977604	554277/651736
1724195/1955208	812015/977604	236969/244401	616515/651736
510025/651736	1870015/1955208	227884/244401	1848671/1955208
817075/977604	574333/651736	1659059/1955208	1897109/1955208
43033/47688	67574/81467	72634/81467	1682381/1955208	213095/244401
1790665/1955208	1599949/1955208	1741261/1955208	198697/244401
148695/162934	125465/162934	10511/11922	593193/651736	522491/651736
1714765/1955208	1684037/1955208	1624421/1955208	574103/651736
221398/244401	430859/488802	1811963/1955208	437161/488802	1702/1987
579071/651736	135263/162934	823469/977604	555059/651736
1776589/1955208	1557077/1955208	590157/651736	156009/162934
1648571/1955208	216430/244401	1656713/1955208	801343/977604
1698067/1955208	578887/651736	911191/977604	604601/651736
881429/977604	554599/651736	298057/325868	798859/977604	621575/651736
3703/3974	214084/244401	324507/325868	1689787/1955208	455423/488802
457723/488802	568261/651736	606441/651736	1746367/1955208
604877/651736	210887/244401	71599/81467	384629/488802	1787767/1955208
884281/977604	554599/651736	535279/651736	859211/977604	596229/651736
783955/977604	622495/651736	279933/325868	970945/977604
1765825/1955208	75348/81467	288075/325868	262177/325868	393415/488802
453077/488802	564351/651736	909581/977604	75486/81467	425017/488802
1780453/1955208	219466/244401	1919419/1955208	1789331/1955208
287523/325868	1772357/1955208	528747/651736	1632425/1955208
553817/651736	1497875/1955208	1768585/1955208	470051/488802
144325/162934	883453/977604	149615/162934	467383/488802
1914037/1955208	837545/977604	409561/488802	865697/977604
568951/651736	1557307/1955208	203504/244401	1761685/1955208
278967/325868	1772173/1955208	572125/651736	180872/244401
286235/325868	1837447/1955208	574563/651736	907097/977604
881659/977604	135815/162934	803045/977604	460943/488802	447143/488802
1782293/1955208	568445/651736	865559/977604	139081/162934
1663337/1955208	569733/651736	542133/651736	873011/977604
835567/977604	145153/162934	75693/81467	1814309/1955208	905303/977604
1949135/1955208	225515/244401	583533/651736	1777187/1955208
1778291/1955208	404501/488802	140737/162934	577783/651736
561039/651736	555289/651736	1637255/1955208	622817/651736
134665/162934	812659/977604	62261/81467	1779349/1955208
1835101/1955208	842651/977604	450409/488802	305693/325868
1699493/1955208	150351/162934	251183/325868	1740065/1955208
906131/977604	566835/651736	1995365/1955208	854611/977604
1701517/1955208	220271/244401	1576949/1955208	553173/651736
605429/651736	1675573/1955208	215579/244401	241477/244401
1656529/1955208	79143/81467	1585919/1955208	1749403/1955208
205919/244401	1587023/1955208	1676309/1955208	1786387/1955208
308821/325868	1824889/1955208	440105/488802	311673/325868
880831/977604	1735603/1955208	535187/651736	222824/244401
778757/977604	606211/651736	276575/325868	864455/977604	417565/488802
317239/325868	1664165/1955208	152099/162934	847481/977604
600921/651736	625807/651736	434861/488802	1705013/1955208
220892/244401	563845/651736	179515/244401	525021/651736
1693283/1955208	1669685/1955208	882119/977604	408043/488802
571113/651736	5750/5961	873011/977604	209599/244401	849965/977604
518489/651736	1681553/1955208	582245/651736	143727/162934
1722355/1955208	593975/651736	524699/651736	208702/244401
1606573/1955208	842789/977604	1819093/1955208	839891/977604
936215/977604	1891129/1955208	566467/651736	160793/162934
850793/977604	420095/488802	1531777/1955208	876967/977604
1767389/1955208	1946605/1955208	422947/488802	226573/244401
1628515/1955208	1753727/1955208	1582469/1955208	830323/977604
1675159/1955208	455561/488802	1591669/1955208	76268/81467
858935/977604	818869/977604	849091/977604	1725023/1955208
913031/977604	1858469/1955208	1793011/1955208	851621/977604
1915049/1955208	1738961/1955208	1649077/1955208	864179/977604
1838137/1955208	288581/325868	1853363/1955208	1701977/1955208
512187/651736	229931/244401	307809/325868	1676263/1955208
222709/244401	563615/651736	942563/977604	139863/162934	573643/651736
1758373/1955208	824435/977604	73209/81467	639469/651736	558279/651736
39215/47688	602853/651736	636387/651736	813395/977604	607177/651736
574701/651736	606717/651736	1776221/1955208	1879445/1955208
1680173/1955208	1582285/1955208	70357/81467	289179/325868
885845/977604	603405/651736	1634081/1955208	1650181/1955208
223882/244401	569503/651736	446591/488802	558555/651736	826781/977604
801067/977604	1819553/1955208	401143/488802	1848809/1955208
1726127/1955208	1612415/1955208	1671295/1955208	79235/81467
1713937/1955208	1687579/1955208	1648571/1955208	1616969/1955208
390839/488802	1709245/1955208	283935/325868	65803/81467
1748207/1955208	927659/977604	860545/977604	1610851/1955208
879037/977604	256703/325868	263741/325868	1782385/1955208
1567105/1955208	394841/488802	71461/81467	289823/325868	542547/651736
1625755/1955208	1741813/1955208	1663751/1955208	222226/244401
234761/244401	1894073/1955208	75946/81467	514349/651736	386101/488802
74934/81467	913169/977604	918781/977604	877795/977604	1737535/1955208
76084/81467	1809341/1955208	1628929/1955208	1749679/1955208
1894763/1955208	1643189/1955208	63848/81467	160931/162934
236624/244401	431963/488802	1645765/1955208	607545/651736
226228/244401	1030975/977604	1768447/1955208	606625/651736
1768861/1955208	816661/977604	272251/325868	1741169/1955208
515683/651736	1709521/1955208	406985/488802	548619/651736
889709/977604	70449/81467	1894441/1955208	437/492	540063/651736
303485/325868	863305/977604	5474/5961	246169/244401	1656575/1955208
21919/23844	1781281/1955208	885017/977604	295343/325868	894217/977604
1653263/1955208	1571153/1955208	138805/162934	1734407/1955208
1650043/1955208	1718951/1955208	232990/244401	1654229/1955208
20447/23844	1829029/1955208	818041/977604	1814033/1955208
567663/651736	1551005/1955208	70081/81467	610213/651736	563431/651736
850931/977604	1612783/1955208	428053/488802	858889/977604
730733/977604	787037/977604	153111/162934	286373/325868
1654091/1955208	1899179/1955208	1879169/1955208	265259/325868
1619821/1955208	800837/977604	591951/651736	302519/325868
294515/325868	74313/81467	1628285/1955208	153571/162934	613295/651736
836993/977604	421981/488802	72565/81467	1723183/1955208	573505/651736
587673/651736	296493/325868	1870199/1955208	1528649/1955208
555473/651736	550183/651736	428605/488802	436103/488802
1602341/1955208	891043/977604	1694249/1955208	295481/325868
609615/651736	3657/3974	1587391/1955208	498387/651736	213187/244401
416323/488802	593101/651736	464117/488802	601243/651736	208541/244401
71852/81467	611685/651736	567019/651736	295849/325868	1750139/1955208
14651/15896	1669547/1955208	1872637/1955208	433021/488802
546411/651736	1866151/1955208	1790803/1955208	1608965/1955208
938009/977604	210013/244401	571205/651736	222916/244401	554507/651736
450133/488802	283521/325868	830507/977604	1837493/1955208
272711/325868	928717/977604	249573/325868	566421/651736	137333/162934
1753129/1955208	918827/977604	77418/81467	1610069/1955208
909397/977604	556163/651736	22609/23844	1686659/1955208	65458/81467
1717433/1955208	1492033/1955208	1658921/1955208	810589/977604
1708693/1955208	451789/488802	224710/244401	1593325/1955208
552943/651736	68678/81467	137609/162934	1676539/1955208
1773001/1955208	469867/488802	521939/651736	783587/977604
216338/244401	1938647/1955208	206471/244401	213578/244401
217097/244401	1673227/1955208	856543/977604	76475/81467	572723/651736
827287/977604	1777739/1955208	572815/651736	444475/488802
1667707/1955208	223445/244401	888283/977604	819973/977604
521571/651736	436057/488802	893711/977604	836395/977604	297413/325868
879865/977604	799411/977604	576587/651736	576081/651736	877841/977604
922231/977604	869837/977604	873103/977604	1652987/1955208
542271/651736	470741/488802	928763/977604	381409/488802	22103/23844
1710073/1955208	1749173/1955208	1771207/1955208	138391/162934
151363/162934	824389/977604	303301/325868	1652527/1955208
902635/977604	571757/651736	1908563/1955208	1877191/1955208
372163/488802	835061/977604	537487/651736	1812745/1955208
1854191/1955208	1672399/1955208	402799/488802	1631137/1955208
70932/81467	1623593/1955208	544249/651736	1748759/1955208
549999/651736	843065/977604	286879/325868	240925/244401	856037/977604
276897/325868	942839/977604	519409/651736	1897339/1955208
417841/488802	1813159/1955208	878071/977604	217097/244401
548849/651736	67275/81467	1618855/1955208	899323/977604
1668719/1955208	41561/47688	537349/651736	1789055/1955208
1967581/1955208	214222/244401	145751/162934	1670927/1955208
867491/977604	1722907/1955208	68241/81467	558325/651736	411907/488802
1804189/1955208	42527/47688	150857/162934	234439/244401	543099/651736
772271/977604	1720607/1955208	1591945/1955208	805805/977604
219374/244401	875725/977604	1585321/1955208	808703/977604
437345/488802	70748/81467	851621/977604	293043/325868	866479/977604
1803499/1955208	143405/162934	567203/651736	1832525/1955208
829265/977604	782345/977604	1763663/1955208	561131/651736	71576/81467
154261/162934	811279/977604	69/82	257071/325868	139081/162934
838465/977604	587903/651736	831059/977604	1709107/1955208
1793747/1955208	764221/977604	511589/651736	1797611/1955208
1741859/1955208	67758/81467	209783/244401	523273/651736	138851/162934
1700827/1955208	975223/977604	1739237/1955208	855347/977604
1705933/1955208	159781/162934	1646639/1955208	611593/651736
1743929/1955208	751525/977604	1589921/1955208	899231/977604
262867/325868	947807/977604	1707221/1955208	1771805/1955208
1621385/1955208	133929/162934	845963/977604	1584401/1955208
569687/651736	443693/488802	615503/651736	876415/977604
1615175/1955208	1752991/1955208	240580/244401	1628423/1955208
213808/244401	584959/651736	1754233/1955208	927061/977604
839063/977604	562511/651736	856129/977604	1805753/1955208
901255/977604	69000/81467	1774105/1955208	223882/244401	213578/244401
137563/162934	1846601/1955208	132779/162934	421153/488802
431365/488802	394381/488802	240442/244401	779125/977604	541995/651736
884327/977604	1651009/1955208	74474/81467	13685/15896	863075/977604
574931/651736	1804327/1955208	940907/977604	414253/488802
128593/162934	277771/325868	68908/81467	617435/651736	185150/244401
1887817/1955208	526953/651736	1662601/1955208	829127/977604
314341/325868	288075/325868	1844071/1955208	1493137/1955208
459287/488802	566559/651736	1582055/1955208	1770563/1955208
228160/244401	271607/325868	595263/651736	1677137/1955208
850057/977604	521847/651736	1640153/1955208	448891/488802
578289/651736	146717/162934	215717/244401	226642/244401	845549/977604
6831/7948	552759/651736	198191/244401	200813/244401	907511/977604
1699355/1955208	437023/488802	244835/325868}
{1875788/1307223	5323120/3921669	4970944/3921669	5019428/3921669
4938100/3921669	5304122/3921669	4913398/3921669	4681466/3921669
4688780/3921669	4424878/3921669	1564/1293	4182734/3921669
4258588/3921669	4489324/3921669	4675762/3921669	1605676/1307223
4618078/3921669	1447390/1307223	1547992/1307223	4432514/3921669
4702856/3921669	4357672/3921669	4564304/3921669	4736620/3921669
1396192/1307223	571642/435741	1534652/1307223	1413718/1307223
1567588/1307223	1527982/1307223	4736068/3921669	4758286/3921669
4724890/3921669	473524/435741	1479406/1307223	4364480/3921669
494132/435741	4295204/3921669	4456480/3921669	1413718/1307223
1530328/1307223	1454474/1307223	1526050/1307223	4371794/3921669
4145060/3921669	4215026/3921669	479734/435741	4368482/3921669
4848262/3921669	4350220/3921669	4431640/3921669	4518350/3921669
4248836/3921669	1521634/1307223	4125326/3921669	4126844/3921669
1528856/1307223	1571084/1307223	4009130/3921669	4158538/3921669
1422274/1307223	444268/435741	458896/435741	4724338/3921669
4017364/3921669	4216774/3921669	4089400/3921669	4471660/3921669
1430278/1307223	4619734/3921669	4215026/3921669	1539850/1307223
4484816/3921669	4264108/3921669	4403258/3921669	4299988/3921669
1423010/1307223	4048966/3921669	4519270/3921669	1445918/1307223
1389752/1307223	4153616/3921669	1540678/1307223	4423406/3921669
481804/435741	4511312/3921669	4490428/3921669	4691770/3921669
1429312/1307223	1476692/1307223	4299068/3921669	156216/145247
4617848/3921669	1356034/1307223	4822364/3921669	479320/435741
1488146/1307223	3692282/3921669	4068562/3921669	3992018/3921669
1345960/1307223	4388998/3921669	1358242/1307223	1324294/1307223
1316474/1307223	1432624/1307223	468280/435741	4621666/3921669
3758798/3921669	146832/145247	1428254/1307223	471914/435741
1429312/1307223	1498036/1307223	158240/145247	4172660/3921669
4278092/3921669	3895280/3921669	3908482/3921669	1380460/1307223
4139908/3921669	3968420/3921669	4290880/3921669	4220224/3921669
1400654/1307223	4142852/3921669	4636202/3921669	1321120/1307223
4312684/3921669	4603220/3921669	501308/435741	4283750/3921669
3967316/3921669	1311460/1307223	4123946/3921669	4389688/3921669
4087468/3921669	4211714/3921669	4562050/3921669	3920810/3921669
160448/145247	4219856/3921669	4256794/3921669	4614536/3921669
4269950/3921669	1416524/1307223	3874028/3921669	4091930/3921669
4610902/3921669	156446/145247	4060006/3921669	4429432/3921669
4346218/3921669	3987740/3921669	1264586/1307223	4378970/3921669
3980794/3921669	4514440/3921669	3837458/3921669	432584/435741
4026104/3921669	4592686/3921669	4018330/3921669	3916808/3921669
3816160/3921669	4123210/3921669	1395088/1307223	1363670/1307223
433228/435741	152030/145247	4300816/3921669	4201640/3921669
4145428/3921669	4594802/3921669	3787732/3921669	3998918/3921669
4276988/3921669	3802498/3921669	4168888/3921669	4193774/3921669
4506850/3921669	1410130/1307223	4420600/3921669	4098968/3921669
4406386/3921669	3949514/3921669	4074220/3921669	4238026/3921669
1451024/1307223	4068286/3921669	4167784/3921669	4212082/3921669
4227124/3921669	1359208/1307223	1300144/1307223	3770804/3921669
4089860/3921669	4040824/3921669	3675722/3921669	167348/145247
4160884/3921669	4084892/3921669	151800/145247	4475018/3921669
4096898/3921669	4366228/3921669	4036684/3921669	1421860/1307223
4211944/3921669	4031440/3921669	147614/145247	3785432/3921669
4221742/3921669	1382944/1307223	4069436/3921669	4268800/3921669
4225744/3921669	3919292/3921669	4620700/3921669	453008/435741
1280456/1307223	4490474/3921669	141496/145247	4029094/3921669
1301570/1307223	3672088/3921669	1263022/1307223	4150396/3921669
4185448/3921669	1396514/1307223	465658/435741	4258496/3921669
4328048/3921669	3855490/3921669	466118/435741	464278/435741
3894544/3921669	1425034/1307223	3895280/3921669	3956092/3921669
1275764/1307223	3921454/3921669	4146578/3921669	165324/145247
1300972/1307223	1349410/1307223	489992/435741	3981208/3921669
4096576/3921669	4163690/3921669	148810/145247	3959174/3921669
449972/435741	4360064/3921669	1308332/1307223	464002/435741
1439984/1307223	4303852/3921669	4355786/3921669	3935116/3921669
4331774/3921669	3934472/3921669	4175144/3921669	1301662/1307223
4176754/3921669	1305434/1307223	4299068/3921669	8924/9099
3910184/3921669	4067596/3921669	459862/435741	4374922/3921669
3965936/3921669	3568450/3921669	3847762/3921669	461978/435741
3922834/3921669	3916486/3921669	4174868/3921669	4087652/3921669
425960/435741	463358/435741	462898/435741	1348904/1307223
4436930/3921669	4002874/3921669	426742/435741	409354/435741
163714/145247	4056970/3921669	1389706/1307223	3542276/3921669
3928262/3921669	4243960/3921669	4139264/3921669	1418824/1307223
3741134/3921669	4040456/3921669	1396606/1307223	4348012/3921669
142232/145247	4144094/3921669	3875822/3921669	3996526/3921669
3688372/3921669	3995422/3921669	11776/11637	3786122/3921669
1356080/1307223	3912484/3921669	3783592/3921669	4035764/3921669
3756038/3921669	4174546/3921669	3878122/3921669	4248560/3921669
3543932/3921669	4498064/3921669	3921040/3921669	1264954/1307223
1341176/1307223	3924904/3921669	3855628/3921669	3923984/3921669
4263694/3921669	1282204/1307223	1167296/1307223	4172062/3921669
1273280/1307223	4181630/3921669	4098370/3921669	3912668/3921669
4099658/3921669	3752404/3921669	4001678/3921669	4193636/3921669
1259020/1307223	3968834/3921669	4062490/3921669	3876190/3921669
4126568/3921669	4415540/3921669	1391822/1307223	1334414/1307223
1278800/1307223	1275212/1307223	1304560/1307223	1393570/1307223
1459948/1307223	12466/11637	4087330/3921669	4117046/3921669
1240804/1307223	3773932/3921669	452318/435741	3849970/3921669
4018192/3921669	3833410/3921669	3828856/3921669	3983416/3921669
3901766/3921669	148212/145247	4086088/3921669	4116034/3921669
3762524/3921669	4171556/3921669	3930332/3921669	4196764/3921669
1145860/1307223	438610/435741	4150580/3921669	3899788/3921669
4176248/3921669	3971594/3921669	4044136/3921669	3804062/3921669
4302380/3921669	480056/435741	3733268/3921669	3909172/3921669
4062122/3921669	3832168/3921669	3836078/3921669	1251016/1307223
1367074/1307223	1289656/1307223	1217390/1307223	1251844/1307223
408112/435741	12236/11637	1332022/1307223	3316508/3921669
1222450/1307223	3728300/3921669	3938704/3921669	1214768/1307223
3438500/3921669	451214/435741	154652/145247	1305986/1307223
4092160/3921669	1302490/1307223	1309022/1307223	4249894/3921669
147844/145247	1355666/1307223	1278662/1307223	3933598/3921669
3868784/3921669	4235312/3921669	470488/435741	4220408/3921669
1310126/1307223	3850936/3921669	1414546/1307223	1384922/1307223
4150120/3921669	3571256/3921669	4008532/3921669	1268450/1307223
3790676/3921669	3877432/3921669	1261366/1307223	1325122/1307223
3669328/3921669	4033280/3921669	3984106/3921669	3940084/3921669
3848728/3921669	3623282/3921669	1260722/1307223	4168934/3921669
3575672/3921669	3821404/3921669	4110974/3921669	3735890/3921669
1350376/1307223	3769976/3921669	4315306/3921669	4144876/3921669
3824026/3921669	3688648/3921669	1504016/1307223	1375906/1307223
1406036/1307223	3936680/3921669	3729266/3921669	1246324/1307223
3633034/3921669	4035902/3921669	4283612/3921669	4183148/3921669
4135216/3921669	423430/435741	3873200/3921669	3761282/3921669
3961474/3921669	442750/435741	3561044/3921669	135792/145247
1326364/1307223	1366660/1307223	3821818/3921669	1263160/1307223
3807374/3921669	1302950/1307223	1348766/1307223	4103522/3921669
3638002/3921669	3882032/3921669	3655390/3921669	151202/145247
1326134/1307223	3780740/3921669	431710/435741	4049150/3921669
3968144/3921669	1372870/1307223	4105546/3921669	427156/435741
1346144/1307223	4170268/3921669	3740812/3921669	3826924/3921669
1260170/1307223	4166864/3921669	1365280/1307223	4054900/3921669
3676642/3921669	3971180/3921669	438886/435741	3757924/3921669
4248100/3921669	1158050/1307223	3642694/3921669	3680552/3921669
468326/435741	1411970/1307223	4431548/3921669	426604/435741
3846290/3921669	1213066/1307223	3962486/3921669	4055774/3921669
3864322/3921669	3405610/3921669	11960/11637	3864920/3921669
1325536/1307223	3860504/3921669	3852086/3921669	4098094/3921669
3927434/3921669	3935438/3921669	3746792/3921669	1240942/1307223
3730922/3921669	3691592/3921669	4209184/3921669	3800060/3921669
4034108/3921669	427340/435741	3695686/3921669	1271210/1307223
4138252/3921669	3859124/3921669	1311046/1307223	4046344/3921669
3822094/3921669	3582112/3921669	3659576/3921669	3809582/3921669
3597752/3921669	3619372/3921669	397670/435741	1192136/1307223
3668546/3921669	4058120/3921669	3763628/3921669	1319648/1307223
1097606/1307223	1203176/1307223	1167572/1307223	4003564/3921669
3913726/3921669	1309666/1307223	3936128/3921669	3719698/3921669
3651664/3921669	3771862/3921669	3777704/3921669	3832720/3921669
4193636/3921669	4062904/3921669	3761512/3921669	3782902/3921669
1259296/1307223	4098002/3921669	431986/435741	3777980/3921669
3864322/3921669	4069298/3921669	1169642/1307223	3891968/3921669
3565690/3921669	435344/435741	3976792/3921669	3858710/3921669
3794402/3921669	4018514/3921669	3730232/3921669	3735292/3921669
3692696/3921669	3746792/3921669	4050760/3921669	3740306/3921669
4036868/3921669	4087468/3921669	4217372/3921669	3820300/3921669
392104/435741	1328480/1307223	476468/435741	1261918/1307223
3596050/3921669	3933782/3921669	3836308/3921669	4033004/3921669
3900938/3921669	3666982/3921669	4384996/3921669	3983876/3921669
1328618/1307223	1321718/1307223	4138252/3921669	4176202/3921669
3824716/3921669	1355942/1307223	3793574/3921669	138138/145247
3370190/3921669	1350284/1307223	3590162/3921669	1395272/1307223
3538412/3921669	4229608/3921669	4040456/3921669	3789158/3921669
3459752/3921669	430238/435741	1301570/1307223	3781292/3921669
3691178/3921669	1351388/1307223	4029554/3921669	3984566/3921669
1178612/1307223	3786536/3921669	1314542/1307223	1329676/1307223
3614174/3921669	423706/435741	1261136/1307223	151110/145247
1313852/1307223	3450322/3921669	1302766/1307223	3738052/3921669
451168/435741	1184132/1307223	4007842/3921669	1236020/1307223
1175300/1307223	4051220/3921669	3601754/3921669	3726092/3921669
3758798/3921669	4098784/3921669	3367798/3921669	420808/435741
1211686/1307223	420716/435741	3568450/3921669	3678160/3921669
4198558/3921669	3863678/3921669	3317566/3921669	1302352/1307223
1202854/1307223	422602/435741	3828442/3921669	3604376/3921669
425086/435741	1255570/1307223	3914278/3921669	3547382/3921669
1209800/1307223	428858/435741	3427828/3921669	1312472/1307223
3604744/3921669	1154462/1307223	405260/435741	1281974/1307223
138414/145247	380512/435741	1157912/1307223	3740996/3921669
3935714/3921669	4025092/3921669	1375354/1307223	3973480/3921669
3422216/3921669	4087192/3921669	3358874/3921669	3937784/3921669
1283354/1307223	1284734/1307223	8510/9099	3993674/3921669
3955816/3921669	3520426/3921669	3877340/3921669	3761006/3921669
3608194/3921669	1241494/1307223	3848728/3921669	1281560/1307223
3606860/3921669	3690626/3921669	3589426/3921669	3375434/3921669
1226774/1307223	4016122/3921669	439438/435741	134550/145247
[truncated: 186,662 more rows]
[truncated: 1 more columns]
