# Supplementary material for: Concerted localization-resets precede YAP-dependent transcription
Source: Nat Commun. 2020 Sep 11;11:4581. doi: 10.1038/s41467-020-18368-x (PMC7486942; doi:10.1038/s41467-020-18368-x)
Supplement: Supplementary file 18 — Source data [file 41467_2020_18368_MOESM18_ESM.zip › data/scripts/supp_figure_7/Hras_Hl_summary.csv]

0	Filename	PureD_SumResidual	PureD_D	DRxn_SumResidual	DRxn_D	k_on	k_off	bound_fraction
1	/Hras_Hl/boot_0001__data_math	6.385025721	24.69751279	6.065652199	38.61777982	0.114611741	0.65089585	0.149719927
2	/Hras_Hl/boot_0002__data_math	7.457619517	19.14632556	7.403623538	0.001796802	-892603.1962	892697.5586	-9459.308755
3	/Hras_Hl/boot_0003__data_math	7.967152916	18.6447504	7.787210072	26.04086533	0.075571664	0.585832239	0.114259478
4	/Hras_Hl/boot_0004__data_math	6.137667275	28.53889328	6.091522277	36.03892044	0.186905316	1.873012626	0.09073435
5	/Hras_Hl/boot_0005__data_math	5.763462551	29.04102491	5.587356999	41.26829857	0.085468385	0.655833996	0.115294901
6	/Hras_Hl/boot_0006__data_math	5.684084115	25.08198044	5.431245608	36.12847024	0.071672254	0.52852882	0.119413739
7	/Hras_Hl/boot_0007__data_math	7.371125547	20.36135611	7.160580836	33.25541552	0.312581736	1.469995426	0.175353832
8	/Hras_Hl/boot_0008__data_math	6.31092449	20.86899534	6.296641537	0.009493156	-255222.0326	255349.1886	-2007.156972
9	/Hras_Hl/boot_0009__data_math	6.223052984	22.65212069	6.037177262	30.72920642	0.065950623	0.577009169	0.10257348
10	/Hras_Hl/boot_0010__data_math	6.620824607	21.86505641	6.202905421	43.09545387	0.378353548	1.304492095	0.224829621
11	/Hras_Hl/boot_0011__data_math	7.72626249	24.47385811	7.185017632	58.86685754	0.863116505	2.1632208	0.285201687
12	/Hras_Hl/boot_0012__data_math	6.148541707	25.10850317	6.019205566	31.00589668	0.013161888	0.182923347	0.067123301
13	/Hras_Hl/boot_0013__data_math	5.756265357	28.78968581	5.665909082	38.57911506	0.166427501	1.392832222	0.106734945
14	/Hras_Hl/boot_0014__data_math	5.655503651	31.32415061	5.526495942	43.35491693	0.151614624	1.163553645	0.11528154
15	/Hras_Hl/boot_0015__data_math	8.124299355	15.4140833	7.535314127	38.41480132	0.723023796	1.696597371	0.298816941
16	/Hras_Hl/boot_0016__data_math	6.409737502	17.62005603	6.105287803	27.06504087	0.142363493	0.800753828	0.150949929
17	/Hras_Hl/boot_0017__data_math	6.683419308	19.71727545	5.990838051	67.7367991	1.105431467	1.923399919	0.364969629
18	/Hras_Hl/boot_0018__data_math	5.948241945	25.1808866	5.627836551	38.34593888	0.08934605	0.566612836	0.136206784
19	/Hras_Hl/boot_0019__data_math	7.256740908	27.14841117	7.068378989	40.94651112	0.206255346	1.227534122	0.1438533
20	/Hras_Hl/boot_0020__data_math	6.374403983	18.74152959	6.275390417	26.22670325	0.20498882	1.418761589	0.126244045
21	/Hras_Hl/boot_0021__data_math	6.344313351	18.88276066	6.129606131	30.13731436	0.337336374	1.655487782	0.169275534
22	/Hras_Hl/boot_0022__data_math	6.966316907	23.97590292	6.769477799	34.48378477	0.119945893	0.850405953	0.123610723
23	/Hras_Hl/boot_0023__data_math	5.315932358	24.5437198	5.221870299	30.17451838	0.044715781	0.552035103	0.074932074
24	/Hras_Hl/boot_0024__data_math	7.919619769	18.37189216	7.670333125	29.86361579	0.186620484	0.950692329	0.164088967
25	/Hras_Hl/boot_0025__data_math	6.788247786	21.22003103	6.462689568	37.61080021	0.290444995	1.20671311	0.193997544
26	/Hras_Hl/boot_0026__data_math	5.542120199	32.46005351	5.245000619	64.05076813	0.452718736	1.585209517	0.222146553
27	/Hras_Hl/boot_0027__data_math	6.219653354	23.97727478	6.001558986	33.23364449	0.046637177	0.376651278	0.110178241
28	/Hras_Hl/boot_0028__data_math	5.875895694	24.52504553	5.680038914	38.63254902	0.276214253	1.462806231	0.158833237
29	/Hras_Hl/boot_0029__data_math	6.424340885	25.73154169	6.374873475	30.75157047	0.054584361	0.801156018	0.063786123
30	/Hras_Hl/boot_0030__data_math	7.421239228	19.00667413	7.01463476	36.20963328	0.300390233	1.104187808	0.213865107
