# Supplementary material for: Concerted localization-resets precede YAP-dependent transcription
Source: Nat Commun. 2020 Sep 11;11:4581. doi: 10.1038/s41467-020-18368-x (PMC7486942; doi:10.1038/s41467-020-18368-x)
Supplement: Supplementary file 18 — Source data [file 41467_2020_18368_MOESM18_ESM.zip › data/scripts/supp_figure_7/10A_yapH_avg__D_rxn_residuals.csv]

0.0006699494216383125
0.00013592234163086074
0.00002904059291453869
0.00048245280846950924
2.1057762308356096e-6
0.0006731070581509763
0.0013718166531534607
0.0007009783351098437
0.0001312608461954762
0.0005583840777370029
0.00004713019278618494
0.00012574642821601198
0.0005482166226622931
0.000040290073854964735
6.021751607959207e-7
2.3130497192889977e-6
0.0015532102496609269
0.0003400086972947651
3.848868303601963e-6
0.0018949321603300873
0.0011774198509852901
0.006633742633057631
0.0007521850044818278
0.0031049897554446485
0.0012368600392082746
0.0002439861998098373
0.005440262213781809
0.001097198639585313
0.0007421605304780173
0.0025224364324163964
0.0009121033410793462
3.720673973426985e-6
0.00048680455715217696
0.0027474726867261594
0.0002605468206490313
0.000020013932512283943
0.00045245371321101093
0.002804401886438814
0.001502080553014849
0.007075331191691674
0.0008815090127752819
0.00002814942483474756
0.004777285184808407
0.0046472033475338966
0.002565858927190823
0.005128547976786781
0.006669062066946825
0.0004987956054134211
0.0002134407443557855
0.021906479751131462
0.004082514235097119
0.00035829517942911665
2.076346442609556e-6
0.00010876754571251612
0.0002912619816704221
0.00047940656327087594
0.0005007811473308115
0.00004747930997964269
0.0009702717430298212
0.006293470427020586
0.0012526431286544657
0.0014796424961872514
0.004855677865960239
2.3889933890346864e-6
0.003209255378695628
4.260193955506392e-6
0.0003208974497831555
0.000037333782345121313
0.00008751285224898567
4.48965058084613e-6
1.4064578676323435e-6
0.000029873302249922654
0.0007652652079467522
0.0014762293967912868
0.000861178532079989
0.001401153794055235
0.0005787088992917554
0.00027425390813277787
0.0018341234821361132
0.001699744593677436
0.030891443320398677
0.0002153064820502115
0.00015425077099672085
0.0028255725162736763
0.0015347336450404322
3.339664151704984e-6
0.00019685077573100294
0.0017599272180545689
0.0037482570540332953
0.0039866774855122095
0.0007933885703760588
0.00007897453046721366
0.009114708528366338
0.0034554617746818386
0.01348986297601324
0.0025946391898749965
0.0007903708552568939
0.001177747719610525
0.00022355129818274282
0.002109592753921215
9.884591487878669e-6
0.00020069382065929028
0.00001433044485081816
5.64643726394298e-6
0.001990069107780082
0.0011027269023314757
0.000673505854943319
8.090244630652031e-6
5.228960410457096e-7
0.0008423951024582414
0.00010030811317028799
0.0015706297377658883
0.0012232826372724965
7.764826551494392e-6
0.00028743888143174427
0.007949322439247269
0.0003076650702405192
0.0008132417354086438
0.0003061614376830627
0.0002926017484332071
0.001929618279080798
0.0005449547628294278
0.0017511947629553926
0.00003595195646171551
0.0009229442791396349
0.0033750856021412265
0.00243055056995884
0.0004859273077714481
0.0018649430415600822
0.0003536276438086815
0.0005197038567463127
0.007868036309939106
0.006599966936581732
0.005577553769537685
0.0009597808021135863
0.0006924888250933034
0.0035591716314605517
0.00016690603093465168
0.0015003877680367348
0.0003372743389743711
0.007756401995726065
0.0010609363498124158
0.005293052983216497
0.00588195308802346
0.002186570141984259
0.003172120798263264
0.004180325142574151
0.0001261931198738285
0.0018288723620768896
0.002103164937574587
0.0003692639230310774
0.0026505524832130087
0.001425260565946036
0.0000596310984414572
2.006304376379963e-8
0.00010144882127397657
0.000612712633812157
0.0008811671603402735
0.00296109219177228
0.00013966538387689164
0.0010772620751000534
0.0012102150165885662
0.0068701790013544605
0.0015538411154155795
0.00018291543534727198
0.0010043375625184527
0.00819652201087786
0.0005303559842290048
0.001532266158155278
0.0004910847664058651
0.0001667813504178339
0.00023827869644668287
0.006650686207612651
0.000013783003123135585
0.00016414662705171068
0.0005642245381832098
0.0007039724437149603
0.0010434632443683698
0.00004240179866399386
0.000209162735150391
0.004299411912735456
0.000841483301789177
0.00005254425209307457
0.000421225721540712
0.0008457836332609049
0.002988450161962651
0.001822695977940944
0.000041597848770301135
0.0019457765414376312
0.0005612119105165714
0.01348316885809242
0.003343910365384117
0.0062743083881776265
0.0009998985962550294
0.0004978301294166153
0.00019849074776512947
0.0041132146384328305
0.001089055298541624
0.00031249608000034847
0.0038320442929830087
0.0022220973228676178
0.002763816081048309
0.002811068665826923
0.00003494223227055958
0.00004342251717978141
0.000011518667179978804
0.00015977963582426897
0.00001568258905714721
0.00014302506436227134
0.0002768814454088203
0.001096590415614041
0.00019439341539911507
0.00007475428158176804
0.0032854855426203205
0.005404958523317548
3.1311934852292824e-7
0.0006610277969208199
0.001729572004312873
0.0016869288301010151
0.003694692623357677
0.0005554457715823329
0.011031575960773964
0.001264030308166842
0.0007470217839780765
0.00001860816494853138
0.00005696853151204937
0.002763987171757288
0.0033364098345824494
0.010891427893081347
0.001059651190747535
0.001166119266417229
0.0001304199017806309
0.000028438088161280482
0.002683470142364206
0.0018636206125529282
0.000047772884686782575
0.0014738317570264258
0.000858219851786939
0.0010008205149855452
0.008321801557629153
0.0013826633412591237
0.0014244872355525242
0.00006946009213409881
0.00012498454680828002
0.000027096356993774636
0.0020104875130537623
0.0018215712033670035
0.0009250405713126705
0.00203212064507596
0.00038198569597721016
0.006893026130955235
0.001226881586920262
0.00027035643496775205
0.0003111288056886849
0.0002989716963760475
3.621068707583964e-6
0.00033428209731869296
9.556598204144835e-7
0.00004320109989324536
0.00001685446164694214
0.00306635152755895
0.0005216148574899669
0.0004327751266109968
8.077849902343082e-7
0.0005716729297927634
0.0006155197097811322
0.0012483338818081613
0.0007951119529915414
0.00008543447474159723
0.00012952029352776082
0.000547569601650353
0.00020200743968678335
0.003136675272989209
0.00026083797455010336
0.000012559075843113385
0.007354768742133964
0.0006410252440793161
0.0005639246809698057
0.004369306063269159
0.0018916300040660743
0.0007906222982945578
0.0027236394805736437
0.00026460599752126297
0.0008624064072210929
0.0007823380836850762
0.0015288157093961482
0.0003203821183339084
0.00004967692531053085
0.0025396560763385704
0.00033371583862197015
0.002711671701677279
0.0009155543304224667
8.768545774664457e-6
0.0013390179294259276
0.0036049055622732282
0.00002102957435027303
0.0005864468794772637
0.013238494679111127
0.0004629128849120471
0.000020737449173915484
0.0034914480518018166
0.00010894749756754153
0.0025432579448354965
0.000116331549075375
0.000761918111995646
0.00013902742538145574
0.00007389966446932072
0.0028242738884038986
9.018200682620982e-8
0.0001393831397402352
0.000853642096324327
0.002009482271377127
0.0008916946406707382
0.0002424408786827357
0.00017074024758980183
0.0022328210348385295
0.0019639337926999154
0.0006581873293925976
0.00046828476356279195
0.0004657404852791305
0.002349345306370472
0.0008246304456575766
0.0023617941411270002
0.0020499432634469403
0.0025218373460940834
0.005133624780895258
0.0003058316437347009
0.0003284544989749521
0.0033019207449268696
0.011462737560122591
0.0007934961402132961
0.004370819458678132
0.000027615969436180134
0.0009471206869120361
6.491848550164118e-7
0.000019071296074366607
0.005671768094012218
0.002513510365022811
0.00006625664874145533
0.0022420474778526126
0.0006008059118997499
0.0017788023436435146
0.0009477686130042969
0.0007327683409392232
0.00003586308627862714
0.0003042572776475012
0.000886731196511811
0.0036165583557929222
0.00553709416382527
0.000041834563583547065
0.007623578804360093
0.00011577194952439616
0.0051957588056931415
0.004653447687053676
0.0010824200159611796
0.0049231619103446275
0.0007922749069974608
0.00011318066571569337
0.00017438643940234397
0.00023194885190804673
0.001263644676672657
0.00009697294674493209
0.0002997677460017285
0.000023121374746344034
0.001614479969472694
0.00031716293741659656
0.0001434762950061878
0.0001119449796140788
0.002745867208033998
0.002195287380949854
0.00024213343766745846
0.0000913766974378962
0.0007412317519851292
0.00004379365821002087
0.001292993725842907
0.0010529105317206699
0.001478570617295255
0.0029884670578802478
0.0008426869631044428
0.0011883152384873173
0.002196523149584825
0.0006279716486129711
0.003287626421474049
0.0003244422627780192
0.00004828694020417947
0.00010058087777364906
0.0007339364740479452
0.0006866223547892572
0.00003880380786522556
0.0012923611476042022
0.005770747897346586
0.0007844997697171353
0.003106531806361132
0.003384440993448594
0.0008598765377134183
0.0006458451034802361
0.004811855574398083
0.0032109487137075877
0.0016694601148726188
0.011513987361197615
0.00009287397353450176
0.00876543313063972
0.005124400243070709
0.00033391465401448616
0.0006200689591114623
0.00008169777721758897
0.0005462676261191968
0.0037183607835458063
0.0003475618170868091
0.000028834349087005452
0.00007871070130391399
0.0000522277275119037
0.0024396174045530714
0.0007028818896925308
0.0007921663255966978
0.0004959510406102038
0.001289148339484166
0.0019189371244758484
0.0002150088494013128
0.0003308933026262242
0.000010746019040091168
0.00011811869238160479
0.0007749771282225986
7.012924711342832e-6
3.3885678404804004e-7
0.00004521594369173636
0.000011806909836076835
0.011090500226119878
0.0004198404303971251
0.0007121047464326903
0.0008277783389255753
0.000637957302340784
0.00017870753678427025
0.0002366302531082626
0.00014175541828486635
0.004252210397574928
0.000012179176623903625
0.010921987779418768
0.0027317177677530927
0.005521904858180927
0.0009805035398897028
0.0008769733072344207
0.003404440633122303
0.0022204191611667015
0.000015797182457266213
0.0005975731685245481
0.0003139634993935436
0.0002585828398956664
0.005728709428861652
0.0018014468970222574
0.0021376959777793833
0.008730975153628624
0.000011970329495659188
0.00034873514074607167
0.0009311905841323272
0.00005532241265053476
0.0021203230670874284
0.00983405842941041
0.0005852381892741663
0.005637096156387348
0.0002912513346213942
0.0013143398663259082
0.00007506069304071751
0.00032929498886582564
0.0003334582895937148
0.00047631129103214016
0.0014559440659556628
0.0011303588937080114
0.0019811873366514096
8.387507950343758e-6
0.0012368364447792248
0.00021232682602253226
4.5443332395159706e-7
0.0020614276825993644
0.00005616467177611407
0.0010518833764318505
0.0002436759774918829
0.000729243790461845
0.00003100783737402317
0.0006002726630272255
0.00240143692035933
0.00002021304820284413
0.006906946658317276
0.0007928498915192714
0.0026703021600486057
6.494349381779554e-7
0.0008915732043683423
0.00010815320925469982
0.0038536906108700103
0.010632466078962524
0.00001722371998602373
0.00014785246474809962
0.0004182100470706596
0.008174881196191452
0.008708408608582385
0.004377489879905463
0.002411880858066043
0.0008406404059425782
0.007036258869998503
2.526827603073028e-6
0.0002452664658564551
0.00015995810475281133
0.01253065741138977
0.00009901070205948282
0.000010896082648899926
0.0014703939584797645
0.0010027439691507895
0.002587505148798262
0.0014505151184457585
0.000071237478016313
0.0023250761254566222
0.001876605469502972
0.0010415970185915962
0.0014270777599206138
0.000046218345190132714
0.000028502290317913457
0.0044086763697854855
0.00017585778037948016
0.0012639063966406125
0.0037466922931560782
0.005317426728066468
0.0025257346084535015
0.0015552349247225697
0.0006089853262819818
0.003578132970918007
0.00017065534068364953
0.00035758039826846603
0.006196436726168505
0.00408244886651964
0.0012799526756516874
0.0015312754601179016
0.0042426516033384236
0.0034810355478672285
0.0009072030775415664
0.001706371708839288
0.0012272086791605163
0.00019182544714890667
0.0006844415146890979
0.0133637151417171
0.00007728141892762089
0.002768889640079883
0.0017751206213566509
0.000025603505992979946
0.006436584809429607
0.00005229319649898899
0.00017105809239926283
0.007524950671665307
0.00010652319406796917
0.0013757151762212936
0.0014176707127678144
0.0010559398607791473
0.00038504443382190713
0.00018517462067999845
0.00010476410099132732
0.00005145085532095771
0.00019648034834606696
0.00039584540905110454
0.00029114803333850055
0.011306139883704953
0.00012656860243923063
0.00003330026835561637
4.381041590037978e-6
0.0005350210331326986
0.0013191187260429087
0.0022200135303424217
0.0005274645658019959
0.0005085024246387069
0.0006304192643030843
0.00016413974004731777
0.002739352267592143
0.003806807705029154
0.0011050785876409116
0.0013530281180553667
0.0021559940526067723
0.00002129706263236196
0.00217915542645512
0.002198440652285713
0.002100172214726165
0.009273581968486905
0.0004585911851715303
0.0009272943516387964
0.0009328350106508163
0.00015248066380440183
0.0015508943252925443
0.00108323866067667
0.0005295296107759645
0.0019417342347608545
0.002201541423260711
2.6688570013944496e-7
0.00043860228169681975
7.947311534356808e-8
0.0013688214452504627
0.002094766820980192
0.0000908819536937676
0.000059412929054977074
0.0001610867896428014
0.007663274911503503
0.0029582657835727855
0.013412815108722779
0.0040892747460480345
0.00022449429470618572
0.0000632077402154573
0.000026281606586514834
0.000082479529131176
0.00026009256137610686
0.00020861990766419343
0.0004516436390651853
0.0023676291163709697
0.0014959908984418554
0.0011842453175466804
0.00040127592725876075
2.5457327974327757e-7
0.0004268381847259627
0.0010200941469597797
0.0001468255884616883
0.00015766076730195017
0.0001353084677802231
0.00023425240203334117
0.0007455753925130481
0.000016128890877564287
4.972606993464084e-7
0.007326916330160193
0.0009527881544293857
0.00565324342688028
0.00035702701206498226
0.0006339405176460951
0.000018467330675598192
0.0004301373469446793
0.0007258146148781933
0.000125545586301708
0.0014977029975109845
0.0024803334222370612
0.00005165353603434895
0.0035906853287740927
0.002623921034584348
0.00007290127117680836
0.00013123353970678094
0.002670152974255875
0.0007767626405097366
0.00032530184617391247
0.0006247557620238979
0.0034346646945621552
0.00019010160526157464
0.0002758586800485782
0.0004467730648892359
0.00007005092431851109
0.0002374428085041966
0.003469122739797986
0.0017273412313440614
0.0004642336275476674
0.002527046891005452
0.00023903022331165692
0.003625463196819464
0.001773601195164681
0.0005850383237532648
0.00005542383893125198
0.000039053629600802646
0.0009581709342852203
0.0007981953889440069
0.00023207133993514138
0.0005003224817010619
0.0008417152216566295
0.002523132175353172
0.000029444104105615782
0.0005824350124268736
0.00012673533796535953
5.144850962472884e-7
7.576807394927641e-7
0.00021568478734236432
0.0013505678227404838
0.0008830657694615496
1.987549698397188e-6
0.0023129847475641644
0.0003329355617435491
0.0007736876352768141
0.004795198365840416
1.2689519019605095e-6
0.00022731603846877106
0.00032359541391546157
0.0022555815442555803
0.008844335250987167
0.0007678073100329312
0.0020513085737338516
0.00041898065357493354
0.00407696480223664
0.0003252371695285514
0.003271897331291027
0.0006584508239975206
0.00004227079471818598
0.0001803269485226477
1.980362627209223e-6
0.002585155984659233
0.000522203919047178
0.0009996281479537287
0.0016680254060032452
0.0006193084487455746
0.0025634373187752536
0.0035161536842825973
0.0003273896311433703
0.0014689442423158105
6.804256987255816e-7
3.368926828740708e-6
0.00035349059729349497
0.0011508336648302022
0.012761210618127516
0.0002834503090507666
0.0000535880616485582
0.000402332114693694
0.0233725160415806
0.00014242963314489859
0.0018112755736307288
0.006777098356479117
0.0032568735171662785
0.003056903587335437
0.00009348950151613094
0.004034798944524267
7.590856271180647e-6
1.1636441132568725e-6
0.0015880730411603943
0.000049223296955969715
0.0005178882530771291
0.0008086134998180424
0.00026452744114096574
0.000291509407124938
0.002373548668259116
0.0025296096014537028
0.00019203145140236352
0.0007141776029540053
0.0010624727821700573
0.00008642349808260608
0.00046352286722217695
0.0002103423715147839
0.00338496015164474
0.0028046443665453594
0.00008277563990366455
0.0031163180205752445
0.0006301268232875068
0.0007913076203953863
0.0015104212602921766
0.00007932397036933664
0.0003400151211132748
0.0012204272435345585
0.00017583179253879004
0.003551820759238659
0.0005820305546025242
0.0015070157289115635
0.00006369175643891167
0.0015262093030257216
0.0005335869740070951
0.0004308641966269862
0.002327884943848775
0.0009324977196903464
0.00003562170026496699
0.0005598605217130284
0.0009545973187211829
0.0012683344472228456
0.0004521773026152806
0.0002265844528806872
0.0000673405807103241
0.000042726726011002026
0.0034351875450488885
0.002381136003521047
0.003549550406798402
0.00010770451284430898
0.00015208436487417517
0.001596153185551881
7.621303218211002e-7
0.0006559426467219238
0.0001044498978726262
0.0010272490492198158
0.00012594219741101818
0.0009147549902478299
0.0003503125613905713
0.000050383874774725207
0.0024981069834956993
0.0014118235463205999
0.0005290407059720159
0.005677255728695071
0.0001250189503628294
0.000056121573801462054
0.000022485573954748853
0.00017534479734420254
0.004739242966971224
0.006041101378088004
0.00022468499691036646
0.00030079683749778606
0.0029069995118520303
0.00012397150455113387
0.00014756040372378203
0.0025591420771469454
0.0005635286546264675
0.0028054048772587644
1.944189838963032e-7
0.0007485541092039293
0.001026062250151558
0.0004728176206313357
0.0028347410854539243
0.0007483588890521311
0.008098425590952817
0.00011357702828409478
0.008049702038436052
0.014488022930060117
0.007788992050288496
0.0017898200524102867
0.00004378045628698532
0.002541877088112724
0.00008623185915893365
6.09091428403756e-6
0.0009449801981166198
0.0019833003980557345
0.004533626890420117
0.011697069698250495
0.003962839880441409
0.002908064115367497
0.0016542826664996874
0.00004926689647074477
0.000410315795816752
0.00019107667560957494
0.00005251203129658232
0.00014174067108498953
0.00006217372319102531
0.00015274581174273287
0.00007124128447705368
0.00008022227099646815
0.0004649587560256439
0.0002041925774710356
2.681529594445989e-6
0.00017394268669484021
0.000037841479263616226
2.7197159269771973e-6
0.0005537637807443459
0.00008856107868940774
0.00028448909785549055
2.6845681808837937e-10
0.0006435553724163936
0.000022414725729254584
0.0003244879119705277
0.00019314744340645227
0.00021139273420669536
0.0009233957882306136
0.000022639273832446835
0.00003778008606281625
0.00011077295964984146
0.0006071486080461298
0.00010300183373592328
0.00036559556830745597
0.0002866088511326518
0.00009435123676163478
0.0008409169219149164
0.0006947266664963016
0.0006035155094183624
0.0018136543562848216
0.0013317719409618105
0.0001819874848728438
8.579212205008887e-6
2.92818371527185e-7
0.00009207672456574008
0.000039533756120185516
0.0005044410704331307
0.000013416635282627436
0.000259725720321928
0.00022928592602584075
0.0001957908571581951
0.00016048861345718888
0.000027756092667242335
1.8935567327205935e-6
0.00004977811929049327
0.00015534395258733037
0.00004486784664133097
0.000025977845656450623
8.468406841237034e-6
3.6354993319531077e-6
0.00007772262812656767
0.00001873171778003689
0.00005207577010556523
0.00017961037528620036
0.00018398360628005242
0.0004545548443891429
0.0005467906083732869
0.00006220909796352665
0.00022164457838428427
0.00017338682949057173
0.0006807368395284973
0.00021939939862809942
0.0006581368594569752
0.0020544866403333097
0.00015586738079556318
0.0005547319889608119
0.00008165392511242675
0.0010333033497178631
0.0004249492434194664
0.00013263944523091335
0.0004323932052755409
0.00012627840605797366
3.4307710318787872e-6
0.000029418001075855247
0.0003971620017729022
0.00013317565750831735
5.01046398292185e-8
0.00017455026827318523
0.00030693156370631506
0.00012507640707653495
0.00019339539840158225
0.0001304856154573982
0.0006825032365838609
0.0007084202160030777
0.0009243693097798007
0.0007687984577564267
0.00007830015904106091
0.00001726426079841351
0.0007090815980763569
1.479645244279214e-6
0.00003103483799783274
0.0005035909752611952
0.0006158895602570393
0.0015572018804822006
0.00027500236512702263
0.00014604601659418324
0.00040023326406282835
0.00025341293942418266
0.00037889961990045825
0.0003618650408173487
0.00008308055046583635
0.000017783388270041453
0.0009656578452769288
5.174687171227457e-8
9.148447480395548e-6
0.00009573579600085394
0.0005280803905017371
0.000011666771434037618
0.00034586920734052247
0.0001400591099661044
0.0008073685559362501
0.000866960447418624
0.000799182191091323
0.0017100217915221945
0.0021932608870663074
0.0013748675904964338
5.814107027867595e-7
0.00010539047431831464
0.0003738220507296184
0.000032480095302989723
0.00011386474008929693
0.0006844422051781866
0.00003413999157445396
6.3469403787593755e-9
0.00014025773699134135
0.0000487821743634496
0.00010953273457128732
1.4564277194248527e-7
0.00011225638583128067
0.0003576576365349641
0.0001357204951463948
0.0008691314067384388
0.000044768556850278666
1.8223063999196427e-6
0.0004901039201243522
0.0014794058608660712
0.0006745404085890304
0.00001057535870173526
0.0002817011134288788
0.00024058581661277347
0.00009411467011965498
0.00005336347043366735
0.0003760744681771234
0.0007485158734407199
0.002065908373810306
2.536258898446504e-7
0.00005457137836816208
7.397577329925376e-7
0.00034244039597548077
0.00004937862692201901
0.0003240540443108119
0.00015367719427091537
0.00013489743284841033
0.00003305477645947282
0.0005624861366959931
0.0001666001531402264
0.00004896175920526099
0.0003334050575722136
0.0018093365688378019
0.0009282787462510564
0.0007381042228019346
0.0007369997668465316
0.0012768138923901628
0.001255453971601834
0.00020564641968490575
0.00025712834195804773
0.0004645547643269856
0.00022662754907788014
0.00005815897860883114
0.0006936091868206737
0.00028074832737712355
0.00033036709937490363
0.00029010341529684053
9.559737452729756e-6
0.001484862588642378
0.00021309883836922094
0.000012514768754794656
0.0006435947015231846
0.00010336447220288675
0.00018669681538655548
0.00014575445546180832
0.0004729623423036569
0.001236953346377426
0.000206110938839101
0.0006170026524486375
0.0006554847099593734
0.0011643299869387555
0.0015570582952042578
7.994898356060545e-6
0.0012815408720888695
0.00014840976820550903
0.0022731931404104248
0.0006539309790608467
0.0013024327267459979
0.0012002659072333072
0.0006320088753890103
9.469029675091113e-6
0.0007709024474249652
0.0006933966787714484
4.054680763951531e-6
7.871225184998899e-7
0.000044314357354891585
0.0000478486354424287
0.00037283458511162576
0.0001954464404979297
0.0009077040501166676
0.0016705316704431837
0.00003367742210723888
0.00010616837475697089
0.00004440169467120543
0.0014021802593693856
0.0006466915860184062
0.00026597060183657415
0.00023010596119155542
0.00022798181248498075
9.635973515381562e-7
9.652460741461497e-8
0.00006574986936246535
2.4194003487299887e-7
1.58189113635076e-6
0.001065493680802467
0.00006887245485735462
0.00023247312369355035
0.002414752998762603
0.0002729014467485431
6.18888743938321e-6
0.00008855500886778401
0.0006193550761487964
0.00031216090621181573
0.00006312200600790896
0.000018739358435045528
0.00014795712752594138
0.0006046146900119883
0.0012676879878186834
0.000022445174222834123
0.00003153554675738593
0.00005498969207239944
0.0006955837580627247
0.001753498746112339
0.00036921578602256
1.6220236520860017e-7
0.0006938527200201805
0.002479869034488051
0.0008716301489755582
0.0015449952660281118
0.0010417032415635241
0.00024560833051607346
0.00026194874305763226
0.0005502006943941619
0.00015670342386895492
0.00003310307370355823
0.00040200185422686717
0.00001565126671883741
0.0004068285770563526
2.749010280888324e-6
0.0005675083970749588
0.00014009403411126392
0.00016772360010572091
0.00004112204539200758
0.00010718033146366263
0.0000300241411644681
0.00020305998819749734
0.00008885215478781442
0.0004438434705563841
0.0008036806486219519
3.6058149755846544e-6
0.0017930699458042888
0.00022398549272999171
0.00007889569544479918
0.00029536326621482605
0.000752056329018391
0.0013868119077813912
0.000025754938494383506
2.778159312469918e-6
0.0005585499685433375
0.00014670984500746037
0.00028733852979928733
0.0001547131515267255
7.524729349361039e-6
0.000026801162691919344
0.000019043172930233474
0.00008130352028886266
0.00017853492621446292
0.0010070294676095665
0.0013188337080020129
0.00007401014654570456
0.0002669357135569818
0.0008868999445907611
0.00005524028349646078
0.001178792007429888
0.0006705987214125902
0.0016080191221073542
0.00016003972237055872
0.001036157922053318
0.000570386477766864
0.0014174048446226142
0.0005788749730350927
0.0008334466118061806
0.0004734600966219166
0.0001477794369223216
5.917960306909601e-7
0.0013721444940979462
0.00030146211609000453
0.0004539626689951305
0.00013238157397058375
0.00032020037606815375
0.0003674379117837464
0.000840989434399709
0.000405231683095399
1.5461446654719556e-6
0.0004327431023235326
0.0004572240671304614
0.00022611833770414298
2.342776666720128e-6
0.00012342738555891
0.00003886189844995507
0.000027002380152291838
0.0006843729503174316
0.00014516088152856211
0.0005763628981658997
2.352069730405619e-10
0.000026696312456307067
0.00023311200126778506
0.0000952416144586906
0.00015156420074543674
0.0001251534755430593
0.00011151761675606728
3.584413410294614e-6
0.00038336853090044105
0.000019005060251228806
0.0000287011849377321
0.000055053320957012395
0.000024027442371312943
0.00045261470231893966
0.00001180353852150087
0.0007396939516086281
0.00002595440536311967
0.0000819552401735881
0.00013058532397950586
0.00002458890985645034
0.000039587793026962056
0.00001292709303454684
0.0002420888320283791
0.00037762569263012803
0.0001278206965455485
0.0007040741011359446
0.002896093151055444
0.00016402900529484098
0.0012058336287768577
0.00027795532999672025
3.189137360441891e-6
0.000144477005565041
0.0002652161938302673
0.0000739569659583255
0.00024218759247717959
0.000024630079279732084
0.00011828243118392518
0.00043603922829453116
2.8199166026499383e-6
0.000011148596978561625
0.00013716986429626073
0.00012164483937185746
1.79767969927232e-7
0.0008970323251326643
2.6013338262932056e-6
4.986375253300079e-6
0.0000637951157634067
0.0000321310656252307
0.000017199695453094505
0.0002912382508853609
7.794278229560182e-6
0.00015013071096221196
0.00004226297882105605
0.00001395266126272135
0.000512687582287578
0.0002588820259638425
0.00005935359184816576
0.00007031758000773047
0.000044315650855644416
0.00008431627243131672
0.0005078458040965475
2.6334187631179134e-6
0.00013454703117036983
0.00045543062982035477
0.000020504641057404716
0.00007853601501614147
0.0007965781209476338
0.00008079370599097202
0.00009405813511144585
0.0005495994656223842
0.0001047702974569693
0.0004761149073513393
0.0003135449746004408
0.0005531158171897877
0.00020195319127117283
0.0005342052490609101
0.0005852939860035565
0.0002659012740281129
5.146154260893702e-6
0.000028957096292241922
0.00040119272815546374
0.000032805352338810134
0.0007084733872137331
0.0002115993448461088
0.00011405114912020037
0.0001040738481073608
0.0002608460986944005
0.000013188576910367419
0.0004339269513034574
0.00017946209025647127
0.0003802566511995734
0.000037787676227398644
8.221150015429676e-6
0.0001191909529002524
0.000024035757138934146
0.00006901916219792021
0.000542173493065778
0.00007286371989293565
0.00010822173516398675
0.000020029116453209107
0.0000689071352112545
0.00003906877551893821
0.0000665422294750379
0.000014763919069358888
0.0003262050152089574
3.5269635116476432e-6
0.0007761354885126059
0.000027624754704491093
0.000854084100400201
0.0011101401044097512
0.0003638151112947189
0.0009111543462833844
1.6691316521026592e-6
3.866417488727142e-6
0.0002693506115468548
0.0018146383471403641
0.00018976351329211966
0.00016632507197286556
0.0006591879087202714
0.00001521855789984299
0.0007509518298753103
0.0011672577987932294
0.0006541224346933823
0.00003047317954516296
0.00008055601974607583
0.00001509082694240571
0.0001480330980109358
1.3026176744757079e-6
0.00023382562387493956
0.0000640224232563373
0.00022298362627305908
2.274365222486031e-6
4.464903470611532e-8
1.7218573587034535e-6
0.00046632990327672634
0.00004939659940875503
0.0007212161491545028
0.00011664020388903232
0.00018536072534870504
0.00028187965813451435
0.0005624028764747472
0.000685094198685418
0.00039208720284716187
0.0005861579874899282
0.00007651365077527884
2.505083639712003e-6
0.00034408248538319637
0.0002638616171354977
0.00033228141253117087
0.00002155196059740833
0.000020321781522371724
0.0002802459866266316
8.356076568524291e-6
0.000846473045595594
2.99139887123126e-6
0.00029898203175433017
0.00005745343945641735
0.00003886162811759502
0.00006815714926276169
0.00038316522701997756
0.00017628432437731477
0.00004052730370889787
0.000012506104193424449
0.00005425343912232016
7.946746694985273e-7
0.0003129318186374266
0.000029984264190845168
0.0000289268737648737
0.0005071139248819267
2.4304692440790134e-6
0.00008258259478387481
0.0002175268954985611
1.6172492440411108e-6
0.0010857092403333463
7.175826498693507e-6
0.000012608596664611814
0.0005432256568912712
0.00008466952238114569
0.00043554137741596367
0.00003142433329312213
0.0014164698942378884
0.0002176214613136207
0.000011950366368309404
2.0556115366697237e-6
0.0005261520329093916
0.0009626449030176667
0.0001801913010991756
0.0002960388948517714
0.00023757072598880568
0.00034949758136393447
0.00019596687535278342
0.000303319166345033
0.00020372215245014703
0.0003694426646333696
0.0002401422092215624
0.00009024379815877945
0.00034814667601874074
0.00010680407938267467
4.419658905508633e-6
0.0004278198345317988
1.3550252268807353e-6
0.00012620959938470098
0.00012443411211708803
0.0002640339680367576
4.53214964347831e-8
0.00010325521392508381
6.152532226613961e-6
8.60671990459671e-6
0.000033675955294973855
0.00005840672416140451
4.207319877612808e-6
0.00017845625702436838
0.00025655028552426626
0.00099655623390561
0.0004027314540553057
0.00006117280723751972
0.0001896490004664301
0.0000694837214188775
0.0005190636331068079
0.00014195041406926597
0.000017532334181203937
5.216479107708848e-7
0.0005687223344025934
0.000059233576578139684
0.00003096875288926945
0.00019362440717630256
0.00002556919412335972
0.00019790327980026068
0.000031747959762406315
0.0000468384946650188
0.00008270065344352083
0.0004014316955067165
1.9296094442605533e-6
3.583519401598425e-6
1.4874982535989504e-7
7.763979495106482e-6
5.405598136097194e-7
0.0006594607411146871
0.00017901566656497062
0.0009807063735221755
0.000924833468885622
0.0001545652534520461
0.00022173155216468872
0.00010091652719728784
0.00015433833439088657
0.0001870880096421231
0.0000661904269432977
0.00011041439368557302
0.00045428395292057967
0.00006793653310905192
0.0003181720117947062
0.00017981331691443233
0.00005384388826921037
0.00007864525644365966
0.0000999076348068929
0.000017246378154411814
0.0001676900677970167
0.0009291268904959973
0.0009668114597703139
0.00004128711775375256
7.57701771576116e-6
0.0000779922024252727
0.0006896484812904533
0.00008052963344669094
0.0000724001823905624
0.00024625749611824354
0.00029867051954131775
0.00010750857047910902
1.7006657745425246e-6
0.00003539776412087333
0.00015531791487092184
0.00002150432080564791
8.922533358174851e-6
0.0006581257474442257
0.00006711724603108124
3.946861889266337e-6
0.00011627623126159906
0.00013952342070298516
0.0001103485045729365
0.00003112562794955159
0.000013291198565182738
0.0000848854568962922
5.319519572845535e-6
0.0006435170039712707
0.00023454977926775248
0.00001756589958131091
0.0015333005379232728
0.00010022499217638139
0.0005872707215398364
0.0012060971217215139
0.0008879409890372841
0.00009597953476587749
0.00046754784781048
0.000947629962724949
0.0012537243428690007
0.0018874023235960582
2.0446887611171372e-7
9.078137685281979e-6
2.648624386686553e-7
0.00020489231493551829
0.000010626672433791447
0.00006216240028336275
0.00039364875435987976
0.000023743565120491052
0.000026539020327604913
3.919193567584435e-6
0.00033432537785754236
0.00006034773216463549
0.00014022245062154216
0.00007042708974166563
0.00020807877314078237
0.00005185897845127175
0.000027533146235273645
0.000039694070060740964
0.00005553620953308125
0.00011183047015097752
1.1753237820799315e-8
6.8089634480644684e-6
0.000030695368377621975
0.00005085139928201147
0.000032055693405757465
0.0005147647125797187
0.00005987307816817133
0.00010932448790755919
0.0005019386667815848
0.0004319112574522935
0.00002609807847833566
0.00011633032381899751
0.0002848278448918902
0.00022991301559057773
0.0000704374868596148
0.0002394609002382986
0.00015738939557815635
0.00021696880999765
0.0003293209964229818
0.00019937834556507328
7.826214097778298e-7
0.0008470602521537651
0.000823796566125306
0.0004833750957045039
0.0002816623911752305
0.0017824413539372808
0.0008138356064188665
0.002631593543899371
0.0009441781249655961
0.0006255673675231736
0.0004956839141263612
0.00018418376386166875
0.00021487765574155007
0.0005430261352830214
0.00005787497177057085
0.00007178548105383582
0.00038588891415221907
4.5069425849971185e-9
0.00007340776449557422
0.0001025019980664281
0.00002632267257496233
3.074070500920502e-8
0.00001660062913271059
0.0006024053027043132
0.00008667642854721491
0.00117133315160243
0.0002493145424912524
0.000023203926349431144
0.00005897373734485515
3.234387953956395e-7
0.000045592624442973864
0.000753036980729901
5.350678792773938e-6
0.00002159310600229768
0.000044961212724149675
0.0003274388370696192
0.0006149191332089312
0.00003717164099793131
0.00008012337908637516
0.00017763608719774195
0.000502952897637466
0.0004959355912875022
0.0001114077187277986
0.0006295589798757529
0.00020854443371855585
6.978049288265224e-6
1.555085296967801e-6
0.0006576497431449206
0.0001783908676757562
0.00010837353779993967
0.0001265803431023779
3.6630727680468486e-6
0.0006709659994162146
0.0019300596238819748
0.0005521029586600042
0.0003819170330106354
0.0008034230842400235
0.00014490871489477325
7.041448037272932e-6
0.00018787541408902598
0.00044163728688473053
0.00021658390415567525
4.945627133624049e-6
0.0010312591621534485
0.0001017593326896333
0.001455417251432348
0.0006042993717798015
0.0007435400472332183
0.0001370438631697064
0.00014552651758729858
0.00004179343573902732
0.00007458571871632372
0.00019316042236260073
0.0006586366607531618
0.00039642508075923735
0.000040148310121451816
3.519941728545248e-6
0.00011072526760321466
0.00013289002215378896
0.00011713318002587217
0.000016062497596830845
0.00003629920833441689
0.000023328089603415414
0.00023696063929841695
5.981752267407157e-6
0.0001235671016106433
0.00009605823684698394
0.00041744813497862437
0.00015296736043600992
0.00001432536398751333
0.0010113104686081112
1.7380377312118446e-7
3.2384709217372396e-6
0.00019076019502431944
0.000018362166029294908
0.0007883988156542821
0.00006523611305441468
1.040856899517647e-6
0.0009360758017881374
0.00010649761091099966
0.0011906579858621494
0.001112292788136844
0.00016759489563910294
0.00013823138115045763
0.000012929266505340273
0.00001605402940056587
0.000048700149281958944
0.00006406280411487273
0.000047153032810223967
0.00009625812863854995
0.00023952488634327435
0.0002181994799630313
0.000019518332372208046
0.00025881545949816437
0.00013483679963648178
0.000034985983468194596
0.0001119457293134544
0.00010363411596540907
0.0001309158791955185
0.00004061340680871541
0.0010239708267721379
0.0002120188305069284
0.00005343291849544647
0.0002530936787571696
0.000015922767102638664
5.599686927757582e-7
0.00005380236517758628
0.00016313559000230915
0.0013541088089273502
0.0005046553347728448
9.410683583720085e-6
0.00002081109513251753
0.00002884775312835994
1.3595892436362053e-6
0.000018582823495313724
0.00008701476275203242
0.002290023327654841
0.0000645080206614224
0.0011153050437948079
1.8783292233613679e-6
0.000568509469358019
0.000693317139850676
0.0005134246106059557
0.0005660486020476139
0.00012381353971358826
0.000025252057637728877
0.000025867070480481238
0.00003385409654702258
0.0001263131290737225
0.0010126826676688304
0.0003354615732337509
0.0008614422147416489
0.0004121518255908737
0.0009486869682917412
0.00007267008269944993
5.220439370595612e-7
5.618065430676404e-7
0.000016189837993023148
3.396673484656913e-6
0.00013362412904939687
0.0004504236802776884
0.00023447410717810388
0.0006106201375087355
3.0279840669877133e-6
0.00045474002967136137
0.00004628925742393951
0.001687209058959164
0.0005999322597694389
0.00007761034386229497
2.0777861646861433e-6
0.0003522300602806865
7.249002033198415e-8
0.000010485092421935333
2.6022400272036973e-6
0.000022432699450775776
0.00009447069238865423
0.0008244896400483233
0.00007349384482437969
0.00006201802016188852
0.00010772175412495231
0.000028616911659709477
0.0001537106269906363
0.00029755858747891736
3.394348680447141e-6
0.0007293352195069228
0.00004251979434631254
0.00021976116212541353
0.0000835578295092386
0.000049246910865810934
0.000023605776676036624
0.00010645429144002753
0.000031535783512340534
0.00009212435645589597
0.000288920753868565
0.0001050151998679889
0.00007242482845179756
0.002134124659684026
0.0010103485030753029
0.001026779985984382
3.2988534881920555e-6
0.0020407704509030453
0.0010068233417227723
0.000012236205366278478
0.00019576463104368236
0.0004608601251180835
0.00007319354709826653
9.964769363384209e-7
2.8286692440719672e-6
0.00003824249615130037
0.00021199356616146762
0.000029638175486193092
0.000025228490005049404
0.00011158787926986422
0.000015031233336810178
0.00002870704455632787
0.0006308795691888707
6.520110848599817e-6
0.00023642740099865306
0.0016788825262069836
0.0006153468984510779
0.0005985417587221421
0.00007313735405625486
0.001208930521211373
0.0005288902524440748
0.000023395534698067532
0.0001256780330927453
0.00004646583606527802
0.00026040692756746584
0.00039539636574781025
0.00046386212002477186
0.001615578512015727
0.00024165978385724506
0.00004365016694311427
0.00020462205264756554
0.00018149553122289195
0.0001535843724021182
0.000018244420142030656
0.0009303372383031624
0.0001741139052746865
0.000036627004540212634
0.000269321920426634
7.954883376742388e-6
0.000028875078896038466
0.00004953196657532838
0.00011897148437418532
0.0010044637289877464
0.00026150924810940763
0.0005263312402919306
0.000034936373369963763
0.00020719264153195967
0.0013293230186164795
0.0013736526557447386
0.0003380957397891236
0.00018842104537476133
0.0007962511636414812
0.000012486685536593904
0.00522673039135253
0.008220637464307394
0.0011667788854467862
0.003165845364716347
0.00037349155262208247
0.0036764952205926463
0.006539557403080246
0.00017182453297972847
0.006218024630565923
0.0007528851222601854
0.00002807388277102491
0.0010194177200181515
0.003159661919961468
0.0002448591870061277
0.0045981896448896616
0.0010341241830742502
0.0024214199389070608
0.0003018497645698528
0.003912403630757782
0.0037139576894975597
0.00032229871038503795
0.0027625704314615434
0.0031587640109908065
0.004784622353935791
0.0018192815374479842
0.0011357497468552993
0.008934897149422253
0.0020596894139213485
0.0012094016471846274
0.0004366915629087529
0.0008892375183465935
0.005039722596894349
0.003074539701428594
0.0001143949159050033
0.015224889581919055
0.009954926247317038
0.006065584425479832
0.0016619910399581065
0.00024415339924473275
0.004387911877566724
0.001971732814633578
0.00036880234586001397
0.0035839585486833006
0.000010494373844779587
0.00007625621867980236
5.640790518540814e-8
0.001848255426659635
0.005555109332530203
0.0027553136493858672
0.001077634655387603
0.0016640180463606995
