# Supplementary material for: Concerted localization-resets precede YAP-dependent transcription
Source: Nat Commun. 2020 Sep 11;11:4581. doi: 10.1038/s41467-020-18368-x (PMC7486942; doi:10.1038/s41467-020-18368-x)
Supplement: Supplementary file 18 — Source data [file 41467_2020_18368_MOESM18_ESM.zip › data/scripts/supp_figure_7/SUM159_avg__data_math]

{{{4821122/4403799	5154116/4403799	5009354/4403799	549010/489311
5206280/4403799	4632476/4403799	1610644/1467933	4973566/4403799
1484144/1467933	4435366/4403799	1607654/1467933	551402/489311
4875908/4403799	505816/489311	486910/489311	1581020/1467933
4764358/4403799	4688642/4403799	275816/259047	4502572/4403799
4540246/4403799	511152/489311	4676590/4403799	4534772/4403799
4592732/4403799	1544726/1467933	1538240/1467933	4814636/4403799
4585832/4403799	4387342/4403799	4918642/4403799	4640848/4403799
4513934/4403799	281704/259047	4131122/4403799	4775996/4403799
4755526/4403799	1359346/1467933	1524946/1467933	4641860/4403799
1468826/1467933	515062/489311	4569410/4403799	4646782/4403799
4275470/4403799	1558066/1467933	4493326/4403799	14030/13719
4457308/4403799	501170/489311	4533070/4403799	523848/489311
4558738/4403799	4553218/4403799	489210/489311	4525388/4403799
4478836/4403799	4814038/4403799	4384582/4403799	250930/259047
4645172/4403799	4442174/4403799	1548958/1467933	1526050/1467933
4787864/4403799	4667114/4403799	536038/489311	1515884/1467933
4225054/4403799	4579990/4403799	4643194/4403799	492844/489311
4366090/4403799	544134/489311	4602392/4403799	1381472/1467933
4471108/4403799	1470206/1467933	1440766/1467933	4503676/4403799
4684916/4403799	1470620/1467933	1452496/1467933	4490980/4403799
1541644/1467933	4233104/4403799	4349392/4403799	4207022/4403799
4672588/4403799	4288718/4403799	1578766/1467933	1628216/1467933
4568720/4403799	1495414/1467933	4425430/4403799	4735654/4403799
4409008/4403799	4518856/4403799	1554386/1467933	1539896/1467933
4291432/4403799	4508276/4403799	4757044/4403799	4346264/4403799
509910/489311	1497622/1467933	1511560/1467933	1556548/1467933
4595768/4403799	4687630/4403799	4462552/4403799	1530190/1467933
1516988/1467933	4708100/4403799	4469590/4403799	1500244/1467933
4350082/4403799	92782/86349	1457326/1467933	1468090/1467933
4388768/4403799	509404/489311	4353440/4403799	4459102/4403799
1508938/1467933	462760/489311	4368620/4403799	1523152/1467933
4322482/4403799	4560578/4403799	4521892/4403799	4517108/4403799
272504/259047	551448/489311	1577984/1467933	491832/489311
4509518/4403799	4176524/4403799	4694668/4403799	4539970/4403799
14720/13719	525274/489311	4743106/4403799	4449166/4403799	29394/28783
493810/489311	4338260/4403799	4486150/4403799	512348/489311
4222432/4403799	456872/489311	4401694/4403799	4470832/4403799
4594618/4403799	4646552/4403799	4364480/4403799	4418116/4403799
4150258/4403799	4165070/4403799	4600138/4403799	524676/489311
4578334/4403799	83858/86349	4432100/4403799	1501486/1467933
478998/489311	533830/489311	4699544/4403799	4629578/4403799
1454704/1467933	4273492/4403799	1538056/1467933	4839154/4403799
4939664/4403799	4664860/4403799	1443434/1467933	4544386/4403799
4387618/4403799	4689838/4403799	1498726/1467933	1476830/1467933
4502618/4403799	1410452/1467933	44114/41157	500802/489311
1432394/1467933	4754974/4403799	4282922/4403799	1481062/1467933
4959628/4403799	4476812/4403799	475180/489311	1419698/1467933
506644/489311	4749362/4403799	501630/489311	1459948/1467933
4655936/4403799	246284/259047	13478/13719	4115620/4403799
1382530/1467933	466440/489311	42596/41157	4491394/4403799
4211438/4403799	4414114/4403799	4304312/4403799	512808/489311
1441318/1467933	4256702/4403799	4596136/4403799	4394702/4403799
273838/259047	1491458/1467933	4532012/4403799	493856/489311
4162724/4403799	1511744/1467933	4670242/4403799	4576862/4403799
277610/259047	4418530/4403799	4465910/4403799	251896/259047
4651474/4403799	475410/489311	1474990/1467933	4642688/4403799
1492792/1467933	4640848/4403799	1554800/1467933	4416598/4403799
4198282/4403799	41032/41157	4494706/4403799	4543742/4403799
1517770/1467933	4675256/4403799	4252286/4403799	447212/489311
1474990/1467933	4635374/4403799	4565546/4403799	4925312/4403799
4270870/4403799	489992/489311	4592594/4403799	4168244/4403799
479320/489311	506322/489311	4518488/4403799	4427362/4403799
1482626/1467933	4569686/4403799	503654/489311	1452496/1467933
4280530/4403799	4320182/4403799	4779308/4403799	4629394/4403799
4260244/4403799	4313420/4403799	4688044/4403799	4680224/4403799
4387756/4403799	4617434/4403799	4525940/4403799	4910132/4403799
29854/28783	1576190/1467933	1608160/1467933	4567708/4403799
4297228/4403799	4735838/4403799	4229470/4403799	4486748/4403799
1477474/1467933	4363606/4403799	41492/41157	4331774/4403799
4398106/4403799	90482/86349	4735516/4403799	4309096/4403799
4417840/4403799	1408106/1467933	4315214/4403799	1371352/1467933
1476370/1467933	4518718/4403799	4638640/4403799	4380442/4403799
4477640/4403799	4363468/4403799	1465652/1467933	4322344/4403799
4462736/4403799	4523594/4403799	4297642/4403799	1495046/1467933
4258220/4403799	4688596/4403799	1444492/1467933	43930/41157
481482/489311	4310338/4403799	4783540/4403799	4524560/4403799
41630/41157	4695772/4403799	251528/259047	1463030/1467933
4613432/4403799	4345160/4403799	4416874/4403799	1350100/1467933
4119346/4403799	4187426/4403799	497904/489311	4248146/4403799
4361030/4403799	4584820/4403799	1452266/1467933	4246214/4403799
4498892/4403799	498870/489311	4709020/4403799	4526354/4403799
4465864/4403799	4638226/4403799	480838/489311	83582/86349
4240280/4403799	1523842/1467933	4290604/4403799	1406450/1467933
4625116/4403799	4315996/4403799	4451374/4403799	4286464/4403799
1498726/1467933	481252/489311	507932/489311	4499996/4403799
4370920/4403799	4439782/4403799	1487410/1467933	4412366/4403799
4681006/4403799	4423636/4403799	499146/489311	4810634/4403799
4412182/4403799	4507816/4403799	4428788/4403799	4428052/4403799
4222478/4403799	4718542/4403799	258566/259047	4245524/4403799
4394242/4403799	4512784/4403799	4362640/4403799	1423838/1467933
499514/489311	4349116/4403799	4470464/4403799	4238164/4403799
1438972/1467933	4066676/4403799	268088/259047	4181078/4403799
4389412/4403799	4632614/4403799	4718542/4403799	4602944/4403799
4602898/4403799	4390976/4403799	1506638/1467933	481620/489311
508852/489311	4638088/4403799	4362272/4403799	1384508/1467933
4654142/4403799	244168/259047	4513888/4403799	4751570/4403799
4676452/4403799	283682/259047	4583578/4403799	4357442/4403799
4768820/4403799	4309142/4403799	4267052/4403799	4504964/4403799
4534450/4403799	4230022/4403799	1433866/1467933	4449442/4403799
4098646/4403799	4529528/4403799	4325012/4403799	4272802/4403799
4308406/4403799	1512020/1467933	1531846/1467933	256588/259047
1471586/1467933	488934/489311	1576420/1467933	1588886/1467933
4449626/4403799	4269536/4403799	261004/259047	4216912/4403799
507242/489311	4568306/4403799	4277126/4403799	4533484/4403799
4517936/4403799	259762/259047	1501118/1467933	4323908/4403799
1493252/1467933	4739104/4403799	4136458/4403799	4458550/4403799
548780/489311	1519978/1467933	4830920/4403799	1436810/1467933
4517936/4403799	4136918/4403799	1496702/1467933	4368298/4403799
4256840/4403799	4210840/4403799	4719646/4403799	1507052/1467933
4493740/4403799	4516004/4403799	4139356/4403799	4339778/4403799
4483850/4403799	4314478/4403799	1437914/1467933	1513814/1467933
4372484/4403799	4058810/4403799	4634684/4403799	1452542/1467933
4316686/4403799	477710/489311	1417168/1467933	4851068/4403799
4342078/4403799	4505056/4403799	4565362/4403799	1605722/1467933
1431566/1467933	1436764/1467933	1444906/1467933	4239406/4403799
1540126/1467933	4163230/4403799	4326530/4403799	466348/489311
4523732/4403799	1424666/1467933	4538636/4403799	260222/259047
4397692/4403799	4443922/4403799	261004/259047	4224686/4403799
546296/489311	4252010/4403799	4540430/4403799	4754744/4403799
4035856/4403799	4195936/4403799	4236968/4403799	503838/489311
4462460/4403799	29808/28783	4395116/4403799	83398/86349
1455532/1467933	509634/489311	4106144/4403799	4273538/4403799
4247134/4403799	4734182/4403799	4377314/4403799	4593146/4403799
4491118/4403799	250792/259047	4331038/4403799	450064/489311
3487490/4403799	3609022/4403799	3834100/4403799	1254236/1467933
3895418/4403799	3446090/4403799	37628/41157	3915566/4403799
3964004/4403799	1362428/1467933	1287632/1467933	3842656/4403799
4116908/4403799	1325536/1467933	1363900/1467933	1281974/1467933
1331930/1467933	1316704/1467933	421222/489311	3952504/4403799
3744446/4403799	1419008/1467933	3783454/4403799	3963682/4403799
3722090/4403799	4153616/4403799	3850292/4403799	3764732/4403799
3995698/4403799	3868600/4403799	427708/489311	4008578/4403799
4016122/4403799	3984704/4403799	4226756/4403799	4143082/4403799
3943672/4403799	4085582/4403799	4387066/4403799	4139954/4403799
435436/489311	1454014/1467933	4115528/4403799	4231862/4403799
453836/489311	1341958/1467933	1361416/1467933	1319924/1467933
1397710/1467933	4392310/4403799	470120/489311	1435568/1467933
4304266/4403799	471592/489311	3827476/4403799	1319372/1467933
1364176/1467933	464646/489311	3843392/4403799	4187380/4403799
3883918/4403799	28106/28783	4064192/4403799	492936/489311
4102694/4403799	1501394/1467933	4062122/4403799	1366292/1467933
452962/489311	3994088/4403799	4098968/4403799	4210748/4403799
4053658/4403799	1455578/1467933	4122566/4403799	4019618/4403799
4137332/4403799	1503418/1467933	4039720/4403799	4046804/4403799
4347736/4403799	1361048/1467933	4329014/4403799	461564/489311
1378850/1467933	454710/489311	4446038/4403799	15134/16371
3976286/4403799	1383542/1467933	4429616/4403799	27140/28783
1377286/1467933	1338968/1467933	4034384/4403799	484564/489311
3913634/4403799	4314386/4403799	4028404/4403799	4390378/4403799
1348076/1467933	4373588/4403799	1403414/1467933	1377424/1467933
1393984/1467933	1392466/1467933	3819104/4403799	14536/16371
462346/489311	4384168/4403799	1392788/1467933	1428622/1467933
4254218/4403799	3968972/4403799	453054/489311	1450472/1467933
1420618/1467933	4055038/4403799	1391270/1467933	4280254/4403799
4298746/4403799	1416248/1467933	4342262/4403799	462116/489311
3915796/4403799	2438/2421	4530080/4403799	4166266/4403799
4166128/4403799	27416/28783	4554460/4403799	4172200/4403799
4529666/4403799	4193360/4403799	4493234/4403799	1494494/1467933
450846/489311	4267604/4403799	237590/259047	1474576/1467933
425776/489311	1451576/1467933	3797668/4403799	466440/489311
477894/489311	1416386/1467933	4317100/4403799	4071506/4403799
4248100/4403799	4094138/4403799	4079786/4403799	4445210/4403799
1426138/1467933	4202422/4403799	4048690/4403799	4173994/4403799
3920258/4403799	4020124/4403799	1470896/1467933	521778/489311
1464364/1467933	4429984/4403799	4271974/4403799	4166542/4403799
1444078/1467933	4123210/4403799	1432762/1467933	1398814/1467933
4198190/4403799	4406294/4403799	4347322/4403799	446982/489311
1375814/1467933	4269628/4403799	39422/41157	4098370/4403799
4027346/4403799	87400/86349	469384/489311	236440/259047	434838/489311
4336604/4403799	4251274/4403799	453422/489311	485484/489311
4391344/4403799	4430996/4403799	1518460/1467933	4219028/4403799
1493942/1467933	4042388/4403799	4228550/4403799	4223444/4403799
4398658/4403799	4261394/4403799	4431962/4403799	4187104/4403799
4513750/4403799	479964/489311	4268846/4403799	1418456/1467933
486864/489311	4320872/4403799	471408/489311	4276436/4403799
84272/86349	4351508/4403799	4413976/4403799	1545554/1467933
4296584/4403799	4302748/4403799	1368592/1467933	4506988/4403799
4384858/4403799	1365142/1467933	4019296/4403799	4638640/4403799
1402310/1467933	4234852/4403799	457976/489311	4431686/4403799
1529822/1467933	4243730/4403799	245272/259047	4562602/4403799
3971272/4403799	4240280/4403799	1499830/1467933	4272664/4403799
477066/489311	4346678/4403799	29118/28783	4329658/4403799
1481200/1467933	4530862/4403799	4179100/4403799	3826786/4403799
4281818/4403799	1357966/1467933	4476766/4403799	4622816/4403799
12466/13719	4365170/4403799	4497742/4403799	4432100/4403799
1417306/1467933	4126292/4403799	4172062/4403799	4445578/4403799
493810/489311	4347322/4403799	1363670/1467933	479780/489311
4367930/4403799	443532/489311	4292720/4403799	4205734/4403799
1462432/1467933	1349180/1467933	469476/489311	4540798/4403799
4489048/4403799	461840/489311	4521110/4403799	4226204/4403799
4432652/4403799	4192348/4403799	4042066/4403799	4628704/4403799
4313926/4403799	4315766/4403799	4540706/4403799	4232506/4403799
4241614/4403799	4168658/4403799	4719922/4403799	1458016/1467933
4612328/4403799	4213738/4403799	4557128/4403799	4565822/4403799
450018/489311	3943120/4403799	1393432/1467933	4490566/4403799
231058/259047	4423406/4403799	4346218/4403799	487876/489311
442842/489311	3978172/4403799	1491872/1467933	4291432/4403799
1533364/1467933	1475128/1467933	4654556/4403799	3962992/4403799
4332970/4403799	1513216/1467933	1369742/1467933	476928/489311
4213784/4403799	1343614/1467933	4408180/4403799	920/963
1356724/1467933	4473914/4403799	4485736/4403799	4304588/4403799
4383248/4403799	441140/489311	4250308/4403799	4245340/4403799
4421336/4403799	1422734/1467933	4421474/4403799	4228642/4403799
4128224/4403799	245824/259047	26772/28783	4330624/4403799
4319492/4403799	4330624/4403799	4130018/4403799	4459286/4403799
4391068/4403799	4245110/4403799	1434602/1467933	4374646/4403799
4126568/4403799	4372990/4403799	1549234/1467933	1365878/1467933
235888/259047	4475708/4403799	4173028/4403799	4275884/4403799
4039306/4403799	4499720/4403799	254840/259047	3967040/4403799
4184666/4403799	4192670/4403799	244214/259047	4325932/4403799
1424344/1467933	1311368/1467933	4338214/4403799	16238/16371
86158/86349	4203848/4403799	4115942/4403799	4114010/4403799
4323770/4403799	1454980/1467933	4303622/4403799	4510024/4403799
4648576/4403799	4408732/4403799	472650/489311	4614490/4403799
4356752/4403799	4573826/4403799	4158446/4403799	4667068/4403799
4396082/4403799	3953608/4403799	4259830/4403799	469752/489311
1469884/1467933	4094000/4403799	1361278/1467933	4625162/4403799
470902/489311	1521956/1467933	4079740/4403799	4081810/4403799
4361812/4403799	1506086/1467933	4516280/4403799	1477474/1467933
475824/489311	1451300/1467933	472558/489311	4469084/4403799
4547698/4403799	1390028/1467933	1360358/1467933	4584176/4403799
1389568/1467933	4423912/4403799	1471862/1467933	4673462/4403799
4614628/4403799	4203434/4403799	1436350/1467933	4302518/4403799
1433728/1467933	1502728/1467933	4094092/4403799	4125188/4403799
4367930/4403799	4004990/4403799	1377700/1467933	1404104/1467933
4499582/4403799	4298470/4403799	4459010/4403799	4180480/4403799
4243178/4403799	28336/28783	4191244/4403799	1429036/1467933
4389550/4403799	4219304/4403799	503194/489311	4331912/4403799
1370432/1467933	4446682/4403799	4438126/4403799	4352290/4403799
4326944/4403799	4454962/4403799	1462156/1467933	4248698/4403799
461104/489311	4263832/4403799	4062904/4403799	4190278/4403799
248078/259047	4207804/4403799	4060420/4403799	1336208/1467933
4167692/4403799	473432/489311	481206/489311	3844910/4403799
4252562/4403799	4291018/4403799	3962164/4403799	4459240/4403799
4513198/4403799	4211254/4403799	463634/489311	466808/489311
4022194/4403799	484196/489311	4254172/4403799	1506086/1467933
4371196/4403799	1344166/1467933	4547882/4403799	4372438/4403799
465980/489311	4145612/4403799	3982312/4403799	503792/489311
1455578/1467933	4296952/4403799	4539556/4403799	4282186/4403799
4400176/4403799	1458890/1467933	4306382/4403799	479228/489311
4403672/4403799	4167968/4403799	4288856/4403799	4261532/4403799
4529896/4403799	4183240/4403799	483368/489311	4331084/4403799
4076060/4403799	507886/489311	4057246/4403799	492522/489311
4091746/4403799	4017272/4403799	1335886/1467933	454848/489311
4429340/4403799	1441318/1467933	27968/28783	4019710/4403799
4022240/4403799	4202882/4403799	1513216/1467933	4499858/4403799
1479130/1467933	4428098/4403799	1512526/1467933	4047034/4403799
4229792/4403799	1519058/1467933	4562050/4403799	3990040/4403799
261970/259047	4797892/4403799	4394288/4403799	4282370/4403799
1505396/1467933	249688/259047	1373882/1467933	4275884/4403799
4643332/4403799	4097542/4403799	4292168/4403799	441646/489311
1359208/1467933	1431428/1467933	477848/489311	4245386/4403799
4397692/4403799	4348334/4403799	79580/86349	4287752/4403799
4148234/4403799	483414/489311	491694/489311	28336/28783
4644344/4403799	1412200/1467933	446614/489311	4200812/4403799
4174868/4403799	486174/489311	1490078/1467933	4665182/4403799
1468550/1467933	1363624/1467933	506046/489311	1411280/1467933
251114/259047	1421998/1467933	4318112/4403799	4196258/4403799
496294/489311	241822/259047	4440794/4403799	4438724/4403799
4441346/4403799	1441180/1467933	4133744/4403799	4641860/4403799
4099382/4403799	4271054/4403799	264040/259047	1425356/1467933
4305094/4403799	4372622/4403799	468004/489311	4265258/4403799
4393874/4403799	4430858/4403799	4739518/4403799	4402154/4403799
1357322/1467933	4546502/4403799	500250/489311	4533530/4403799
252080/259047	500204/489311	4326622/4403799	4249618/4403799
4166450/4403799	4186276/4403799	508898/489311	1497668/1467933
1466204/1467933	4573366/4403799	489808/489311	1452818/1467933
249412/259047	4056050/4403799	4237106/4403799	29716/28783
4402844/4403799	1398170/1467933	4064192/4403799	4294330/4403799
1303088/1467933	4612190/4403799	1356356/1467933	4246352/4403799
4400222/4403799	4451236/4403799	1421308/1467933	4612604/4403799
1438558/1467933	4230206/4403799	4426994/4403799	1471402/1467933
484012/489311	322/321	4373864/4403799	4335776/4403799	82708/86349
87032/86349	4225790/4403799	1432118/1467933	4131398/4403799
1419238/1467933	4393966/4403799	4112216/4403799	463496/489311
477342/489311	1404380/1467933	2300/2421	4092620/4403799
4200260/4403799	4073576/4403799	4519592/4403799	4294468/4403799
4420094/4403799	4281772/4403799	4099474/4403799	236854/259047
4654510/4403799	502412/489311	87676/86349	4308544/4403799
4251274/4403799	256036/259047	471178/489311	1418870/1467933
4351232/4403799	4552528/4403799	1559078/1467933	4374554/4403799
4327174/4403799	1419514/1467933	1527844/1467933	1452082/1467933
1508708/1467933	4464530/4403799	4304726/4403799	4414160/4403799
4258910/4403799	442750/489311	4423130/4403799	4348196/4403799
37904/41157	1367074/1467933	4452248/4403799	4308176/4403799
1379816/1467933	4408088/4403799	4150166/4403799	4247318/4403799
4241246/4403799	4434032/4403799	4440610/4403799	4220270/4403799
1459120/1467933	4074358/4403799	1473334/1467933	4150672/4403799
4639376/4403799	4452202/4403799	4193222/4403799	4341986/4403799
3960370/4403799	1414270/1467933	4378694/4403799	1431658/1467933
84640/86349	4089538/4403799	4306888/4403799	1434694/1467933
4009636/4403799	4347322/4403799	442060/489311	29854/28783
4342400/4403799	42182/41157	4132042/4403799	1492010/1467933
4799410/4403799	4357810/4403799	255760/259047	4089998/4403799
496892/489311	4266040/4403799	4554/4573	4375060/4403799
3914876/4403799	1496564/1467933	4301276/4403799	4479848/4403799
4463380/4403799	4009682/4403799	1478624/1467933	491188/489311
4131766/4403799	492522/489311	1520852/1467933	1454566/1467933
4690712/4403799	252908/259047	465750/489311	1429864/1467933
4114562/4403799	1416524/1467933	1371260/1467933	4199938/4403799
460414/489311	4502434/4403799	4528838/4403799	1556042/1467933
4237796/4403799	4344424/4403799	4403948/4403799	1445320/1467933
4385732/4403799	4380902/4403799	4470556/4403799	4474742/4403799
1423102/1467933	437828/489311	497628/489311	4297688/4403799
481298/489311	4128730/4403799	4536152/4403799	4222432/4403799
4462828/4403799	1509122/1467933	4056188/4403799	4519546/4403799
4484678/4403799	4219948/4403799	4113734/4403799	461334/489311
4273124/4403799	4572676/4403799	3984382/4403799	4273262/4403799
4249802/4403799	4339594/4403799	4445072/4403799	4423406/4403799
481206/489311	473064/489311	4039490/4403799	4401556/4403799
470672/489311	489762/489311	1415144/1467933	4406524/4403799
4305922/4403799	4490152/4403799	4239728/4403799	4314478/4403799
4094690/4403799	4264430/4403799	4423084/4403799	1416478/1467933
4572400/4403799	4142392/4403799	4217188/4403799	4639790/4403799
4327220/4403799	79166/86349	4059914/4403799	4157848/4403799
1477934/1467933	4150810/4403799	4214612/4403799	4232828/4403799
4200214/4403799	1404748/1467933	439944/489311	264868/259047
4283474/4403799	1367120/1467933	4069298/4403799	4403074/4403799
4157572/4403799	15962/16371	1405070/1467933	454526/489311
497260/489311	491050/489311	1347340/1467933	4407260/4403799
4103890/4403799	251390/259047	249320/259047	4092022/4403799
43654/41157	466808/489311	4159504/4403799	4523410/4403799
4066952/4403799	4463242/4403799	4113596/4403799	499330/489311
260636/259047	4579162/4403799	4324184/4403799	4218200/4403799
4217740/4403799	4236646/4403799	4279840/4403799	246514/259047
260084/259047	4248928/4403799	1411372/1467933	1377976/1467933
4265764/4403799	274436/259047	252080/259047	4372990/4403799
4253390/4403799	1405438/1467933	483782/489311	4404914/4403799
84824/86349	4061524/4403799	1465652/1467933	1439708/1467933
4242212/4403799	454066/489311	4023574/4403799	4188070/4403799
4225652/4403799	1490768/1467933	481252/489311	4341434/4403799
1478486/1467933	4093034/4403799	4023758/4403799	4340422/4403799
4443140/4403799	3933782/4403799	513130/489311	4511956/4403799
4470418/4403799	4221052/4403799	1491044/1467933	4138804/4403799
4405880/4403799	472972/489311	4359604/4403799	1296970/1467933
503884/489311	4275562/4403799	4301414/4403799	4316732/4403799
4122244/4403799	465796/489311	4327174/4403799	4351186/4403799
4046804/4403799	466532/489311	1411694/1467933	1467400/1467933
4544570/4403799	4187012/4403799	4357810/4403799	4416782/4403799
17342/16371	4074910/4403799	4253758/4403799	4368712/4403799
4601380/4403799	4275608/4403799	1495828/1467933	42320/41157
4128316/4403799	4083880/4403799	4177858/4403799	4275608/4403799
458620/489311	29854/28783	4248146/4403799	4368574/4403799
4631648/4403799	4375612/4403799	4204768/4403799	4087790/4403799
4435136/4403799	247342/259047	270802/259047	253046/259047
4232506/4403799	484702/489311	4736620/4403799	3775910/4403799
477756/489311	4239314/4403799	4238486/4403799	4390562/4403799
4342078/4403799	476422/489311	4323356/4403799	4214750/4403799
4487852/4403799	1374296/1467933	490590/489311	4285774/4403799
4158170/4403799	462300/489311	4427960/4403799	483828/489311
4239728/4403799	4372438/4403799	4075462/4403799	257278/259047
4443140/4403799	4098278/4403799	1523060/1467933	4017272/4403799
4381270/4403799	4381178/4403799	1380046/1467933	4246214/4403799
530702/489311	4646828/4403799	4393552/4403799	4325840/4403799
4181170/4403799	473800/489311	4298608/4403799	474812/489311
243754/259047	4244374/4403799	238280/259047	4104442/4403799
4261808/4403799	504988/489311	4405696/4403799	4487990/4403799
1360312/1467933	268180/259047	1502452/1467933	4411630/4403799
4344838/4403799	447442/489311	4446682/4403799	4270226/4403799
448362/489311	4131260/4403799	1352584/1467933	4206056/4403799
476790/489311	4037420/4403799	4363882/4403799	1388786/1467933
4408870/4403799	4185632/4403799	1423286/1467933	453422/489311
4247870/4403799	275356/259047	4371058/4403799	442934/489311
1447988/1467933	4332326/4403799	1421722/1467933	4352750/4403799
4316134/4403799	1475404/1467933	4071506/4403799	4364572/4403799
4010372/4403799	4403810/4403799	1384738/1467933	1415834/1467933
4303714/4403799	4562740/4403799	1433038/1467933	4560716/4403799
4315720/4403799	4376164/4403799	3884654/4403799	4384582/4403799
4429294/4403799	1515194/1467933	4413700/4403799	4254724/4403799
1402310/1467933	3852224/4403799	1452266/1467933	4354268/4403799
1375262/1467933	4421060/4403799	4518626/4403799	4352198/4403799
1530880/1467933	516304/489311	486772/489311	4406248/4403799
4002644/4403799	4436470/4403799	1421768/1467933	4636340/4403799
4195844/4403799}	{4778894/4467705	1641142/1489235	991714/893541
5137004/4467705	1558894/1489235	1712258/1489235	1571268/1489235
4875448/4467705	1647076/1489235	147062/135385	978650/893541
134872/135385	1515148/1489235	1648364/1489235	432124/406155
4560532/4467705	4766198/4467705	1626836/1489235	969910/893541
1628492/1489235	4744808/4467705	1539528/1489235	966598/893541
4775168/4467705	4620608/4467705	4572446/4467705	5041094/4467705
410734/406155	1686636/1489235	4470326/4467705	4756952/4467705
4573964/4467705	4662376/4467705	316802/297847	911950/893541
4427638/4467705	4748534/4467705	4148464/4467705	4611868/4467705
4793108/4467705	4923058/4467705	435482/406155	824320/893541
4564166/4467705	1599834/1489235	4605428/4467705	899576/893541
1552684/1489235	1578582/1489235	412804/406155	4962112/4467705
949946/893541	4576678/4467705	4753226/4467705	911398/893541
4760816/4467705	4722406/4467705	4579622/4467705	1393662/1489235
1484328/1489235	141772/135385	4563016/4467705	4669414/4467705
428444/406155	4467842/4467705	309212/297847	4568398/4467705
4451696/4467705	424672/406155	27462/27077	4966528/4467705
1700758/1489235	4636202/4467705	1533732/1489235	4389182/4467705
1516114/1489235	394036/406155	26496/27077	4359512/4467705
4768636/4467705	4493096/4467705	4477456/4467705	1476278/1489235
4394702/4467705	4119944/4467705	857440/893541	1497622/1489235
1571176/1489235	1576788/1489235	285982/297847	4459654/4467705
1549556/1489235	1586724/1489235	1463076/1489235	82846/81231
937250/893541	913100/893541	4397554/4467705	4381546/4467705
312984/297847	1634196/1489235	4332418/4467705	4706996/4467705
914756/893541	134872/135385	81604/81231	856934/893541	923128/893541
4414804/4467705	305164/297847	1462018/1489235	1445872/1489235
4328002/4467705	4541212/4467705	4353026/4467705	1567634/1489235
134412/135385	4276528/4467705	4793798/4467705	1372318/1489235
1407646/1489235	138368/135385	889778/893541	320252/297847
4597102/4467705	1540126/1489235	4348426/4467705	4426166/4467705
4380304/4467705	395048/406155	425638/406155	1597304/1489235
1509858/1489235	4425154/4467705	1513814/1489235	1555536/1489235
1526648/1489235	4663204/4467705	1487088/1489235	1552132/1489235
1569934/1489235	1669064/1489235	4688228/4467705	4163138/4467705
4399486/4467705	927452/893541	26220/27077	126546/135385
4333246/4467705	4395484/4467705	277196/297847	4445164/4467705
921196/893541	1585482/1489235	4665044/4467705	4335224/4467705
4167554/4467705	4544432/4467705	141036/135385	288558/297847
4432652/4467705	4879174/4467705	1474346/1489235	4498708/4467705
1393662/1489235	4504504/4467705	297206/297847	1470344/1489235
283590/297847	4500778/4467705	4329934/4467705	4523272/4467705
4446866/4467705	944242/893541	292192/297847	4502066/4467705
4382558/4467705	4419818/4467705	144532/135385	4554736/4467705
4047356/4467705	4604278/4467705	4364894/4467705	4457216/4467705
4241108/4467705	4323724/4467705	134366/135385	4424924/4467705
4777376/4467705	4435918/4467705	4630222/4467705	1535802/1489235
4532978/4467705	1423654/1489235	4512646/4467705	1553834/1489235
4303714/4467705	407468/406155	4411124/4467705	4012534/4467705
1533548/1489235	1380644/1489235	4104718/4467705	4089814/4467705
405766/406155	4524008/4467705	4315628/4467705	1544634/1489235
303692/297847	1533134/1489235	1432854/1489235	4297228/4467705
927130/893541	1501854/1489235	4495166/4467705	4345436/4467705
4472626/4467705	4751708/4467705	4727282/4467705	4207574/4467705
4552528/4467705	4383662/4467705	1411556/1489235	1465054/1489235
4612742/4467705	1478992/1489235	1526004/1489235	4341112/4467705
1560642/1489235	4117046/4467705	4749638/4467705	4821352/4467705
4133744/4467705	4553126/4467705	4122566/4467705	4710952/4467705
4411676/4467705	4297642/4467705	4499306/4467705	1589024/1489235
434332/406155	4460758/4467705	1439248/1489235	1459764/1489235
295642/297847	4382834/4467705	895022/893541	827264/893541
4541396/4467705	1480418/1489235	943322/893541	4253758/4467705
4281818/4467705	274436/297847	4569272/4467705	1528258/1489235
4259278/4467705	1529868/1489235	902888/893541	301254/297847
4380212/4467705	4860682/4467705	4359604/4467705	931178/893541
1465514/1489235	4352888/4467705	4726408/4467705	4633304/4467705
4372208/4467705	4276988/4467705	1529684/1489235	940286/893541
4313788/4467705	4445164/4467705	4516234/4467705	1567266/1489235
305900/297847	924002/893541	389344/406155	4440058/4467705
4427408/4467705	4428098/4467705	1485018/1489235	4741634/4467705
4226158/4467705	4663342/4467705	4362548/4467705	4549216/4467705
1473196/1489235	4262774/4467705	4647518/4467705	4798858/4467705
1558066/1489235	1457694/1489235	4467382/4467705	4421014/4467705
4264844/4467705	1425954/1489235	287868/297847	4666286/4467705
4348288/4467705	4661686/4467705	4593376/4467705	4602208/4467705
1434234/1489235	79672/81231	4252792/4467705	1442744/1489235
4472488/4467705	1426598/1489235	4393874/4467705	4329428/4467705
4514348/4467705	4662652/4467705	4188484/4467705	4012718/4467705
4303208/4467705	4685836/4467705	308430/297847	1547946/1489235
4479572/4467705	4739564/4467705	4403948/4467705	1488974/1489235
4891732/4467705	1619062/1489235	4531276/4467705	1532858/1489235
296378/297847	960296/893541	4854196/4467705	4615778/4467705
4058396/4467705	4460114/4467705	4460528/4467705	26772/27077
4307302/4467705	423154/406155	4344424/4467705	4313558/4467705
1466066/1489235	869078/893541	1581848/1489235	1536952/1489235
1484834/1489235	1463582/1489235	75992/81231	4664446/4467705
4492958/4467705	1565748/1489235	904544/893541	4143266/4467705
4558876/4467705	890698/893541	4277632/4467705	853760/893541
4617388/4467705	389758/406155	380236/406155	1510548/1489235
4080016/4467705	1458982/1489235	1474668/1489235	301162/297847
4447142/4467705	1352584/1489235	4396772/4467705	290674/297847
4491026/4467705	4394426/4467705	1473334/1489235	4524836/4467705
1484788/1489235	4189082/4467705	4762702/4467705	1493436/1489235
4378694/4467705	4895366/4467705	4258634/4467705	1545462/1489235
939734/893541	4504964/4467705	4534588/4467705	4167968/4467705
4499674/4467705	4807046/4467705	1450334/1489235	4113136/4467705
4478698/4467705	4503998/4467705	1490032/1489235	1492792/1489235
4517476/4467705	872620/893541	127604/135385	289018/297847	78568/81231
4404086/4467705	4608832/4467705	4915652/4467705	405122/406155
4300954/4467705	897092/893541	1373652/1489235	840052/893541
4459838/4467705	4582382/4467705	901876/893541	883292/893541
1601076/1489235	4498708/4467705	393944/406155	4739012/4467705
4173028/4467705	1400884/1489235	27186/27077	4462828/4467705
4190738/4467705	4475386/4467705	1468688/1489235	4325518/4467705
4580542/4467705	1540034/1489235	81880/81231	820502/893541
881912/893541	1572418/1489235	4296262/4467705	1493528/1489235
1425816/1489235	1515516/1489235	1543116/1489235	1462892/1489235
129812/135385	881912/893541	4520926/4467705	4484816/4467705
1587138/1489235	4316134/4467705	4130156/4467705	1539712/1489235
4629946/4467705	4447556/4467705	1478946/1489235	833566/893541
914986/893541	1445228/1489235	4315582/4467705	389344/406155
4284946/4467705	861028/893541	1468504/1489235	138092/135385
300334/297847	1505074/1489235	4842466/4467705	421498/406155
896218/893541	4254908/4467705	4613018/4467705	4550366/4467705
1515884/1489235	4328692/4467705	4498708/4467705	1342556/1489235
1525268/1489235	1531018/1489235	4326484/4467705	4648576/4467705
1457694/1489235	4542178/4467705	1422458/1489235	4827332/4467705
4341158/4467705	4260704/4467705	4488266/4467705	884948/893541
4529942/4467705	893366/893541	4730042/4467705	4577828/4467705
138736/135385	4067458/4467705	4791544/4467705	888352/893541
4322114/4467705	4605842/4467705	4431962/4467705	1483684/1489235
867836/893541	1494908/1489235	1365924/1489235	898886/893541
389068/406155	960250/893541	1473748/1489235	4499444/4467705
877082/893541	4301368/4467705	4568398/4467705	3968144/4467705
121808/135385	1205384/1489235	750260/893541	23414/27077
3860872/4467705	1234088/1489235	3839804/4467705	3441398/4467705
1258238/1489235	1321074/1489235	1283262/1489235	737978/893541
4055636/4467705	774226/893541	870458/893541	258014/297847
3863402/4467705	752468/893541	4189634/4467705	798284/893541
3837872/4467705	4117598/4467705	273516/297847	785450/893541
1285102/1489235	1260124/1489235	4173028/4467705	24840/27077
842030/893541	1290622/1489235	3862022/4467705	3982036/4467705
4254218/4467705	4120634/4467705	124154/135385	258704/297847
4173304/4467705	800906/893541	4094092/4467705	1439248/1489235
4058488/4467705	4034246/4467705	4002092/4467705	3951952/4467705
4195292/4467705	4232782/4467705	1291956/1489235	254932/297847
3879916/4467705	847918/893541	3628664/4467705	4017962/4467705
1294946/1489235	1409992/1489235	1416616/1489235	372278/406155
4358914/4467705	4106098/4467705	380098/406155	3846704/4467705
4225652/4467705	1383588/1489235	4050668/4467705	1518276/1489235
3994088/4467705	3889484/4467705	829564/893541	1339934/1489235
812866/893541	838396/893541	775100/893541	1387038/1489235
4212634/4467705	4602622/4467705	4409008/4467705	4300724/4467705
4218568/4467705	4123624/4467705	1282986/1489235	1355298/1489235
4078406/4467705	349232/406155	4037696/4467705	1450426/1489235
1413074/1489235	848102/893541	3865564/4467705	268410/297847
4328048/4467705	869722/893541	4229056/4467705	75946/81231
285706/297847	1320292/1489235	1385244/1489235	4202146/4467705
1380414/1489235	1322224/1489235	4144048/4467705	4326208/4467705
3888748/4467705	4356062/4467705	4417426/4467705	793684/893541
1392972/1489235	1290852/1489235	3992708/4467705	1408658/1489235
4190416/4467705	825976/893541	4155502/4467705	4261762/4467705
810934/893541	1383036/1489235	781034/893541	4554736/4467705
4065526/4467705	4122244/4467705	4538912/4467705	4038202/4467705
4305232/4467705	1420204/1489235	844192/893541	380144/406155
4289546/4467705	1372548/1489235	4341112/4467705	1496518/1489235
3878812/4467705	834440/893541	3907148/4467705	4402936/4467705
1449092/1489235	1466802/1489235	4315904/4467705	26496/27077
1439846/1489235	291686/297847	1329078/1489235	860384/893541
1392604/1489235	26910/27077	4172614/4467705	4492084/4467705
4398704/4467705	4366964/4467705	1354102/1489235	1370984/1489235
4059086/4467705	4286372/4467705	4092896/4467705	285614/297847
4322804/4467705	822158/893541	4102234/4467705	4235312/4467705
4118288/4467705	1417444/1489235	808910/893541	1440904/1489235
4329106/4467705	1547302/1489235	1405346/1489235	3782488/4467705
1455302/1489235	4257806/4467705	298402/297847	1304238/1489235
4502066/4467705	1378988/1489235	4374968/4467705	285798/297847
4136366/4467705	834808/893541	4335224/4467705	774272/893541
298264/297847	1453462/1489235	878002/893541	4180756/4467705
4283612/4467705	1386808/1489235	4185356/4467705	1432532/1489235
3811468/4467705	791660/893541	3974354/4467705	4276022/4467705
4471844/4467705	4639606/4467705	1500842/1489235	1508524/1489235
4248514/4467705	4218844/4467705	1326778/1489235	79810/81231
1421906/1489235	378212/406155	1405576/1489235	4066538/4467705
282578/297847	79948/81231	4056142/4467705	4227952/4467705
4344056/4467705	4337708/4467705	1382024/1489235	849436/893541
4364434/4467705	4405972/4467705	4203986/4467705	827540/893541
1345868/1489235	4327726/4467705	4351508/4467705	885914/893541
1461972/1489235	4154444/4467705	1449598/1489235	4217602/4467705
408112/406155	130456/135385	305946/297847	4484908/4467705
1339152/1489235	308522/297847	1373974/1489235	872252/893541
4350818/4467705	4173902/4467705	1481706/1489235	4111802/4467705
122866/135385	4598758/4467705	377936/406155	838028/893541
3922558/4467705	265512/297847	1425356/1489235	80224/81231
399142/406155	1396744/1489235	868388/893541	276966/297847
4172062/4467705	1370984/1489235	1381794/1489235	282624/297847
4274642/4467705	1448586/1489235	273424/297847	4295756/4467705
1537918/1489235	303140/297847	1418272/1489235	866962/893541
4256518/4467705	898472/893541	271354/297847	4353946/4467705
1463076/1489235	1486306/1489235	1479728/1489235	1392328/1489235
4120036/4467705	1431244/1489235	4158262/4467705	820870/893541
297298/297847	1444906/1489235	1344488/1489235	4472672/4467705
4197224/4467705	1434832/1489235	4237336/4467705	4113136/4467705
883430/893541	4012028/4467705	1546566/1489235	4093954/4467705
1540034/1489235	3930838/4467705	4219258/4467705	1362842/1489235
1417352/1489235	4224962/4467705	4232092/4467705	386492/406155
4109042/4467705	4219396/4467705	802838/893541	861442/893541
4127258/4467705	4078498/4467705	4172614/4467705	4354222/4467705
1364038/1489235	4521248/4467705	1445872/1489235	136114/135385
800860/893541	4457998/4467705	4227676/4467705	4193314/4467705
4360892/4467705	4191796/4467705	1439938/1489235	772432/893541
73600/81231	824090/893541	3956138/4467705	808864/893541
4254724/4467705	423338/406155	4223996/4467705	826574/893541
1525038/1489235	4233058/4467705	4165622/4467705	274574/297847
132434/135385	4133468/4467705	4500272/4467705	4626496/4467705
4384444/4467705	856382/893541	4247962/4467705	4229332/4467705
4212818/4467705	4161482/4467705	4250492/4467705	294584/297847
4199662/4467705	1491826/1489235	873448/893541	4073254/4467705
4278184/4467705	4156376/4467705	1417444/1489235	935732/893541
286764/297847	4195568/4467705	1484328/1489235	4291432/4467705
1449552/1489235	4274504/4467705	795340/893541	1400194/1489235
270434/297847	4508414/4467705	4320412/4467705	1337404/1489235
1471908/1489235	1448034/1489235	26036/27077	4325104/4467705
4714862/4467705	139242/135385	4176938/4467705	4216636/4467705
4255414/4467705	4486886/4467705	1417582/1489235	816868/893541
4185172/4467705	134458/135385	1461466/1489235	844744/893541
4494614/4467705	4188346/4467705	4279334/4467705	279128/297847
307510/297847	4162678/4467705	1329124/1489235	1444078/1489235
924922/893541	4246996/4467705	888628/893541	1423608/1489235
4292122/4467705	4259048/4467705	1473242/1489235	129674/135385
1444446/1489235	4536152/4467705	4179008/4467705	1441502/1489235
869906/893541	4249112/4467705	284234/297847	1490124/1489235
135194/135385	4063916/4467705	376096/406155	264546/297847	80132/81231
4243178/4467705	4780964/4467705	4066492/4467705	1431566/1489235
4596458/4467705	805460/893541	4515682/4467705	4297274/4467705
1498818/1489235	1414362/1489235	4294054/4467705	4391804/4467705
1336162/1489235	4221512/4467705	1409394/1489235	4331038/4467705
864800/893541	283774/297847	4492084/4467705	308798/297847
4429202/4467705	4316042/4467705	4131628/4467705	1488698/1489235
893458/893541	859418/893541	4679948/4467705	4154582/4467705
4217648/4467705	4349024/4467705	1539804/1489235	4486288/4467705
863512/893541	3986912/4467705	4193452/4467705	4351646/4467705
1486996/1489235	4364434/4467705	4630682/4467705	4139356/4467705
1379724/1489235	4267328/4467705	1360726/1489235	4155364/4467705
1337312/1489235	4663342/4467705	4211852/4467705	1358012/1489235
863144/893541	834716/893541	4227446/4467705	4595032/4467705
4676912/4467705	374486/406155	79948/81231	1314956/1489235
4002368/4467705	846446/893541	4551286/4467705	4438402/4467705
4570606/4467705	4323172/4467705	4255598/4467705	852748/893541
130364/135385	4157894/4467705	4260152/4467705	4322942/4467705
281566/297847	1439846/1489235	4427224/4467705	4267834/4467705
4126384/4467705	4048138/4467705	4270916/4467705	1402724/1489235
1428898/1489235	895574/893541	4316962/4467705	4092758/4467705
1548636/1489235	1368316/1489235	4385548/4467705	4364204/4467705
265006/297847	1396744/1489235	4488082/4467705	1352492/1489235
1440122/1489235	4731284/4467705	3930194/4467705	4395944/4467705
4524376/4467705	4288948/4467705	4417472/4467705	4434262/4467705
838672/893541	3917728/4467705	4706168/4467705	4393874/4467705
406778/406155	404708/406155	1469746/1489235	399418/406155
1438374/1489235	4262498/4467705	4132318/4467705	849988/893541
4689148/4467705	129076/135385	280462/297847	135286/135385	25990/27077
138782/135385	4153156/4467705	4394932/4467705	133262/135385
1451668/1489235	4411262/4467705	4253344/4467705	4368022/4467705
4314616/4467705	1451852/1489235	4286188/4467705	278392/297847
4271606/4467705	278070/297847	4631188/4467705	831266/893541
1373698/1489235	1436304/1489235	408388/406155	4724752/4467705
4419956/4467705	4441898/4467705	4452064/4467705	1438604/1489235
1456314/1489235	4040962/4467705	389068/406155	400982/406155
882142/893541	1318038/1489235	284602/297847	4475524/4467705
420164/406155	4444612/4467705	898702/893541	4005634/4467705
4243684/4467705	4704512/4467705	890422/893541	4136918/4467705
4592686/4467705	288144/297847	4318756/4467705	4332326/4467705
1424206/1489235	4500778/4467705	4425292/4467705	4346816/4467705
4175374/4467705	4560394/4467705	4553356/4467705	1479728/1489235
76774/81231	279496/297847	378626/406155	1414316/1489235
4252286/4467705	1420434/1489235	1388188/1489235	4486288/4467705
4563568/4467705	4387756/4467705	4360156/4467705	827770/893541
4658788/4467705	1482994/1489235	1421814/1489235	4304726/4467705
4200766/4467705	410596/406155	1399274/1489235	809048/893541
4372162/4467705	4419358/4467705	4186736/4467705	389758/406155
4383064/4467705	1376044/1489235	4124866/4467705	850172/893541
293066/297847	4299574/4467705	4451558/4467705	810980/893541
1385382/1489235	4363606/4467705	1513262/1489235	4223812/4467705
4342538/4467705	142692/135385	1460408/1489235	284694/297847
392794/406155	828782/893541	1477842/1489235	4172062/4467705
4348334/4467705	4184252/4467705	4299298/4467705	1440996/1489235
1438236/1489235	4197592/4467705	934168/893541	401948/406155
373934/406155	365516/406155	1462432/1489235	4083604/4467705
3825038/4467705	4144094/4467705	1434648/1489235	1480648/1489235
268364/297847	1491918/1489235	279266/297847	4030382/4467705
294860/297847	1331562/1489235	4280668/4467705	900404/893541
4257392/4467705	1387038/1489235	4483574/4467705	4295342/4467705
300702/297847	4222984/4467705	4138022/4467705	283314/297847
135148/135385	4092206/4467705	4479572/4467705	848884/893541
4358546/4467705	1426322/1489235	4475938/4467705	856612/893541
1372502/1489235	4268018/4467705	284510/297847	4628842/4467705
27324/27077	1534008/1489235	1393156/1489235	4561636/4467705
4259462/4467705	847274/893541	4193912/4467705	844652/893541
4561544/4467705	267996/297847	4390148/4467705	4289914/4467705
27002/27077	397072/406155	4806586/4467705	1379264/1489235
133032/135385	295642/297847	4379476/4467705	4234898/4467705
922484/893541	4199432/4467705	3868508/4467705	4165714/4467705
4304174/4467705	4149154/4467705	4193038/4467705	1417674/1489235
287362/297847	4443508/4467705	4429294/4467705	1558388/1489235
4190278/4467705	4207298/4467705	4404316/4467705	4012672/4467705
1298672/1489235	1393616/1489235	889180/893541	1306722/1489235
846308/893541	1458752/1489235	1394996/1489235	4294376/4467705
1414914/1489235	823400/893541	4212634/4467705	865444/893541
414598/406155	4323862/4467705	4149062/4467705	4594066/4467705
4176248/4467705	4126844/4467705	4475156/4467705	826712/893541
852748/893541	1344304/1489235	1510732/1489235	3936358/4467705
4109134/4467705	814292/893541	868756/893541	3983876/4467705
4064146/4467705	26128/27077	4370138/4467705	4225238/4467705
1464916/1489235	4232552/4467705	292560/297847	4344286/4467705
1413212/1489235	4253114/4467705	4326898/4467705	132572/135385
1445688/1489235	4457216/4467705	386768/406155	4236416/4467705
1492332/1489235	4238302/4467705	127374/135385	395278/406155
1449644/1489235	4384858/4467705	4144094/4467705	4085582/4467705
4271882/4467705	882188/893541	4330946/4467705	4391942/4467705
4491946/4467705	812360/893541	1527844/1489235	4373266/4467705
4355602/4467705	1439892/1489235	413218/406155	384376/406155
276644/297847	4242626/4467705	4326254/4467705	4701706/4467705
287316/297847	873724/893541	1505902/1489235	1425034/1489235
871516/893541	4254586/4467705	1460362/1489235	1415236/1489235
868250/893541	1490446/1489235	4039306/4467705	778274/893541
1423516/1489235	1485202/1489235	406042/406155	4303438/4467705
122222/135385	4405466/4467705	1479176/1489235	417358/406155
1486766/1489235	4127074/4467705	1426092/1489235	4339916/4467705
377936/406155	879244/893541	1371812/1489235	4221466/4467705
4630774/4467705	1514872/1489235	4384168/4467705	4542178/4467705
4412366/4467705	4275976/4467705	116886/135385	4353992/4467705
1458062/1489235	1457004/1489235	4244788/4467705	1508708/1489235
282624/297847	396428/406155	886052/893541	4235128/4467705
1418364/1489235	1339658/1489235	4437206/4467705	4316456/4467705
4379752/4467705	4020814/4467705	825148/893541	4385456/4467705
4655062/4467705	4526446/4467705	4396358/4467705	1387314/1489235
4495442/4467705	4042388/4467705	4139126/4467705	906614/893541
1412844/1489235	838028/893541	1356816/1489235	3951308/4467705
282256/297847	4241384/4467705	298816/297847	1397756/1489235
4374784/4467705	4511726/4467705	3806086/4467705	4597378/4467705
4265672/4467705	4279288/4467705	4365814/4467705	4406386/4467705
4187978/4467705	1302214/1489235	4138298/4467705	4375796/4467705
1472184/1489235	4318388/4467705	4216636/4467705	4090366/4467705
446338/406155	826436/893541	4457722/4467705	304520/297847
1592612/1489235	4175696/4467705	4509058/4467705	4555334/4467705
866686/893541	81052/81231	4462184/4467705	4138712/4467705
278576/297847	280416/297847	4611592/4467705	4279334/4467705
747914/893541	1353642/1489235	851966/893541	1440812/1489235
4338766/4467705	4688044/4467705	4114976/4467705	4268846/4467705
4544708/4467705	4288166/4467705	4442404/4467705	4159964/4467705
294262/297847	3998734/4467705	1359576/1489235	1495828/1489235
302036/297847	26864/27077	875564/893541	4124084/4467705
1435108/1489235	4322344/4467705	289248/297847	4443002/4467705
4355924/4467705	4339042/4467705	1475588/1489235	4204538/4467705
4045286/4467705	4183286/4467705	1464456/1489235	1390442/1489235
4409146/4467705	4693012/4467705	4435918/4467705	1524854/1489235
27646/27077	1391592/1489235	4280576/4467705	1379678/1489235
1553282/1489235	4225744/4467705	392656/406155	1456866/1489235
4386146/4467705	4218844/4467705	1431704/1489235	4092344/4467705
4409744/4467705	1412384/1489235	382582/406155	4308452/4467705
1481016/1489235	4175926/4467705	1350054/1489235	4485322/4467705
859418/893541	4460344/4467705	1385106/1489235	4389182/4467705
4551194/4467705	4197592/4467705	833198/893541	4690666/4467705
290858/297847	379408/406155	1407002/1489235	3973526/4467705
4412228/4467705	783748/893541	4072058/4467705	1329124/1489235
1393616/1489235	1495092/1489235	4381546/4467705	4467014/4467705
4222294/4467705	1410958/1489235	4096208/4467705	282026/297847
274114/297847	4328738/4467705	915262/893541	4547054/4467705
4479158/4467705	4177582/4467705	1386164/1489235	4249618/4467705
861856/893541	78844/81231	380788/406155	1427978/1489235	360272/406155
4533346/4467705	398222/406155	866962/893541	4364848/4467705
397946/406155	888076/893541	4397968/4467705	4441346/4467705
1357552/1489235	4278184/4467705	4285406/4467705	914710/893541
4040318/4467705	1457878/1489235	821698/893541	896540/893541
1500612/1489235	4283336/4467705	1510962/1489235	870136/893541
1420526/1489235	1481706/1489235	4224778/4467705	941252/893541
426788/406155	4436378/4467705	4428328/4467705	843916/893541
4210748/4467705	1528764/1489235	4415816/4467705	4191106/4467705
4597102/4467705	4502434/4467705	3976102/4467705	4394702/4467705
4347782/4467705	1437408/1489235	129168/135385	801550/893541
1473656/1489235	1357414/1489235	4402154/4467705	1440444/1489235
27738/27077	4429156/4467705	4400912/4467705	1604388/1489235
130778/135385	443762/406155	918298/893541	4552252/4467705}
{2613536/2238119	195914/172163	2514199/2238119	2371737/2238119
2541592/2238119	2330291/2238119	2480596/2238119	2395726/2238119
2468613/2238119	2414011/2238119	2344896/2238119	2391218/2238119
2299862/2238119	2494994/2238119	2337927/2238119	2338042/2238119
2299356/2238119	2386664/2238119	2271296/2238119	177629/172163
2317917/2238119	2450926/2238119	2334362/2238119	2299241/2238119
2267524/2238119	2450972/2238119	2305681/2238119	2152662/2238119
2329555/2238119	2421440/2238119	2313708/2238119	2238291/2238119
2213750/2238119	2304876/2238119	2344275/2238119	186829/172163
2391080/2238119	2113263/2238119	2263591/2238119	174961/172163
2371714/2238119	2434021/2238119	2328405/2238119	2249630/2238119
2078924/2238119	2390137/2238119	2372910/2238119	22655/20917
2249469/2238119	175904/172163	2272354/2238119	2302116/2238119
2285993/2238119	2266282/2238119	2371898/2238119	2374520/2238119
2338433/2238119	2074025/2238119	2187001/2238119	2362445/2238119
2336892/2238119	2104040/2238119	2147970/2238119	2182286/2238119
2277621/2238119	2411642/2238119	2217223/2238119	2402051/2238119
2189416/2238119	2398348/2238119	2371116/2238119	2345172/2238119
2362261/2238119	2360490/2238119	2197075/2238119	2392782/2238119
186645/172163	2299080/2238119	2242523/2238119	2277276/2238119
2286223/2238119	2206551/2238119	2331855/2238119	2243259/2238119
2311730/2238119	2032349/2238119	2205907/2238119	178687/172163
2293836/2238119	2180423/2238119	2203423/2238119	2244708/2238119
2185046/2238119	2334845/2238119	2310626/2238119	2236635/2238119
2280151/2238119	2167175/2238119	2338019/2238119	2183620/2238119
2452145/2238119	2208782/2238119	2215797/2238119	2238452/2238119
2356304/2238119	183402/172163	2345931/2238119	181976/172163
2248204/2238119	2099164/2238119	2222858/2238119	2168509/2238119
2222927/2238119	2281094/2238119	2234404/2238119	2276678/2238119
175789/172163	2123337/2238119	2177433/2238119	2132675/2238119
2318101/2238119	2280059/2238119	2168716/2238119	2318607/2238119
2060018/2238119	2336823/2238119	2233070/2238119	2292042/2238119
2254299/2238119	2248112/2238119	2355614/2238119	2195373/2238119
2120255/2238119	2340089/2238119	2335857/2238119	2218350/2238119
2308740/2238119	2388642/2238119	2311661/2238119	2184770/2238119
2502193/2238119	2278265/2238119	2265155/2238119	175214/172163
1587/1609	2297585/2238119	2270560/2238119	2420152/2238119
2199927/2238119	2418887/2238119	2216280/2238119	2227596/2238119
2412401/2238119	2143025/2238119	2195051/2238119	2252988/2238119
2275574/2238119	2214739/2238119	2171729/2238119	2350991/2238119
2267869/2238119	2226078/2238119	2169889/2238119	2154226/2238119
2277299/2238119	2226630/2238119	2324886/2238119	2224330/2238119
2215452/2238119	2384065/2238119	2269755/2238119	2173040/2238119
2181458/2238119	2255426/2238119	2140909/2238119	2237256/2238119
2132882/2238119	2135734/2238119	2230632/2238119	2118944/2238119
2239533/2238119	2298873/2238119	2338042/2238119	2139184/2238119
158493/172163	2215774/2238119	2226561/2238119	2114965/2238119
2303588/2238119	2221478/2238119	2233645/2238119	2251401/2238119
2408422/2238119	2137781/2238119	2117909/2238119	2362629/2238119
2222076/2238119	2177249/2238119	2348415/2238119	2235416/2238119
2205286/2238119	2053049/2238119	181424/172163	179791/172163
171189/172163	2473190/2238119	2205171/2238119	2262464/2238119
2256047/2238119	2225273/2238119	2239855/2238119	2184126/2238119
2283118/2238119	2061812/2238119	2281554/2238119	2381374/2238119
2153973/2238119	2166324/2238119	2373347/2238119	2170901/2238119
2297585/2238119	2306072/2238119	2249837/2238119	2239671/2238119
2228838/2238119	166014/172163	2402028/2238119	2234703/2238119
2313524/2238119	2144175/2238119	170062/172163	2249308/2238119
2252275/2238119	2185230/2238119	2279829/2238119	2317319/2238119
2215337/2238119	2178491/2238119	2287557/2238119	2281922/2238119
2209449/2238119	2181113/2238119	2189002/2238119	2325852/2238119
2214601/2238119	2295170/2238119	2239533/2238119	2290271/2238119
2226400/2238119	2219615/2238119	2310097/2238119	173719/172163
2295354/2238119	2168877/2238119	2165427/2238119	2347587/2238119
2243673/2238119	2265592/2238119	2190313/2238119	2139506/2238119
2087549/2238119	2386894/2238119	2251884/2238119	2385468/2238119
2073105/2238119	171396/172163	2196293/2238119	2305129/2238119
2242822/2238119	2318308/2238119	2178123/2238119	2133457/2238119
2087135/2238119	2232886/2238119	2405823/2238119	2144037/2238119
2246318/2238119	2280312/2238119	2215314/2238119	2205976/2238119
2194039/2238119	2161402/2238119	2442117/2238119	2356925/2238119
2234956/2238119	2189623/2238119	2263315/2238119	2358903/2238119
2057787/2238119	2372772/2238119	2144244/2238119	170062/172163
2173523/2238119	2314697/2238119	2188404/2238119	2391310/2238119
2457665/2238119	2112780/2238119	2147809/2238119	2221754/2238119
2353084/2238119	2160643/2238119	173052/172163	2101993/2238119
2266236/2238119	2293399/2238119	2111101/2238119	2395266/2238119
2218350/2238119	2119933/2238119	2132606/2238119	2293353/2238119
2312190/2238119	2266213/2238119	2187254/2238119	175030/172163
2181826/2238119	175674/172163	2193372/2238119	2374014/2238119
2079430/2238119	2186058/2238119	2250090/2238119	2106501/2238119
2226446/2238119	2243719/2238119	2299770/2238119	2249423/2238119
2172856/2238119	2363940/2238119	2179273/2238119	2273389/2238119
2148844/2238119	2273941/2238119	2327140/2238119	2339284/2238119
165991/172163	2389332/2238119	2044792/2238119	2204366/2238119
2334247/2238119	2373876/2238119	2327140/2238119	2238406/2238119
2164875/2238119	175490/172163	2203492/2238119	2158458/2238119
2462817/2238119	2259635/2238119	2358604/2238119	2173155/2238119
2115908/2238119	2185897/2238119	2161563/2238119	2128673/2238119
2329394/2238119	2233806/2238119	2222582/2238119	2209817/2238119
2290846/2238119	2326404/2238119	2134193/2238119	2434596/2238119
2399613/2238119	2217522/2238119	2063031/2238119	2146613/2238119
2156043/2238119	2235232/2238119	2236014/2238119	2278334/2238119
2170096/2238119	2147763/2238119	2126396/2238119	2147464/2238119
2237969/2238119	2016341/2238119	2300874/2238119	188577/172163
2269019/2238119	2304623/2238119	2347035/2238119	2246548/2238119
2110158/2238119	2107628/2238119	2184356/2238119	2329049/2238119
2329325/2238119	2259520/2238119	2093046/2238119	2342711/2238119
2213819/2238119	2018710/2238119	2106317/2238119	2189899/2238119
2061076/2238119	2212186/2238119	2215613/2238119	2196293/2238119
2300138/2238119	2363365/2238119	2218212/2238119	2270422/2238119
2212922/2238119	2234956/2238119	2145072/2238119	2310833/2238119
2305911/2238119	2323207/2238119	2246272/2238119	2299885/2238119
2231575/2238119	2204320/2238119	171074/172163	2226400/2238119
2389286/2238119	2359846/2238119	2235416/2238119	176042/172163
2102476/2238119	2323759/2238119	2150293/2238119	2349105/2238119
2394622/2238119	2237670/2238119	2263200/2238119	2541592/2238119
166129/172163	2404696/2238119	2270215/2238119	2261475/2238119
2256438/2238119	2249860/2238119	2382915/2238119	1991777/2238119
2243305/2238119	2245536/2238119	2248963/2238119	2141530/2238119
2372496/2238119	179492/172163	2155445/2238119	2229919/2238119
2341837/2238119	2174167/2238119	2342435/2238119	2168118/2238119
170844/172163	2267294/2238119	2272768/2238119	2256093/2238119
2214486/2238119	2208897/2238119	2310235/2238119	2272423/2238119
2282083/2238119	2249216/2238119	2277023/2238119	2290271/2238119
2215659/2238119	2155261/2238119	2215797/2238119	2118070/2238119
2057994/2238119	2211979/2238119	2299793/2238119	2188864/2238119
2276931/2238119	2457021/2238119	2139368/2238119	2238521/2238119
2344275/2238119	2221363/2238119	2272124/2238119	2205378/2238119
2258416/2238119	2215613/2238119	2208483/2238119	2204113/2238119
2299885/2238119	2311201/2238119	2202181/2238119	2088124/2238119
2226722/2238119	170062/172163	2223203/2238119	2180768/2238119
2218166/2238119	2164599/2238119	2274976/2238119	2394116/2238119
2325714/2238119	2230333/2238119	2196868/2238119	2407594/2238119
2318331/2238119	2202066/2238119	2243282/2238119	2303289/2238119
1800486/2238119	1793977/2238119	1853915/2238119	1831858/2238119
2064986/2238119	1966155/2238119	1842760/2238119	2027036/2238119
1908793/2238119	1954287/2238119	1809111/2238119	1916682/2238119
146533/172163	1999804/2238119	1896373/2238119	2088952/2238119
2017468/2238119	2028370/2238119	147453/172163	1951044/2238119
1922409/2238119	1947571/2238119	2064388/2238119	1873741/2238119
2015973/2238119	1965005/2238119	137540/172163	1969421/2238119
1992122/2238119	152674/172163	1971238/2238119	2105926/2238119
1901203/2238119	1961900/2238119	2063054/2238119	2121152/2238119
1963257/2238119	2092954/2238119	2149534/2238119	1999597/2238119
1984210/2238119	2093161/2238119	2060432/2238119	2000379/2238119
152927/172163	2069816/2238119	2004059/2238119	2034281/2238119
2030118/2238119	2059121/2238119	1950147/2238119	1938992/2238119
157228/172163	1977379/2238119	161414/172163	2066435/2238119
2082604/2238119	2178422/2238119	2006681/2238119	2036397/2238119
2108594/2238119	2062295/2238119	2003760/2238119	2062479/2238119
2109905/2238119	155963/172163	2195281/2238119	2145509/2238119
2066021/2238119	153870/172163	2023103/2238119	2028462/2238119
2401407/2238119	2063031/2238119	2196569/2238119	1973009/2238119
1924111/2238119	1982439/2238119	2076463/2238119	2135435/2238119
2018825/2238119	2138103/2238119	2117633/2238119	2060087/2238119
2150615/2238119	147936/172163	2265270/2238119	2007325/2238119
2023011/2238119	2345563/2238119	1958726/2238119	2138517/2238119
161460/172163	2076808/2238119	2095484/2238119	2079959/2238119
2075428/2238119	2085088/2238119	2057304/2238119	2170786/2238119
2199973/2238119	2159447/2238119	2102384/2238119	1983497/2238119
2113907/2238119	154169/172163	2045413/2238119	2342297/2238119
157964/172163	2131364/2238119	2197420/2238119	1833399/2238119
2166968/2238119	1990673/2238119	2165519/2238119	2190681/2238119
2150868/2238119	2150730/2238119	2037777/2238119	163553/172163
2136677/2238119	2045229/2238119	2045022/2238119	2051600/2238119
164036/172163	2178974/2238119	2127362/2238119	2100636/2238119
2157561/2238119	2124625/2238119	2234243/2238119	2023379/2238119
164818/172163	2168463/2238119	2035431/2238119	2157952/2238119
2182677/2238119	2138931/2238119	2204688/2238119	2067562/2238119
2214946/2238119	2154709/2238119	2095070/2238119	2063767/2238119
2013512/2238119	2082328/2238119	2159263/2238119	1997205/2238119
2136585/2238119	2234634/2238119	2198455/2238119	158010/172163
2318998/2238119	2049622/2238119	2089182/2238119	162909/172163
2182194/2238119	2226285/2238119	2222812/2238119	171511/172163
1993870/2238119	1961348/2238119	2157239/2238119	2147533/2238119
2203423/2238119	2126925/2238119	2263085/2238119	2221800/2238119
2051094/2238119	2223341/2238119	2233185/2238119	2166807/2238119
2193395/2238119	2269502/2238119	156078/172163	2108709/2238119
155595/172163	2270261/2238119	2022666/2238119	2118461/2238119
2209127/2238119	2151535/2238119	165117/172163	2086261/2238119
2188197/2238119	19550/20917	2109698/2238119	2008958/2238119
168015/172163	2041043/2238119	2031360/2238119	163783/172163
2092172/2238119	2033775/2238119	2110687/2238119	2053026/2238119
2160390/2238119	1950584/2238119	2140955/2238119	2161494/2238119
2227458/2238119	2379327/2238119	2187392/2238119	2107536/2238119
1992766/2238119	2157952/2238119	2095944/2238119	2011051/2238119
2069195/2238119	2287557/2238119	2145348/2238119	2048656/2238119
2191946/2238119	19757/20917	2088193/2238119	2103741/2238119
2093138/2238119	2109330/2238119	2254989/2238119	2172212/2238119
2016778/2238119	2070552/2238119	2181849/2238119	2175777/2238119
2072185/2238119	2140633/2238119	2051531/2238119	2006175/2238119
2090286/2238119	2068114/2238119	1978690/2238119	2147441/2238119
2215797/2238119	2205378/2238119	2095484/2238119	2196178/2238119
2252045/2238119	157159/172163	2186610/2238119	168912/172163
2030302/2238119	2069333/2238119	2074370/2238119	2099463/2238119
2074209/2238119	2138356/2238119	2058040/2238119	2063307/2238119
168958/172163	2143554/2238119	2124441/2238119	2027427/2238119
1957599/2238119	2173316/2238119	2152363/2238119	163576/172163
2150017/2238119	2168463/2238119	2173960/2238119	2205240/2238119
2098129/2238119	2035684/2238119	160011/172163	2255748/2238119
2267800/2238119	2367114/2238119	2192705/2238119	2050979/2238119
2186311/2238119	1996791/2238119	2131548/2238119	2122739/2238119
2251792/2238119	2037639/2238119	2150454/2238119	2034649/2238119
2065377/2238119	2168279/2238119	2092287/2238119	2025656/2238119
2037317/2238119	2217913/2238119	2201192/2238119	148833/172163
2110618/2238119	2128926/2238119	2174673/2238119	159758/172163
2137712/2238119	2047138/2238119	2231414/2238119	2247100/2238119
2068068/2238119	2028577/2238119	2234312/2238119	2165864/2238119
2015651/2238119	2201192/2238119	2183804/2238119	161667/172163
2211565/2238119	2218787/2238119	2001943/2238119	2211243/2238119
2180676/2238119	2256921/2238119	2036512/2238119	2123912/2238119
1930689/2238119	2065515/2238119	2163196/2238119	2008153/2238119
2262418/2238119	167624/172163	2090148/2238119	2331878/2238119
2209886/2238119	2031015/2238119	2080189/2238119	2185184/2238119
2253839/2238119	2062065/2238119	2249906/2238119	2176513/2238119
2122923/2238119	2133894/2238119	2065216/2238119	160287/172163
1971951/2238119	2117633/2238119	162196/172163	2091919/2238119
2169682/2238119	2110618/2238119	2235784/2238119	2184103/2238119
2060478/2238119	2017445/2238119	2096565/2238119	2119795/2238119
2081178/2238119	2192061/2238119	2169015/2238119	1980162/2238119
166543/172163	2224652/2238119	2063146/2238119	2085180/2238119
2217223/2238119	2098773/2238119	2325438/2238119	2071886/2238119
2168233/2238119	2156572/2238119	2239671/2238119	2213221/2238119
2202365/2238119	2264603/2238119	2093414/2238119	2176812/2238119
2181711/2238119	2298850/2238119	2030486/2238119	2290179/2238119
2115540/2238119	2331510/2238119	2105420/2238119	2322770/2238119
2161977/2238119	2170947/2238119	2102982/2238119	171212/172163
2224537/2238119	2130789/2238119	2021516/2238119	2102246/2238119
2267478/2238119	170476/172163	2154502/2238119	2165726/2238119
2243719/2238119	2015237/2238119	2123705/2238119	2062893/2238119
156147/172163	2117909/2238119	2249423/2238119	2142910/2238119
2040192/2238119	2169429/2238119	2127017/2238119	1979288/2238119
2022988/2238119	2072829/2238119	2114758/2238119	2164093/2238119
2268766/2238119	158240/172163	167279/172163	2218005/2238119
2166485/2238119	2169705/2238119	170292/172163	2114505/2238119
2383007/2238119	2140587/2238119	2231023/2238119	2210070/2238119
1955506/2238119	2186610/2238119	2183735/2238119	2074393/2238119
1931816/2238119	2166531/2238119	2327830/2238119	2018204/2238119
2152340/2238119	172477/172163	2141645/2238119	2160252/2238119
2077268/2238119	2035224/2238119	2041549/2238119	2250550/2238119
2175248/2238119	2278794/2238119	2248595/2238119	2179020/2238119
167992/172163	2196730/2238119	2280726/2238119	2126442/2238119
2209426/2238119	2202411/2238119	2245927/2238119	2133595/2238119
2086491/2238119	2206988/2238119	2237095/2238119	2097278/2238119
2162828/2238119	2046494/2238119	2135044/2238119	2145532/2238119
167440/172163	2088653/2238119	2152616/2238119	2104546/2238119
19251/20917	160724/172163	2216119/2238119	2149488/2238119
1965856/2238119	2040514/2238119	2125177/2238119	2144106/2238119
2194338/2238119	159758/172163	2091689/2238119	2119059/2238119
20585/20917	2107191/2238119	2112619/2238119	2219408/2238119
169211/172163	2098612/2238119	2091988/2238119	2188013/2238119
2103005/2238119	164013/172163	2031843/2238119	2092218/2238119
2065676/2238119	167072/172163	2061444/2238119	2149764/2238119
2288569/2238119	2102246/2238119	2173914/2238119	2213336/2238119
2246157/2238119	2095162/2238119	2103810/2238119	2251723/2238119
2312696/2238119	2070506/2238119	2160160/2238119	2268996/2238119
2005945/2238119	2306118/2238119	2097899/2238119	1998585/2238119
2124809/2238119	2017905/2238119	2094909/2238119	2235531/2238119
2195120/2238119	2205470/2238119	2284475/2238119	2162299/2238119
2184471/2238119	2263338/2238119	2264166/2238119	2184954/2238119
2208575/2238119	2060593/2238119	2052451/2238119	2083340/2238119
2081753/2238119	2242523/2238119	2373738/2238119	152398/172163
2132721/2238119	2164622/2238119	2208345/2238119	2083363/2238119
2279392/2238119	1999367/2238119	2165726/2238119	2377855/2238119
2363158/2238119	2170510/2238119	1855203/2238119	2278748/2238119
2209817/2238119	2247905/2238119	2117702/2238119	2171384/2238119
169096/172163	2205447/2238119	2204504/2238119	2266443/2238119
2292985/2238119	2162483/2238119	192119/172163	1993088/2238119
2049599/2238119	167877/172163	2204872/2238119	20079/20917
2190037/2238119	2277207/2238119	2144612/2238119	2054866/2238119
2238498/2238119	2235761/2238119	2065722/2238119	2149097/2238119
2272124/2238119	2374382/2238119	2181964/2238119	2065469/2238119
2251102/2238119	168866/172163	2100360/2238119	2124763/2238119
2199122/2238119	2190037/2238119	2144957/2238119	2159033/2238119
2294112/2238119	2157768/2238119	2191394/2238119	2042009/2238119
2283992/2238119	2211243/2238119	2169130/2238119	2116805/2238119
164864/172163	2025564/2238119	2146636/2238119	2217292/2238119
2138264/2238119	2108985/2238119	2302645/2238119	2231299/2238119
171626/172163	2215429/2238119	167532/172163	2165519/2238119
2246640/2238119	2276379/2238119	2418059/2238119	2261774/2238119
2289305/2238119	156653/172163	163737/172163	2217338/2238119
2032993/2238119	2133204/2238119	2141507/2238119	2177134/2238119
2205033/2238119	2155698/2238119	2080005/2238119	2316077/2238119
2302737/2238119	2178928/2238119	2175294/2238119	2234220/2238119
2183160/2238119	2268122/2238119	2087825/2238119	2113746/2238119
2042308/2238119	2190658/2238119	2130812/2238119	2178905/2238119
2205102/2238119	2149373/2238119	1981565/2238119	2199559/2238119
2182631/2238119	2091528/2238119	167854/172163	2045275/2238119
2148982/2238119	2210185/2238119	2201008/2238119	1976298/2238119
165439/172163	2096197/2238119	159436/172163	2062157/2238119
2189692/2238119	2358006/2238119	2065653/2238119	1992513/2238119
2252390/2238119	2133779/2238119	2029658/2238119	2190842/2238119
2115149/2238119	2159056/2238119	2136263/2238119	2283302/2238119
2198777/2238119	2118668/2238119	2270215/2238119	2199674/2238119
158309/172163	2070828/2238119	21367/20917	1969467/2238119
2140449/2238119	2037754/2238119	2137344/2238119	2295975/2238119
2274447/2238119	2128420/2238119	2202319/2238119	168521/172163
2168118/2238119	2135021/2238119	2059259/2238119	2174282/2238119
2130329/2238119	2330176/2238119	2121819/2238119	2270031/2238119
2174121/2238119	2155054/2238119	2229091/2238119	2239556/2238119
2144520/2238119	2141852/2238119	2201491/2238119	2234404/2238119
2109307/2238119	2006543/2238119	165876/172163	2159723/2238119
179354/172163	2160068/2238119	2190865/2238119	2178192/2238119
2066366/2238119	20102/20917	2228562/2238119	2137919/2238119
2103833/2238119	2035063/2238119	166382/172163	2219155/2238119
2178675/2238119	2100429/2238119	2111515/2238119	2180078/2238119
2158573/2238119	2017238/2238119	2176674/2238119	2157446/2238119
160517/172163	2111952/2238119	2094771/2238119	2110526/2238119
1998493/2238119	1987982/2238119	2253448/2238119	2190612/2238119
2224790/2238119	2080488/2238119	171350/172163	2191854/2238119
2027565/2238119	2232219/2238119	2072208/2238119	2083754/2238119
2244915/2238119	2121727/2238119	2018917/2238119	2210185/2238119
2113079/2238119	2168831/2238119	2054797/2238119	2167773/2238119
167969/172163	165324/172163	2166669/2238119	2224330/2238119
2101303/2238119	2069287/2238119	2291398/2238119	2205332/2238119
2086675/2238119	2302024/2238119	2042607/2238119	2141116/2238119
2299977/2238119	2172488/2238119	2005462/2238119	2254598/2238119
2077383/2238119	2116345/2238119	2279346/2238119	174915/172163
2188036/2238119	2110319/2238119	2245559/2238119	2147625/2238119
2241833/2238119	172362/172163	2051209/2238119	2195028/2238119
21252/20917	2221685/2238119	2277667/2238119	2222375/2238119
2185874/2238119	2230310/2238119	2086905/2238119	2051554/2238119
2079752/2238119	2236474/2238119	2099302/2238119	2133526/2238119
2132330/2238119	2263867/2238119	2154663/2238119	2311431/2238119
2258508/2238119	2132859/2238119	1993203/2238119	2170096/2238119
177330/172163	2223847/2238119	155848/172163	2108456/2238119
2276839/2238119	2343723/2238119	2028968/2238119	1380/1609
2034419/2238119	2144934/2238119	2240752/2238119	2044447/2238119
2099785/2238119	2121428/2238119	2212140/2238119	18331/20917
2372335/2238119	2091045/2238119	171143/172163	2187231/2238119
2130812/2238119	2142128/2238119	171557/172163	2074117/2238119
160563/172163	2051462/2238119	2199490/2238119	2376797/2238119
2199352/2238119	2257841/2238119	2250987/2238119	2224675/2238119
2166232/2238119	161069/172163	2209058/2238119	2058155/2238119
2118047/2238119	164864/172163	168682/172163	2200847/2238119
164956/172163	160333/172163	2156733/2238119	2252896/2238119
2113194/2238119	2101326/2238119	2124004/2238119	2208575/2238119
2123429/2238119	2080879/2238119	2138172/2238119	2095622/2238119
2097922/2238119	2120025/2238119	2280588/2238119	173029/172163
2253770/2238119	2287235/2238119	2205930/2238119	2222076/2238119
2308303/2238119	2275229/2238119	151202/172163	2183137/2238119
163599/172163	156262/172163	2230379/2238119	2317618/2238119
2302231/2238119	2159493/2238119	2191417/2238119	2269755/2238119
2055372/2238119	2098819/2238119	165324/172163	1961463/2238119
169165/172163	1996860/2238119	2283992/2238119	2135918/2238119
2214256/2238119	170637/172163	2175938/2238119	2179940/2238119
2209702/2238119	2176490/2238119	2168371/2238119	2091597/2238119
2227458/2238119	2082121/2238119	2180561/2238119	2116989/2238119
2135044/2238119	2222996/2238119	2228286/2238119	2229321/2238119
2172189/2238119	158723/172163	2388987/2238119	2161080/2238119
2170303/2238119	1965465/2238119	2254138/2238119	2136976/2238119
2259704/2238119	2185621/2238119	2237831/2238119	166037/172163
2102706/2238119	2112964/2238119	1989454/2238119	2325852/2238119
2176375/2238119	2275206/2238119	2263499/2238119	2086054/2238119
173811/172163	2198018/2238119	2025702/2238119	2215222/2238119
2191624/2238119	165439/172163	2236911/2238119	2112527/2238119
2143692/2238119	2150293/2238119	2218787/2238119	1288/1391
2227872/2238119	173811/172163	2169912/2238119	2148775/2238119
2073220/2238119	169165/172163	2171016/2238119	2174995/2238119
2314444/2238119	2213888/2238119	1966661/2238119	2168072/2238119
2164185/2238119	2134078/2238119	2082397/2238119	2119450/2238119
2109652/2238119	2166531/2238119	2266489/2238119	2268858/2238119
2239579/2238119	2075911/2238119	2121681/2238119	2303565/2238119
2162805/2238119	2168923/2238119	2212094/2238119	2101625/2238119
163254/172163	2196201/2238119	2222720/2238119	2267754/2238119
2042653/2238119	159229/172163	2312949/2238119	153801/172163
2298137/2238119	2183620/2238119	2277437/2238119	2133480/2238119
2213566/2238119	1998953/2238119	2195994/2238119	2054291/2238119
2164484/2238119	2257266/2238119	2147280/2238119	2193326/2238119
2304945/2238119	167210/172163	2156112/2238119	2212025/2238119
2153674/2238119	2079269/2238119	178917/172163	2125407/2238119
2362767/2238119	2058960/2238119	2148798/2238119	2281002/2238119
2097968/2238119	2124809/2238119	2050473/2238119	2135320/2238119
2136769/2238119	2067056/2238119	2245927/2238119	2069471/2238119
2171890/2238119	2080074/2238119	2174581/2238119	2150523/2238119
2125867/2238119	2203170/2238119	2201399/2238119	2122854/2238119
2128489/2238119	2137206/2238119	2158389/2238119	2200249/2238119
2305244/2238119	2102315/2238119	2268582/2238119	2082052/2238119
2111124/2238119	2224974/2238119	2063675/2238119	2177939/2238119
2106248/2238119	2167704/2238119	2076808/2238119	2207701/2238119
2158550/2238119	174754/172163	2166048/2238119	2251746/2238119
2226078/2238119	2191463/2238119	2113608/2238119	2026116/2238119
2117380/2238119	2200893/2238119	2192291/2238119	2259129/2238119
2158573/2238119	2125476/2238119	2187024/2238119	2187691/2238119}
{5351364/4458079	5040404/4458079	4999004/4458079	5272796/4458079
4956362/4458079	4850930/4458079	4565270/4458079	4744762/4458079
4819972/4458079	5267322/4458079	4836578/4458079	4604002/4458079
4653452/4458079	157964/143809	5133324/4458079	4820524/4458079
4803136/4458079	4592502/4458079	4932488/4458079	4466876/4458079
4774018/4458079	4879266/4458079	4957144/4458079	4855622/4458079
4664952/4458079	4662238/4458079	4856036/4458079	4629900/4458079
4633902/4458079	4772132/4458079	4413332/4458079	4907188/4458079
4545950/4458079	4420830/4458079	4514946/4458079	4279288/4458079
4689746/4458079	4805666/4458079	4453628/4458079	4559566/4458079
4885890/4458079	4575620/4458079	4362272/4458079	4409146/4458079
4442772/4458079	4694576/4458079	4294560/4458079	4791268/4458079
5000568/4458079	4526538/4458079	4512830/4458079	4851344/4458079
4657868/4458079	4582566/4458079	4659432/4458079	4585878/4458079
4728570/4458079	4656028/4458079	4591582/4458079	4353256/4458079
4347230/4458079	4474696/4458079	4769740/4458079	4625484/4458079
4450040/4458079	4738736/4458079	4430996/4458079	4804792/4458079
4162034/4458079	4452662/4458079	4177444/4458079	4436930/4458079
4436102/4458079	4538682/4458079	4574562/4458079	4353900/4458079
4380764/4458079	4481596/4458079	4581140/4458079	4391712/4458079
4699176/4458079	4642688/4458079	4875356/4458079	4271560/4458079
4541120/4458079	4234760/4458079	4594434/4458079	4592916/4458079
4185356/4458079	4707318/4458079	4262498/4458079	4454272/4458079
4565086/4458079	148166/143809	4708008/4458079	4220270/4458079
4588592/4458079	4503630/4458079	4424234/4458079	4819052/4458079
4738552/4458079	4628658/4458079	4432698/4458079	4510484/4458079
4582658/4458079	4820708/4458079	4338536/4458079	4582750/4458079
4855392/4458079	4442772/4458079	4395024/4458079	4315720/4458079
4462506/4458079	4618906/4458079	4388078/4458079	4721256/4458079
4770200/4458079	4280300/4458079	4594250/4458079	4460988/4458079
4500594/4458079	4326622/4458079	4347276/4458079	4753548/4458079
4365814/4458079	4560578/4458079	4532196/4458079	4334396/4458079
4594112/4458079	4590984/4458079	4207666/4458079	4588914/4458079
4500686/4458079	4596274/4458079	4704512/4458079	4799962/4458079
4564028/4458079	4423038/4458079	4587166/4458079	4571250/4458079
4824618/4458079	4283934/4458079	4703178/4458079	143658/143809
4360800/4458079	4695358/4458079	4698394/4458079	4473960/4458079
4615318/4458079	4409514/4458079	4580588/4458079	4543466/4458079
4561314/4458079	4453812/4458079	4425062/4458079	4594480/4458079
4331774/4458079	4869836/4458079	4582888/4458079	4650048/4458079
4544846/4458079	4617250/4458079	4890812/4458079	4594296/4458079
139794/143809	4721072/4458079	4717484/4458079	4913904/4458079
4561176/4458079	4449028/4458079	4944816/4458079	4332050/4458079
4633534/4458079	4383570/4458079	4170314/4458079	4544754/4458079
4133514/4458079	4186092/4458079	4424234/4458079	4313098/4458079
4480216/4458079	4509334/4458079	4679396/4458079	4520052/4458079
4726546/4458079	4538222/4458079	4369770/4458079	4495534/4458079
4690850/4458079	4318112/4458079	4729628/4458079	4552344/4458079
4589190/4458079	4469590/4458079	4463932/4458079	4481872/4458079
4720152/4458079	4203894/4458079	4615732/4458079	4702856/4458079
4729444/4458079	4425936/4458079	4449672/4458079	4777928/4458079
4375842/4458079	154054/143809	4174730/4458079	4342262/4458079
4516924/4458079	4065158/4458079	4539142/4458079	4844674/4458079
4318526/4458079	4437436/4458079	4507724/4458079	4035672/4458079
4196948/4458079	146924/143809	4593744/4458079	4775490/4458079
4562970/4458079	4504872/4458079	4661686/4458079	4405650/4458079
4316962/4458079	4477134/4458079	4239222/4458079	4476536/4458079
4602668/4458079	4494016/4458079	4678062/4458079	4596412/4458079
4458366/4458079	4656534/4458079	4660996/4458079	4231816/4458079
4658696/4458079	4348196/4458079	4506988/4458079	4492590/4458079
4537670/4458079	4543052/4458079	4439460/4458079	4328600/4458079
4556990/4458079	4514946/4458079	145958/143809	4351324/4458079
4474420/4458079	4462460/4458079	4466324/4458079	4364158/4458079
4404040/4458079	4413148/4458079	4795822/4458079	4725350/4458079
4572860/4458079	4409468/4458079	142048/143809	4674382/4458079
4363054/4458079	4590616/4458079	4579438/4458079	4584636/4458079
4234116/4458079	145544/143809	4286050/4458079	4600368/4458079
4553632/4458079	4869284/4458079	4492544/4458079	4514578/4458079
4726408/4458079	5031710/4458079	4249112/4458079	4495442/4458079
4443738/4458079	4826642/4458079	4774524/4458079	4587258/4458079
4643838/4458079	4589742/4458079	4369678/4458079	4529068/4458079
4431226/4458079	4357166/4458079	4403028/4458079	4461724/4458079
4561912/4458079	4827746/4458079	4465450/4458079	4174960/4458079
138184/143809	4549446/4458079	4153156/4458079	4773880/4458079
4468992/4458079	4385732/4458079	4368758/4458079	4414390/4458079
4382696/4458079	4606532/4458079	4787312/4458079	4396082/4458079
4559474/4458079	4447556/4458079	4423590/4458079	4489094/4458079
4318020/4458079	4462690/4458079	4200904/4458079	4270502/4458079
4740162/4458079	4357304/4458079	4237566/4458079	4633166/4458079
4848998/4458079	4482700/4458079	4289362/4458079	4831702/4458079
4442128/4458079	4641814/4458079	4625622/4458079	4320826/4458079
4359972/4458079	4589650/4458079	136114/143809	4155778/4458079
4561130/4458079	4753318/4458079	4369586/4458079	4497742/4458079
4902082/4458079	4707548/4458079	4472212/4458079	4488542/4458079
4400728/4458079	4421934/4458079	4467152/4458079	140438/143809
4178272/4458079	4442128/4458079	4441852/4458079	4309142/4458079
4324690/4458079	4733676/4458079	4326254/4458079	4563614/4458079
4653636/4458079	4559382/4458079	4516004/4458079	4277448/4458079
4693978/4458079	4379476/4458079	4664952/4458079	4232690/4458079
4452432/4458079	4210242/4458079	4725948/4458079	4746326/4458079
4633304/4458079	4670334/4458079	4230482/4458079	4581140/4458079
4507310/4458079	4617710/4458079	4665780/4458079	4709894/4458079
4305508/4458079	4382788/4458079	4506620/4458079	4403166/4458079
4445670/4458079	4350082/4458079	4605290/4458079	4570054/4458079
4547100/4458079	4255092/4458079	4490152/4458079	4619780/4458079
4765554/4458079	4377406/4458079	4606716/4458079	4354544/4458079
4206792/4458079	4390102/4458079	4397922/4458079	4448660/4458079
4327680/4458079	4361950/4458079	3898546/4458079	4520190/4458079
4512876/4458079	143244/143809	137402/143809	4358546/4458079
4525480/4458079	4528654/4458079	4505056/4458079	4411538/4458079
4589604/4458079	141358/143809	4648484/4458079	4415770/4458079
4592732/4458079	5025638/4458079	4446314/4458079	4275792/4458079
4561728/4458079	4339134/4458079	4652992/4458079	147798/143809
4294238/4458079	4179192/4458079	4343182/4458079	4290052/4458079
4695082/4458079	4425890/4458079	4436608/4458079	4643470/4458079
4557450/4458079	4555472/4458079	4535370/4458079	4342492/4458079
4715092/4458079	4195798/4458079	4370552/4458079	4755434/4458079
4545076/4458079	5060184/4458079	4649496/4458079	4597976/4458079
4400084/4458079	4558140/4458079	4459516/4458079	4586752/4458079
4577184/4458079	4534450/4458079	4174408/4458079	4082960/4458079
4655568/4458079	4824112/4458079	4321838/4458079	4656212/4458079
4805482/4458079	4279702/4458079	4629992/4458079	4229332/4458079
135608/143809	4142024/4458079	4415402/4458079	4316272/4458079
4396910/4458079	4363054/4458079	4520374/4458079	142232/143809
4428880/4458079	4150212/4458079	4547744/4458079	4465496/4458079
4046666/4458079	4395300/4458079	4506804/4458079	4584268/4458079
4251320/4458079	4320642/4458079	4621022/4458079	4102694/4458079
4576310/4458079	4487576/4458079	4598436/4458079	4608694/4458079
4641998/4458079	4453674/4458079	4786300/4458079	4350818/4458079
4145244/4458079	4571848/4458079	4666884/4458079	4409330/4458079
4605934/4458079	4060006/4458079	4811416/4458079	4582336/4458079
4473638/4458079	4738552/4458079	4459608/4458079	4539924/4458079
4380028/4458079	4624288/4458079	4407168/4458079	4532104/4458079
4405420/4458079	4690528/4458079	4479296/4458079	4567984/4458079
4705018/4458079	4359972/4458079	4468992/4458079	4551148/4458079
3692466/4458079	3491952/4458079	3449540/4458079	3664406/4458079
3797898/4458079	3559894/4458079	3764364/4458079	3839390/4458079
4050162/4458079	3483166/4458079	4011982/4458079	4068194/4458079
3846888/4458079	3725034/4458079	3670892/4458079	3799692/4458079
3934794/4458079	122820/143809	3871176/4458079	4034936/4458079
4029830/4458079	4257944/4458079	3978448/4458079	3806546/4458079
3883136/4458079	3835020/4458079	3912852/4458079	4305784/4458079
4262912/4458079	4134112/4458079	3873752/4458079	3963636/4458079
3717444/4458079	3766434/4458079	130180/143809	3959174/4458079
4207252/4458079	4066860/4458079	3597844/4458079	3745366/4458079
4096668/4458079	3738834/4458079	4005220/4458079	4178548/4458079
4119622/4458079	3998090/4458079	4015984/4458079	3891094/4458079
4047586/4458079	4123118/4458079	4233702/4458079	4113780/4458079
3932494/4458079	4038202/4458079	3918142/4458079	4252424/4458079
4017778/4458079	4154674/4458079	4116356/4458079	3929550/4458079
3914922/4458079	4341158/4458079	4161666/4458079	4240280/4458079
4313926/4458079	3904158/4458079	4023298/4458079	3939946/4458079
4401970/4458079	4440978/4458079	4356108/4458079	4356292/4458079
3966948/4458079	4339824/4458079	4080568/4458079	4000758/4458079
4237612/4458079	4395622/4458079	4087698/4458079	128156/143809
3995238/4458079	4129052/4458079	4350680/4458079	4448108/4458079
4220546/4458079	4157204/4458079	4181952/4458079	4053244/4458079
4074956/4458079	4659524/4458079	4355602/4458079	4225008/4458079
4205504/4458079	4248008/4458079	4411630/4458079	4257806/4458079
142508/143809	4084202/4458079	4047954/4458079	4218982/4458079
4047678/4458079	4353762/4458079	4206378/4458079	4259784/4458079
3973020/4458079	4035810/4458079	4496960/4458079	4238808/4458079
3963544/4458079	4441530/4458079	4159964/4458079	4059546/4458079
4142622/4458079	3923754/4458079	4344654/4458079	4437896/4458079
4524054/4458079	4248376/4458079	4230574/4458079	4231908/4458079
4045608/4458079	4265718/4458079	4191934/4458079	4156422/4458079
134228/143809	4401234/4458079	4175972/4458079	4328922/4458079
4569916/4458079	4452064/4458079	4107892/4458079	4246582/4458079
4178640/4458079	3841690/4458079	4256380/4458079	4232736/4458079
4274964/4458079	144716/143809	4018790/4458079	4319078/4458079
4348748/4458079	4096714/4458079	4195430/4458079	4309648/4458079
4261072/4458079	4304910/4458079	137632/143809	4387756/4458079
4369724/4458079	4485000/4458079	4370828/4458079	4246950/4458079
4257208/4458079	4112262/4458079	4307486/4458079	4380074/4458079
4118656/4458079	4270226/4458079	4491532/4458079	4152926/4458079
4189174/4458079	4003794/4458079	4021688/4458079	4544800/4458079
4179698/4458079	140254/143809	4245800/4458079	4097358/4458079
4182826/4458079	4248882/4458079	4413102/4458079	4216774/4458079
4434216/4458079	4196028/4458079	4286878/4458079	4349852/4458079
4427960/4458079	4409330/4458079	4241016/4458079	4585832/4458079
133998/143809	4264798/4458079	4268570/4458079	4638870/4458079
4222478/4458079	4389550/4458079	4276344/4458079	4283244/4458079
145176/143809	3989626/4458079	4001908/4458079	4150672/4458079
4239728/4458079	141312/143809	4207068/4458079	4084616/4458079
4534082/4458079	4160976/4458079	4413332/4458079	4490244/4458079
4117230/4458079	4667712/4458079	3869244/4458079	4301874/4458079
4452800/4458079	4655430/4458079	4548802/4458079	4616698/4458079
4126614/4458079	3953516/4458079	4246766/4458079	4377360/4458079
4207436/4458079	4357672/4458079	4009774/4458079	4192946/4458079
4243592/4458079	4076796/4458079	4333384/4458079	4262452/4458079
4215624/4458079	4061754/4458079	4193084/4458079	133676/143809
4554230/4458079	4102004/4458079	4303392/4458079	3928262/4458079
4167416/4458079	4606992/4458079	4164288/4458079	4300494/4458079
4191750/4458079	4084386/4458079	4108490/4458079	4052646/4458079
4122750/4458079	4084524/4458079	4297734/4458079	4530126/4458079
4247134/4458079	149132/143809	4222846/4458079	4412642/4458079
4327266/4458079	4482746/4458079	4293364/4458079	4309786/4458079
4260428/4458079	4284624/4458079	3900340/4458079	4271146/4458079
4358408/4458079	4178088/4458079	4384996/4458079	4121554/4458079
4197500/4458079	135424/143809	4022378/4458079	4180388/4458079
4389504/4458079	4330946/4458079	4058672/4458079	4146164/4458079
4003150/4458079	4179698/4458079	4387848/4458079	4085168/4458079
4401970/4458079	4289684/4458079	4110606/4458079	4475248/4458079
4224686/4458079	4273952/4458079	4223260/4458079	4322620/4458079
4358730/4458079	4723050/4458079	4435136/4458079	4293916/4458079
4284348/4458079	4581922/4458079	4479020/4458079	4090412/4458079
4414114/4458079	4243500/4458079	4351232/4458079	4269122/4458079
4551976/4458079	4234484/4458079	4244742/4458079	4418392/4458079
4351324/4458079	4567248/4458079	4235082/4458079	4365308/4458079
4036270/4458079	4273400/4458079	4289592/4458079	4216176/4458079
4419910/4458079	4223950/4458079	4502342/4458079	3901950/4458079
4235128/4458079	4603772/4458079	4291156/4458079	4454272/4458079
4463564/4458079	4261670/4458079	4167324/4458079	4250262/4458079
4433986/4458079	4508690/4458079	4314938/4458079	4179422/4458079
139012/143809	4438586/4458079	4356798/4458079	4049794/4458079
4153110/4458079	4398428/4458079	4126108/4458079	4311028/4458079
4140644/4458079	4458320/4458079	4187840/4458079	4418116/4458079
143750/143809	4104534/4458079	3987280/4458079	4288120/4458079
4506482/4458079	4275332/4458079	4075186/4458079	4442542/4458079
3982036/4458079	4271422/4458079	4098876/4458079	4102970/4458079
3956000/4458079	4229792/4458079	4010142/4458079	4559152/4458079
3859676/4458079	4306658/4458079	4582014/4458079	4235772/4458079
4488956/4458079	4232966/4458079	4632108/4458079	4456940/4458079
4309924/4458079	4142576/4458079	4218890/4458079	4281036/4458079
4366780/4458079	4398842/4458079	4118564/4458079	4481872/4458079
4568720/4458079	4143542/4458079	4156008/4458079	4656304/4458079
4250538/4458079	4694990/4458079	4167140/4458079	4209920/4458079
4429524/4458079	3990224/4458079	4173626/4458079	4651934/4458079
4336650/4458079	4188898/4458079	4470970/4458079	4541350/4458079
4158078/4458079	4632430/4458079	4340836/4458079	4359006/4458079
4294192/4458079	4148188/4458079	4461770/4458079	4340146/4458079
140898/143809	4612604/4458079	4569824/4458079	4122750/4458079
4297734/4458079	4536520/4458079	4382880/4458079	4257806/4458079
4243270/4458079	4245800/4458079	4214106/4458079	4344470/4458079
4564856/4458079	4119806/4458079	4389458/4458079	4267190/4458079
4360478/4458079	4164242/4458079	4430536/4458079	4262636/4458079
4190968/4458079	3985486/4458079	4255920/4458079	4503492/4458079
4554736/4458079	4034522/4458079	4262406/4458079	4401326/4458079
4179146/4458079	4534496/4458079	4535002/4458079	4350404/4458079
4267696/4458079	4535186/4458079	4170360/4458079	4523410/4458079
4350910/4458079	4289868/4458079	4402752/4458079	128432/143809
4203296/4458079	4352060/4458079	4322620/4458079	4152052/4458079
4329658/4458079	4194464/4458079	4544248/4458079	4320366/4458079
3961566/4458079	132342/143809	4173166/4458079	4362364/4458079
4208310/4458079	4743934/4458079	4601518/4458079	4204906/4458079
4221282/4458079	4362272/4458079	4847986/4458079	4439736/4458079
4300218/4458079	4124130/4458079	4089262/4458079	4650692/4458079
4085076/4458079	4610718/4458079	4560486/4458079	4298700/4458079
4284578/4458079	4205826/4458079	4372254/4458079	4630866/4458079
4204492/4458079	4187748/4458079	4097496/4458079	4270686/4458079
4314800/4458079	4301506/4458079	4053336/4458079	4457630/4458079
4162540/4458079	4422164/4458079	4223536/4458079	4281404/4458079
4075002/4458079	4489002/4458079	4307808/4458079	4170590/4458079
4267006/4458079	4399394/4458079	128616/143809	4624196/4458079
3982128/4458079	4010740/4458079	4218476/4458079	4771718/4458079
4324276/4458079	4171510/4458079	4548204/4458079	4307348/4458079
144624/143809	4627968/4458079	4318112/4458079	4464898/4458079
4110790/4458079	4167462/4458079	4675118/4458079	4209368/4458079
4356752/4458079	4405604/4458079	4141748/4458079	4594434/4458079
4209414/4458079	4609384/4458079	143428/143809	4479204/4458079
4558094/4458079	4522168/4458079	4230758/4458079	4479940/4458079
4257024/4458079	4083972/4458079	4748488/4458079	4355510/4458079
4111342/4458079	4261670/4458079	4420646/4458079	4354406/4458079
144164/143809	4382742/4458079	4194418/4458079	4647012/4458079
4322528/4458079	4203020/4458079	4393552/4458079	4162724/4458079
4679948/4458079	4096346/4458079	4176938/4458079	4518764/4458079
135746/143809	4569180/4458079	4707318/4458079	4207206/4458079
4282140/4458079	4472396/4458079	4454042/4458079	4278874/4458079
4097542/4458079	4502940/4458079	4345344/4458079	4411860/4458079
4197730/4458079	4518304/4458079	4073254/4458079	4515268/4458079
4492682/4458079	4261670/4458079	4256564/4458079	4284072/4458079
4509196/4458079	142922/143809	4435274/4458079	4074772/4458079
143336/143809	4448338/4458079	4660950/4458079	4432146/4458079
4132594/4458079	4463840/4458079	4132410/4458079	4338168/4458079
134964/143809	4534496/4458079	4364020/4458079	4265350/4458079
4415540/4458079	4541994/4458079	4438448/4458079	4241108/4458079
4682616/4458079	4283060/4458079	4448522/4458079	4366136/4458079
4409928/4458079	4386514/4458079	4429018/4458079	4382834/4458079
3961796/4458079	4446452/4458079	4310154/4458079	4225560/4458079
4349760/4458079	4356476/4458079	4234760/4458079	4533760/4458079
4287752/4458079	4247824/4458079	4471844/4458079	4339226/4458079
4026840/4458079	4510622/4458079	4270272/4458079	4226986/4458079
148948/143809	4511220/4458079	4080982/4458079	4267420/4458079
4420876/4458079	4236508/4458079	3939532/4458079	4042112/4458079
4456526/4458079	4252792/4458079	4069482/4458079	4565224/4458079
4353992/4458079	4415540/4458079	4416782/4458079	4155824/4458079
4326116/4458079	4302932/4458079	4213094/4458079	4549262/4458079
4305186/4458079	4229194/4458079	3912576/4458079	4388860/4458079
139518/143809	4212818/4458079	4562050/4458079	4438218/4458079
4433710/4458079	4115252/4458079	4377268/4458079	4197730/4458079
4110974/4458079	4382880/4458079	4118840/4458079	4272250/4458079
4350956/4458079	4189220/4458079	4349760/4458079	4053796/4458079
4181998/4458079	4442542/4458079	4518948/4458079	4532564/4458079
4219488/4458079	4202652/4458079	4349438/4458079	4480860/4458079
4539786/4458079	4304956/4458079	4319998/4458079	4321378/4458079
4248008/4458079	4489186/4458079	4135216/4458079	4327174/4458079
4224088/4458079	4475202/4458079	4442174/4458079	4386928/4458079
4237060/4458079	4536842/4458079	4276344/4458079	4052922/4458079
4773834/4458079	4658328/4458079	3859952/4458079	4250262/4458079
4399256/4458079	4521892/4458079	4138344/4458079	4158124/4458079
4332648/4458079	4346678/4458079	4227170/4458079	4740622/4458079
4144876/4458079	4487944/4458079	4326162/4458079	4388722/4458079
4246168/4458079	4635512/4458079	4582290/4458079	4457124/4458079
4506436/4458079	4223674/4458079	4298746/4458079	4000942/4458079
4410342/4458079	4051220/4458079	4234990/4458079	4513842/4458079
4338536/4458079	4554092/4458079	4242488/4458079	4459470/4458079
4256794/4458079	4159964/4458079	4705984/4458079	4765646/4458079
4590938/4458079	4313466/4458079	4296630/4458079	4655062/4458079
4686204/4458079	4223490/4458079	4367240/4458079	4266776/4458079
156032/143809	4375474/4458079	4279288/4458079	4135952/4458079
4325702/4458079	4388124/4458079	4237934/4458079	4459608/4458079
4587626/4458079	4314478/4458079	3909494/4458079	4219994/4458079
4097082/4458079	4298194/4458079	4088480/4458079	4229654/4458079
4299344/4458079	4249802/4458079	4384260/4458079	4190462/4458079
4376256/4458079	3887092/4458079	4421428/4458079	4133330/4458079
4419726/4458079	4222616/4458079	4636340/4458079	141864/143809
4145336/4458079	4196488/4458079	4189036/4458079	4089906/4458079
4397002/4458079	4733722/4458079	4417610/4458079	4379982/4458079
4292536/4458079	4580082/4458079	4486978/4458079	3809812/4458079
4323126/4458079	4160562/4458079	4335638/4458079	4157020/4458079
4458642/4458079	4456756/4458079	4107202/4458079	4325196/4458079
3963222/4458079	4259094/4458079	4283796/4458079	4352060/4458079
4148740/4458079	4366504/4458079	4547238/4458079	4278736/4458079
4419358/4458079	4353670/4458079	4406662/4458079	4643194/4458079
4670702/4458079	4381040/4458079	4431640/4458079	151892/143809
4086686/4458079	4511404/4458079	4139448/4458079	4358316/4458079
4345712/4458079	4517844/4458079	4187472/4458079	4528792/4458079
129306/143809	4635972/4458079	4699084/4458079	4299114/4458079
4082316/4458079	4284578/4458079	4202928/4458079	4617158/4458079
4294054/4458079	4145244/4458079	4265396/4458079	4255782/4458079
4039122/4458079	4183700/4458079	4320274/4458079	4491716/4458079
4273354/4458079	4359466/4458079	4505884/4458079	4358178/4458079
4401832/4458079	4549216/4458079	4110330/4458079	4458918/4458079
4288764/4458079	4366964/4458079	4270180/4458079	4159780/4458079
4566328/4458079	4185586/4458079	4333154/4458079	4726638/4458079
4333706/4458079	4477778/4458079	4480216/4458079	4357534/4458079
4105270/4458079	4630084/4458079	4576724/4458079	3897396/4458079
4358270/4458079	4567570/4458079	4418116/4458079	4296952/4458079
4426902/4458079	4440380/4458079	4337340/4458079	4384720/4458079
4339870/4458079	4276712/4458079	4439644/4458079	4289914/4458079
4315536/4458079	4396312/4458079	4081534/4458079	4426258/4458079
4300724/4458079	4386238/4458079	4005772/4458079	4331682/4458079
4370552/4458079	4277678/4458079	4178318/4458079	4541994/4458079
4263280/4458079	4287476/4458079	4568858/4458079	4219212/4458079
4640710/4458079	4646552/4458079	4465496/4458079	4244926/4458079
4475570/4458079	4310522/4458079	4454594/4458079	4481964/4458079
4448292/4458079	4331268/4458079	4457400/4458079	4360386/4458079
4287706/4458079	4011936/4458079	4377636/4458079	4376854/4458079
4628888/4458079	4377912/4458079	4372714/4458079	4405282/4458079
4157158/4458079	4416/4639	4283980/4458079	4472626/4458079
4374140/4458079	4516234/4458079	4297182/4458079	4274964/4458079
4190324/4458079	4463058/4458079	4222938/4458079	4781148/4458079
4494154/4458079	4261854/4458079	4398152/4458079	144992/143809
4108490/4458079	4361812/4458079	4149844/4458079	4365032/4458079
4221650/4458079	4156284/4458079	4720336/4458079	4281956/4458079
4202514/4458079	4346540/4458079	4229654/4458079	4311166/4458079
4248606/4458079	4341112/4458079	4377406/4458079	4192164/4458079
4120220/4458079	4093310/4458079	136574/143809	4100440/4458079
4394104/4458079	4373358/4458079	136666/143809	4362732/4458079
4259186/4458079	4514348/4458079	4409836/4458079	4139402/4458079
4566374/4458079	4213002/4458079	4336282/4458079	4320412/4458079
4360064/4458079	4390516/4458079	4427178/4458079	4417058/4458079
4249940/4458079	4590064/4458079	4506804/4458079	4594066/4458079
4885614/4458079	4398520/4458079	4446682/4458079	4545398/4458079
4565132/4458079	4160562/4458079	4422118/4458079	139012/143809
4458964/4458079	4394794/4458079	4439966/4458079	4556990/4458079
4904750/4458079	4263096/4458079	4483252/4458079	4322988/4458079
4506436/4458079	4358454/4458079	4244420/4458079	4557634/4458079
4508690/4458079	4025828/4458079	4078636/4458079	4549814/4458079
4763392/4458079	4477962/4458079	4478744/4458079	4412826/4458079
4589466/4458079	4394380/4458079	135010/143809	4639422/4458079
4250998/4458079	3992018/4458079	4230022/4458079	4526630/4458079
4269720/4458079	4416092/4458079	4488726/4458079	4185172/4458079
4341664/4458079	4505378/4458079	4334764/4458079	4446958/4458079
4592088/4458079	4802952/4458079	4477870/4458079	4365446/4458079
3945466/4458079	4271836/4458079	4221236/4458079	4705478/4458079
3983646/4458079	4976556/4458079	4280116/4458079	136482/143809
4131904/4458079	4522904/4458079	4230620/4458079	4422808/4458079
4229976/4458079	4443600/4458079	4495856/4458079	4337662/4458079
4505976/4458079	4510070/4458079	4145198/4458079	4476490/4458079
4645954/4458079	4667482/4458079	4266684/4458079	4356384/4458079
4267604/4458079	4111618/4458079	4557220/4458079	4547330/4458079
4260612/4458079	4084800/4458079	4451650/4458079	4078406/4458079
4136044/4458079	4353900/4458079	4283106/4458079	4407858/4458079
4558140/4458079	3934242/4458079	4305692/4458079	4125234/4458079}
{2722027/2238156	1356931/1119078	2447683/2238156	138851/124342
805621/746052	793799/746052	412643/373026	817949/746052
2546629/2238156	67896/62171	659410/559539	803459/746052
2434297/2238156	1146895/1119078	603382/559539	385549/373026
779539/746052	1193723/1119078	829219/746052	859211/746052
2343769/2238156	2462357/2238156	1118375/1119078	1231903/1119078
2205539/2238156	2242109/2238156	2129777/2238156	2344735/2238156
2452145/2238156	792419/746052	2273573/2238156	2361479/2238156
2448649/2238156	258313/248684	2321183/2238156	2251493/2238156
198812/186513	263189/248684	613433/559539	2222927/2238156
2337559/2238156	1181717/1119078	1062577/1119078	591077/559539
61571/62171	2246249/2238156	2405639/2238156	2250527/2238156
189175/186513	65297/62171	1133509/1119078	546388/559539	382375/373026
372209/373026	2398831/2238156	368851/373026	2372335/2238156
2248135/2238156	598943/559539	553748/559539	604325/559539
570032/559539	2252873/2238156	2213911/2238156	1206005/1119078
356891/373026	1211111/1119078	2361617/2238156	2224721/2238156
547124/559539	2419117/2238156	2387009/2238156	2140955/2238156
2378407/2238156	198421/186513	1056413/1119078	567272/559539
743659/746052	2262763/2238156	2437471/2238156	550367/559539
596482/559539	62537/62171	2310419/2238156	1143997/1119078
182735/186513	580888/559539	2210507/2238156	1128817/1119078
2138057/2238156	1131761/1119078	2252321/2238156	1076147/1119078
237659/248684	2176835/2238156	2285717/2238156	259325/248684
2249975/2238156	261119/248684	1130657/1119078	2420359/2238156
257025/248684	2177111/2238156	2414609/2238156	2241925/2238156
612973/559539	2240729/2238156	357949/373026	188048/186513
1187605/1119078	574448/559539	2289719/2238156	2321413/2238156
2243627/2238156	544594/559539	702397/746052	1122469/1119078
2314375/2238156	65918/62171	768545/746052	1123481/1119078
252563/248684	1123849/1119078	780229/746052	569894/559539
398797/373026	570745/559539	61893/62171	64975/62171	188255/186513
726823/746052	2099831/2238156	2312075/2238156	2283785/2238156
377131/373026	243961/248684	2327071/2238156	2401361/2238156
2174213/2238156	2256277/2238156	2413229/2238156	546089/559539
1069937/1119078	2100199/2238156	707135/746052	123533/124342
2180377/2238156	723373/746052	2415115/2238156	272389/248684
566398/559539	2299609/2238156	2226469/2238156	735517/746052
2440783/2238156	2356879/2238156	553679/559539	1050617/1119078
2185667/2238156	1177439/1119078	545537/559539	65734/62171
1034839/1119078	2142197/2238156	1199657/1119078	387803/373026
1079735/1119078	248975/248684	2396899/2238156	564512/559539
1135349/1119078	2368379/2238156	572516/559539	548504/559539
584660/559539	1138615/1119078	1146619/1119078	196259/186513
544916/559539	574172/559539	564995/559539	706583/746052
2281025/2238156	378373/373026	2262947/2238156	2199559/2238156
126523/124342	182045/186513	2140541/2238156	1132543/1119078
2277391/2238156	539833/559539	766061/746052	2273711/2238156
1181119/1119078	2314973/2238156	2232311/2238156	244927/248684
2296619/2238156	63940/62171	1190687/1119078	2185897/2238156
61065/62171	185449/186513	550597/559539	795271/746052	526930/559539
2286821/2238156	189014/186513	1064003/1119078	2327347/2238156
2240177/2238156	253023/248684	521617/559539	566881/559539
2309131/2238156	122475/124342	720107/746052	1195747/1119078
1055585/1119078	2494189/2238156	256151/248684	2265845/2238156
568399/559539	2279507/2238156	2145049/2238156	571435/559539
62399/62171	2027243/2238156	2008751/2238156	390701/373026
2201537/2238156	2265569/2238156	2216119/2238156	2450995/2238156
2137183/2238156	397555/373026	784691/746052	2264971/2238156
2259221/2238156	1188157/1119078	2311063/2238156	554254/559539
2169797/2238156	252057/248684	787681/746052	2224261/2238156
252103/248684	2279737/2238156	59616/62171	2233139/2238156
344011/373026	1108117/1119078	2141507/2238156	587788/559539
726961/746052	563431/559539	579278/559539	2336041/2238156
747799/746052	1056137/1119078	764497/746052	252195/248684
1087555/1119078	228781/248684	2171453/2238156	2290363/2238156
2361571/2238156	1076975/1119078	191107/186513	530173/559539
790901/746052	2217085/2238156	766337/746052	127213/124342
805667/746052	591974/559539	742693/746052	2227573/2238156
2322149/2238156	2246939/2238156	397417/373026	1227211/1119078
190693/186513	359053/373026	2154019/2238156	2228723/2238156
240557/248684	255461/248684	2082581/2238156	191981/186513
2169475/2238156	364435/373026	2260003/2238156	539971/559539
2231069/2238156	187841/186513	186116/186513	574379/559539
120359/124342	572654/559539	1185811/1119078	2256875/2238156
2364929/2238156	741635/746052	732895/746052	2249561/2238156
2424085/2238156	128317/124342	520099/559539	743567/746052
1125367/1119078	1993847/2238156	328601/373026	2301449/2238156
556577/559539	373589/373026	2149235/2238156	366551/373026
1156739/1119078	536705/559539	570124/559539	347369/373026
2426431/2238156	1220633/1119078	518282/559539	572654/559539
767993/746052	2167451/2238156	2134607/2238156	365263/373026
2395427/2238156	562741/559539	2331211/2238156	2264465/2238156
2171867/2238156	732527/746052	537740/559539	2256829/2238156
1103425/1119078	2171821/2238156	555772/559539	365309/373026
1197403/1119078	557336/559539	774571/746052	355511/373026
549815/559539	2220811/2238156	739933/746052	1056275/1119078
261257/248684	2139023/2238156	181424/186513	2260831/2238156
2369621/2238156	579784/559539	185150/186513	2234197/2238156
2266949/2238156	2224399/2238156	2298551/2238156	169073/186513
1134475/1119078	543743/559539	564121/559539	552989/559539
2156825/2238156	247733/248684	368437/373026	1076791/1119078
182114/186513	241707/248684	790993/746052	1054619/1119078
1148413/1119078	180941/186513	1165019/1119078	1114925/1119078
1056551/1119078	2147533/2238156	2225273/2238156	718589/746052
755159/746052	60766/62171	1129001/1119078	766061/746052	256105/248684
2345011/2238156	1119065/1119078	2428501/2238156	2284153/2238156
253897/248684	249895/248684	58627/62171	1121135/1119078
2252551/2238156	1061105/1119078	251781/248684	2289121/2238156
256427/248684	2282267/2238156	61387/62171	1124677/1119078
2211335/2238156	1146941/1119078	778297/746052	2142427/2238156
2241649/2238156	2232863/2238156	2203699/2238156	1149839/1119078
566467/559539	257577/248684	341297/373026	187151/186513
2206091/2238156	1179739/1119078	2245283/2238156	2413505/2238156
1122101/1119078	2328865/2238156	561752/559539	417749/373026
2108893/2238156	248745/248684	587650/559539	129881/124342
391069/373026	2325967/2238156	565846/559539	372899/373026
198904/186513	2188979/2238156	1123159/1119078	2167175/2238156
1151449/1119078	576587/559539	2166991/2238156	2215889/2238156
733907/746052	544916/559539	2123153/2238156	1117501/1119078
2326703/2238156	1095053/1119078	2215981/2238156	2199559/2238156
122153/124342	548159/559539	174179/186513	761737/746052
2252321/2238156	2238475/2238156	2297815/2238156	2030693/2238156
1092385/1119078	1080517/1119078	368069/373026	344885/373026
2242477/2238156	2285809/2238156	2218787/2238156	2147257/2238156
563477/559539	194465/186513	582958/559539	737081/746052
1094869/1119078	2487197/2238156	245755/248684	553840/559539
747937/746052	568537/559539	607453/559539	1090775/1119078
2219293/2238156	1163639/1119078	2003047/2238156	2231897/2238156
559636/559539	2272975/2238156	570722/559539	1200623/1119078
2226377/2238156	740255/746052	731929/746052	2167957/2238156
2119289/2238156	773651/746052	2334937/2238156	358501/373026
1129967/1119078	2307889/2238156	2403983/2238156	792097/746052
2259589/2238156	746971/746052	735103/746052	2228999/2238156
49335/62171	51750/62171	1768033/2238156	1707727/2238156
1765411/2238156	443440/559539	106329/124342	449972/559539
1848211/2238156	452134/559539	1870475/2238156	822871/1119078
1918085/2238156	1966753/2238156	961469/1119078	923473/1119078
1996009/2238156	521341/559539	1987039/2238156	505172/559539
649313/746052	1969559/2238156	1979081/2238156	326485/373026
1890209/2238156	332419/373026	1013587/1119078	106881/124342
209323/248684	2149511/2238156	2156135/2238156	490544/559539
2028991/2238156	632063/746052	666149/746052	498157/559539
108445/124342	214153/248684	57661/62171	519248/559539	163346/186513
2012201/2238156	221283/248684	1062899/1119078	507725/559539
494270/559539	1009493/1119078	60513/62171	622633/746052
1997251/2238156	2150293/2238156	1964729/2238156	180803/186513
1069477/1119078	981985/1119078	513751/559539	56281/62171
688091/746052	2032441/2238156	172316/186513	172063/186513
536705/559539	221835/248684	183379/186513	354361/373026	712517/746052
2073059/2238156	2003185/2238156	699775/746052	177974/186513
1044361/1119078	2055533/2238156	2223157/2238156	1073479/1119078
526493/559539	346817/373026	2226515/2238156	219765/248684
728479/746052	534566/559539	1026973/1119078	1066487/1119078
2239027/2238156	522422/559539	1024903/1119078	160747/186513
2180423/2238156	56557/62171	1998953/2238156	2008153/2238156
523756/559539	525826/559539	210887/248684	1930091/2238156
646553/746052	1053515/1119078	1947617/2238156	228643/248684
60237/62171	2196707/2238156	639331/746052	709159/746052	507955/559539
361261/373026	1018141/1119078	354545/373026	724799/746052
675533/746052	2301449/2238156	173144/186513	2141185/2238156
2037041/2238156	742187/746052	562787/559539	1023661/1119078
240235/248684	187358/186513	514487/559539	2027887/2238156
2077015/2238156	507334/559539	2108479/2238156	226665/248684
2064917/2238156	61042/62171	1107611/1119078	2185943/2238156
2110825/2238156	523411/559539	715001/746052	512141/559539
357121/373026	177629/186513	526792/559539	2050519/2238156
233427/248684	59294/62171	721763/746052	484679/559539	518788/559539
985159/1119078	756953/746052	228781/248684	2190313/2238156
186530/186513	554093/559539	2027611/2238156	226803/248684
1129277/1119078	124453/124342	1005721/1119078	791591/746052
1065199/1119078	2167589/2238156	237705/248684	546388/559539
2038651/2238156	166106/186513	526010/559539	2176283/2238156
178319/186513	685423/746052	2263913/2238156	531139/559539
2052359/2238156	1006181/1119078	339503/373026	795547/746052
2038789/2238156	1130795/1119078	2077843/2238156	1962061/2238156
2387147/2238156	232737/248684	2192107/2238156	1059403/1119078
59961/62171	541627/559539	2140265/2238156	543145/559539
2263315/2238156	2362169/2238156	728525/746052	1096433/1119078
122567/124342	2031521/2238156	1027709/1119078	1091327/1119078
1033781/1119078	731515/746052	353717/373026	741313/746052
122015/124342	734183/746052	233013/248684	366919/373026
2139943/2238156	544111/559539	507656/559539	749041/746052
2134607/2238156	671945/746052	2060593/2238156	2157791/2238156
560441/559539	2237417/2238156	2045413/2238156	2129363/2238156
222065/248684	674981/746052	2075911/2238156	515729/559539
341159/373026	2116115/2238156	1121227/1119078	2113447/2238156
476422/559539	2353705/2238156	530426/559539	557911/559539
230437/248684	234071/248684	191866/186513	1990949/2238156
2102683/2238156	530518/559539	569503/559539	359513/373026
2292847/2238156	2253839/2238156	1120123/1119078	2212991/2238156
2252137/2238156	2130881/2238156	1067131/1119078	1121503/1119078
707135/746052	727973/746052	1038473/1119078	535141/559539
683491/746052	2294089/2238156	1076147/1119078	698533/746052
751663/746052	2036489/2238156	729445/746052	2340365/2238156
61640/62171	403351/373026	2044171/2238156	353717/373026
2051117/2238156	760817/746052	696233/746052	728755/746052
508484/559539	2139299/2238156	570998/559539	1007009/1119078
2178997/2238156	2044999/2238156	325795/373026	1016669/1119078
1041509/1119078	2183597/2238156	538798/559539	2003875/2238156
1110325/1119078	532220/559539	2117173/2238156	2380799/2238156
2124901/2238156	567433/559539	680777/746052	540454/559539
182551/186513	537257/559539	1153565/1119078	242443/248684
2167865/2238156	2195189/2238156	2222237/2238156	1073387/1119078
517937/559539	1084427/1119078	717071/746052	2111377/2238156
559751/559539	676591/746052	2148637/2238156	737357/746052
178687/186513	2257013/2238156	238441/248684	155227/186513
1062163/1119078	555128/559539	719647/746052	2204987/2238156
358777/373026	191797/186513	2052911/2238156	593308/559539
2131249/2238156	191015/186513	58397/62171	2268835/2238156
2159125/2238156	1159039/1119078	1071271/1119078	1041601/1119078
739289/746052	1064831/1119078	1066717/1119078	1071823/1119078
515384/559539	722177/746052	2076877/2238156	2024621/2238156
557221/559539	549608/559539	54165/62171	528494/559539	375889/373026
2194085/2238156	2119243/2238156	2165243/2238156	175651/186513
2036075/2238156	2146705/2238156	517592/559539	978397/1119078
2340733/2238156	2132491/2238156	2143715/2238156	2143301/2238156
2064319/2238156	716795/746052	516373/559539	2234933/2238156
2190635/2238156	707687/746052	360433/373026	2234795/2238156
1083691/1119078	124683/124342	2202779/2238156	2179733/2238156
1169711/1119078	2081339/2238156	2134699/2238156	2027197/2238156
517615/559539	122429/124342	2072875/2238156	792373/746052
188600/186513	1053469/1119078	548504/559539	2098543/2238156
232829/248684	182804/186513	231403/248684	2186863/2238156
547538/559539	245203/248684	721073/746052	663389/746052
1103425/1119078	534980/559539	558808/559539	2000885/2238156
366413/373026	2032303/2238156	1058069/1119078	2125637/2238156
1112579/1119078	2187599/2238156	1104575/1119078	2119243/2238156
129375/124342	1176841/1119078	1129553/1119078	123717/124342
2137321/2238156	2022229/2238156	1086589/1119078	171971/186513
2191463/2238156	1080241/1119078	576863/559539	504413/559539
1026421/1119078	266225/248684	1122377/1119078	245479/248684
1083829/1119078	2081753/2238156	2278633/2238156	2138747/2238156
714265/746052	361813/373026	546457/559539	539626/559539
2239165/2238156	1071271/1119078	670795/746052	231311/248684
2191831/2238156	555013/559539	751111/746052	749363/746052
2126741/2238156	1107197/1119078	242213/248684	1054435/1119078
125465/124342	1132175/1119078	2150431/2238156	2073335/2238156
2060869/2238156	241845/248684	2124763/2238156	1013219/1119078
712471/746052	1084979/1119078	546710/559539	376349/373026
1095973/1119078	1125827/1119078	562672/559539	1075963/1119078
2180515/2238156	2196799/2238156	181010/186513	774065/746052
525826/559539	2215705/2238156	2150707/2238156	1020947/1119078
533899/559539	587972/559539	523618/559539	703133/746052
1064141/1119078	2269801/2238156	519524/559539	539534/559539
544663/559539	2116345/2238156	2288017/2238156	2383927/2238156
171833/186513	2108203/2238156	2167313/2238156	1043855/1119078
577645/559539	2029681/2238156	725903/746052	2196937/2238156
110837/124342	991967/1119078	1053515/1119078	372485/373026
2232265/2238156	585994/559539	350221/373026	2091229/2238156
2308211/2238156	385135/373026	2165611/2238156	653039/746052
2317595/2238156	787313/746052	234577/248684	189796/186513
2197213/2238156	1081667/1119078	557681/559539	2069747/2238156
2029129/2238156	359099/373026	169556/186513	558371/559539
2273113/2238156	2062387/2238156	2315111/2238156	705203/746052
254587/248684	587420/559539	57063/62171	1079827/1119078
1109911/1119078	1979725/2238156	503539/559539	529483/559539
186392/186513	552161/559539	700189/746052	2263913/2238156
782621/746052	2254345/2238156	1957645/2238156	684227/746052
2028991/2238156	725075/746052	530449/559539	736897/746052
234439/248684	1133969/1119078	2237923/2238156	176617/186513
229149/248684	1109359/1119078	549838/559539	773605/746052
525044/559539	230207/248684	1104437/1119078	2304163/2238156
2232311/2238156	497812/559539	532036/559539	716795/746052
526033/559539	2173523/2238156	741865/746052	248055/248684
2318515/2238156	124315/124342	541052/559539	1121227/1119078
715231/746052	585074/559539	658283/746052	731653/746052	550873/559539
250631/248684	758885/746052	2297447/2238156	1055815/1119078
563155/559539	699913/746052	355511/373026	2206643/2238156
186898/186513	168107/186513	546572/559539	188002/186513	509933/559539
2085019/2238156	2063951/2238156	2193073/2238156	364987/373026
2341469/2238156	524377/559539	537878/559539	532565/559539
247181/248684	179929/186513	119577/124342	2068505/2238156
382927/373026	354269/373026	126201/124342	548251/559539
1120123/1119078	518006/559539	2033453/2238156	2181895/2238156
2265799/2238156	61456/62171	537188/559539	547147/559539
2219155/2238156	2008843/2238156	2117219/2238156	1082173/1119078
2214325/2238156	2342803/2238156	2267915/2238156	231633/248684
2131295/2238156	2327761/2238156	1106047/1119078	2224169/2238156
541144/559539	2209495/2238156	61962/62171	1043717/1119078
553817/559539	1024075/1119078	538223/559539	1114189/1119078
2169889/2238156	126523/124342	243271/248684	529345/559539
2169797/2238156	1105357/1119078	2334937/2238156	1057195/1119078
2124211/2238156	532450/559539	763439/746052	1063543/1119078
1103609/1119078	2123245/2238156	1991593/2238156	711965/746052
511313/559539	2255725/2238156	353579/373026	406387/373026
2141875/2238156	358961/373026	698579/746052	2043113/2238156
499652/559539	2198225/2238156	543904/559539	2128535/2238156
1030975/1119078	689839/746052	711551/746052	2169935/2238156
1088797/1119078	2193349/2238156	2259451/2238156	1067177/1119078
1078769/1119078	1070903/1119078	742739/746052	1049605/1119078
1096985/1119078	183241/186513	2126833/2238156	2108893/2238156
570745/559539	712609/746052	242627/248684	749777/746052
2309729/2238156	1968685/2238156	119577/124342	2330659/2238156
711827/746052	1070627/1119078	2209771/2238156	2205769/2238156
700649/746052	1110233/1119078	1152277/1119078	378143/373026
766705/746052	1154071/1119078	2346161/2238156	2113723/2238156
523388/559539	2276747/2238156	2195143/2238156	2148269/2238156
2157239/2238156	384997/373026	539005/559539	229655/248684
1116719/1119078	1106323/1119078	511198/559539	233059/248684
1092247/1119078	2099693/2238156	507886/559539	2125177/2238156
2069977/2238156	553081/559539	2288017/2238156	2126465/2238156
1158257/1119078	2202457/2238156	2242661/2238156	1136407/1119078
181010/186513	1163731/1119078	1110325/1119078	2189623/2238156
2171039/2238156	124499/124342	237797/248684	547354/559539
2211749/2238156	1140041/1119078	711367/746052	534382/559539
2219339/2238156	366965/373026	551471/559539	558739/559539
538085/559539	2260555/2238156	2113217/2238156	742463/746052
1165663/1119078	540523/559539	120957/124342	2234519/2238156
2141645/2238156	2168141/2238156	2079361/2238156	1062991/1119078
2200387/2238156	2063629/2238156	1092983/1119078	1108117/1119078
723005/746052	366275/373026	524377/559539	2294963/2238156
176479/186513	547952/559539	1088107/1119078	240143/248684
1121365/1119078	702811/746052	734689/746052	365723/373026
2209219/2238156	1047581/1119078	228827/248684	521525/559539
508277/559539	555335/559539	2302967/2238156	711137/746052
717715/746052	2185897/2238156	1058345/1119078	127719/124342
535118/559539	2047759/2238156	119025/124342	2033729/2238156
524078/559539	2271779/2238156	727283/746052	1176427/1119078
2162575/2238156	2225687/2238156	594136/559539	548182/559539
164864/186513	1037875/1119078	768499/746052	2253011/2238156
114103/124342	1094455/1119078	2347771/2238156	2104661/2238156
722545/746052	2043251/2238156	531001/559539	2237693/2238156
742325/746052	779677/746052	554806/559539	1063957/1119078
373175/373026	2220121/2238156	693565/746052	2294779/2238156
530035/559539	2175685/2238156	540316/559539	2231207/2238156
383249/373026	65481/62171	750697/746052	731377/746052	2137505/2238156
2212439/2238156	236831/248684	2107099/2238156	349715/373026
1172333/1119078	752123/746052	1984601/2238156	2046655/2238156
2172557/2238156	2180239/2238156	358363/373026	2190727/2238156
2241373/2238156	528149/559539	1122101/1119078	725029/746052
584660/559539	2142289/2238156	2125867/2238156	1206833/1119078
595723/559539	997855/1119078	678799/746052	564811/559539
188531/186513	1024765/1119078	2242477/2238156	740623/746052
63687/62171	2269985/2238156	251229/248684	2281439/2238156
2340319/2238156	2177893/2238156	561499/559539	513590/559539
114333/124342	515407/559539	1042429/1119078	122475/124342
539741/559539	2126051/2238156	2036903/2238156	2365757/2238156
537740/559539	346679/373026	117093/124342	556738/559539
2386825/2238156	1091189/1119078	235681/248684	376901/373026
1147079/1119078	598207/559539	173098/186513	120589/124342
529414/559539	718313/746052	191383/186513	2290685/2238156
519547/559539	528241/559539	2318837/2238156	2042423/2238156
701477/746052	758195/746052	1095467/1119078	528655/559539
535325/559539	518443/559539	735287/746052	2130835/2238156
2275321/2238156	565409/559539	527344/559539	503677/559539
122705/124342	1072099/1119078	344977/373026	368713/373026
2237371/2238156	235221/248684	531875/559539	576242/559539
551057/559539	2216533/2238156	170660/186513	559498/559539
2170027/2238156	2178997/2238156	1059863/1119078	561085/559539
2062295/2238156	707779/746052	571481/559539	183011/186513
2296343/2238156	1068971/1119078	1088843/1119078	2322931/2238156
518995/559539	555542/559539	729491/746052	172316/186513	229103/248684
563914/559539	1050203/1119078	176249/186513	549263/559539
2074255/2238156	1017865/1119078	2052497/2238156	509059/559539
1091741/1119078	245939/248684	1023017/1119078	2163449/2238156
736345/746052	183149/186513	2090585/2238156	2152363/2238156
547676/559539	1062025/1119078	544226/559539	355787/373026
2039755/2238156	2016709/2238156	389321/373026	2212439/2238156
1003651/1119078	177238/186513	1078309/1119078	710861/746052
537073/559539	1195931/1119078	118795/124342	2155261/2238156
721073/746052	1077527/1119078	580520/559539	1086727/1119078
510508/559539	2163403/2238156	2214647/2238156	2189761/2238156
2202503/2238156	729905/746052	2035109/2238156	1164467/1119078
2166071/2238156	2020297/2238156	180941/186513	2268053/2238156
990173/1119078	544594/559539	369311/373026	2226239/2238156
1024213/1119078	2213819/2238156	2295791/2238156	2153605/2238156
2138609/2238156	2102177/2238156	1089119/1119078	2227067/2238156
664217/746052	1042061/1119078	2055073/2238156	569917/559539
1047167/1119078	263281/248684	734597/746052	234439/248684
538361/559539	1087601/1119078	721165/746052	572608/559539
2119657/2238156	1131623/1119078	515476/559539	2308349/2238156
2173063/2238156	508829/559539	560234/559539	716105/746052
700879/746052	248607/248684	1078447/1119078	2184149/2238156
726041/746052	1078907/1119078	2129777/2238156	2261705/2238156
238165/248684	1104575/1119078	1108715/1119078	549907/559539
582406/559539	248239/248684	176180/186513	56925/62171	1177439/1119078
58098/62171	2082535/2238156	186668/186513	2207195/2238156
2094817/2238156	701063/746052	569503/559539	61778/62171	556945/559539
1123573/1119078	2238521/2238156	177859/186513	2238889/2238156
120175/124342	2334155/2238156	543766/559539	2317043/2238156
237659/248684}	{877979/749175	2664044/2247525	847688/749175
122797/107025	39652/35675	802976/749175	2366447/2247525	32890/29967
260406/249725	2512819/2247525	71323/64215	334627/321075	484886/449505
2369483/2247525	100510/89901	2396738/2247525	2446763/2247525
35397/35675	486496/449505	2285648/2247525	2328428/2247525	51152/49945
2282474/2247525	2402327/2247525	2305451/2247525	308821/321075
2237072/2247525	2431951/2247525	486427/449505	267628/249725
484702/449505	460391/449505	448454/449505	459632/449505
2107099/2247525	87377/89901	2480872/2247525	776296/749175
277978/249725	810842/749175	2469004/2247525	462139/449505
112148/107025	30038/29967	459149/449505	777101/749175	2360651/2247525
2399038/2247525	798353/749175	52187/49945	2249078/2247525
2330498/2247525	63296/64215	757091/749175	337594/321075	249757/249725
51543/49945	331798/321075	32338/29967	2431997/2247525	759529/749175
312386/321075	2517442/2247525	255254/249725	2256392/2247525
10189/9989	2205608/2247525	32476/29967	2462564/2247525	774778/749175
2252137/2247525	419497/449505	269813/249725	108629/107025
2359271/2247525	2422222/2247525	95933/89901	111067/107025
796421/749175	2309177/2247525	2316859/2247525	2373991/2247525
2343286/2247525	50899/49945	2291743/2247525	745568/749175
302588/321075	2285602/2247525	2325898/2247525	754193/749175
2079499/2247525	2352509/2247525	2258278/2247525	10327/9989
65918/64215	108767/107025	326048/321075	774502/749175	2112458/2247525
459724/449505	2494603/2247525	2279507/2247525	453169/449505
492269/449505	772777/749175	316756/321075	2288684/2247525
453422/449505	2263361/2247525	89470/89901	2347771/2247525
2233484/2247525	483391/449505	785404/749175	28957/29967	458114/449505
323357/321075	2261843/2247525	309281/321075	2438483/2247525
2218166/2247525	145774/149835	2313202/2247525	2388527/2247525
2420566/2247525	333086/321075	2341331/2247525	446269/449505
2349542/2247525	2358029/2247525	313927/321075	2318492/2247525
2375026/2247525	2461736/2247525	2281508/2247525	2317342/2247525
444866/449505	306337/321075	2325392/2247525	236762/249725
2243581/2247525	323564/321075	2218603/2247525	2402741/2247525
248699/249725	67229/64215	477319/449505	317423/321075	463726/449505
445073/449505	2303059/2247525	337387/321075	2267087/2247525
328256/321075	60076/64215	761668/749175	2280634/2247525
2358581/2247525	759989/749175	2324173/2247525	2266052/2247525
2289673/2247525	2246249/2247525	21643/21405	90620/89901
2258048/2247525	707894/749175	30176/29967	749984/749175	761507/749175
444176/449505	449903/449505	258267/249725	96623/89901	2203262/2247525
769166/749175	439346/449505	318412/321075	49818/49945	2166991/2247525
2252321/2247525	2361364/2247525	2346943/2247525	2080304/2247525
2273918/2247525	2452168/2247525	2241143/2247525	1980599/2247525
2317066/2247525	2172143/2247525	2403776/2247525	62836/64215
2424844/2247525	431434/449505	756953/749175	2333189/2247525
2139943/2247525	2290754/2247525	731354/749175	89792/89901
2209012/2247525	720682/749175	245088/249725	750329/749175
2424683/2247525	472489/449505	2217338/2247525	471523/449505
148396/149835	2276839/2247525	2355821/2247525	451651/449505
261096/249725	2163403/2247525	2174581/2247525	81328/89901
2227366/2247525	769948/749175	766268/749175	2145532/2247525
2283601/2247525	2068321/2247525	2294756/2247525	445717/449505
743797/749175	2243788/2247525	241063/249725	774847/749175
430376/449505	2218948/2247525	2161816/2247525	106628/107025
2096588/2247525	2175248/2247525	2205286/2247525	805759/749175
2302507/2247525	258796/249725	774916/749175	245249/249725
2309614/2247525	4324/4281	151616/149835	2264534/2247525	150029/149835
253138/249725	726961/749175	2239303/2247525	418853/449505
2237647/2247525	317837/321075	2105144/2247525	2385974/2247525
2271641/2247525	459908/449505	785542/749175	2194177/2247525
749156/749175	2206114/2247525	2147924/2247525	2268674/2247525
1991363/2247525	65573/64215	2354096/2247525	2304991/2247525
2218879/2247525	2209748/2247525	2166278/2247525	330188/321075
451628/449505	451168/449505	436862/449505	476284/449505	469568/449505
2239579/2247525	752629/749175	259348/249725	793063/749175	27922/29967
2340181/2247525	2295124/2247525	34937/35675	2129501/2247525
2240729/2247525	2335903/2247525	2407088/2247525	712517/749175
2204159/2247525	763393/749175	240764/249725	337249/321075	34454/35675
2296849/2247525	2238751/2247525	2318216/2247525	807829/749175
34477/35675	2186587/2247525	763508/749175	729514/749175
2194154/2247525	2128949/2247525	85537/89901	345391/321075
2176513/2247525	738737/749175	2045804/2247525	750467/749175
443348/449505	2329394/2247525	247549/249725	2204642/2247525
66677/64215	58627/64215	2098267/2247525	2360927/2247525	718106/749175
2132836/2247525	470879/449505	730043/749175	741497/749175
319424/321075	774502/749175	300403/321075	465221/449505
2166347/2247525	2231437/2247525	2189692/2247525	2366608/2247525
2170004/2247525	332488/321075	453307/449505	2244961/2247525
2264327/2247525	103822/107025	721993/749175	2220098/2247525
250907/249725	477112/449505	2290156/2247525	2142887/2247525
2269157/2247525	2419462/2247525	2207333/2247525	2313662/2247525
454043/449505	35834/35675	2279714/2247525	797456/749175
2307061/2247525	481436/449505	2264833/2247525	2245168/2247525
2211289/2247525	471661/449505	49611/49945	30958/29967	254081/249725
2188427/2247525	251298/249725	433757/449505	2129363/2247525
464554/449505	755872/749175	2227642/2247525	435643/449505
2179963/2247525	31993/29967	256059/249725	454618/449505
2390827/2247525	2239073/2247525	256726/249725	2260532/2247525
9223/9989	2180446/2247525	446729/449505	88619/89901	324484/321075
2206919/2247525	2093851/2247525	2232472/2247525	68471/64215
148741/149835	319631/321075	772892/749175	748213/749175	330211/321075
2186932/2247525	776963/749175	2198731/2247525	2300092/2247525
36593/35675	462461/449505	743429/749175	244352/249725	2193004/2247525
240994/249725	2310971/2247525	2308004/2247525	2235577/2247525
2366263/2247525	2268421/2247525	2286292/2247525	482011/449505
743843/749175	153893/149835	2200801/2247525	727766/749175
768821/749175	370346/321075	2371921/2247525	36593/35675
2073634/2247525	2159102/2247525	2092586/2247525	2290846/2247525
2264488/2247525	2313064/2247525	242558/249725	2340848/2247525
37536/35675	144302/149835	2329739/2247525	461656/449505	736391/749175
2329808/2247525	2206643/2247525	735494/749175	689287/749175
468418/449505	159689/149835	2375164/2247525	265236/249725
2152018/2247525	2094518/2247525	797456/749175	734666/749175
449213/449505	7498/7135	323426/321075	94300/89901	243846/249725
2475191/2247525	2307038/2247525	240327/249725	415679/449505
239499/249725	226159/249725	2270146/2247525	2319113/2247525
247503/249725	2319964/2247525	733378/749175	333868/321075
2356787/2247525	720682/749175	2079292/2247525	2229827/2247525
315077/321075	320206/321075	2328842/2247525	2172787/2247525
2214164/2247525	2167796/2247525	62353/64215	147982/149835
2220052/2247525	2270054/2247525	2212393/2247525	2000149/2247525
758402/749175	2383904/2247525	2276632/2247525	98831/107025
2296918/2247525	2180653/2247525	2283371/2247525	248009/249725
2204642/2247525	743636/749175	2487841/2247525	303577/321075
157274/149835	330119/321075	724454/749175	2303243/2247525
2164093/2247525	2280703/2247525	241362/249725	336904/321075
322483/321075	328279/321075	2452651/2247525	755458/749175	58834/64215
106766/107025	459839/449505	328187/321075	738116/749175
1831651/2247525	1794851/2247525	1815988/2247525	1858124/2247525
371404/449505	1889588/2247525	10465/12843	1858768/2247525	28037/35675
346702/449505	117116/149835	1833859/2247525	83444/107025
365539/449505	1895338/2247525	635996/749175	1926089/2247525
627923/749175	194856/249725	1960382/2247525	2030233/2247525
1926986/2247525	29026/35675	205551/249725	669944/749175
1993226/2247525	669208/749175	1909253/2247525	647197/749175
2041388/2247525	216292/249725	1971721/2247525	2039893/2247525
2046034/2247525	286741/321075	1881032/2247525	398843/449505
2078119/2247525	221237/249725	8326/9989	2052037/2247525
2035408/2247525	2046839/2247525	221881/249725	662492/749175
92299/107025	236072/249725	648646/749175	288029/321075
[truncated: 66,639 more rows]
