# Supplementary material for: Concerted localization-resets precede YAP-dependent transcription
Source: Nat Commun. 2020 Sep 11;11:4581. doi: 10.1038/s41467-020-18368-x (PMC7486942; doi:10.1038/s41467-020-18368-x)
Supplement: Supplementary file 18 — Source data [file 41467_2020_18368_MOESM18_ESM.zip › data/scripts/supp_figure_7/Hras_Hl_avg__data_math]

{{{2517511/2123482	2581313/2123482	1291588/1061741	1242966/1061741
2424361/2123482	2241373/2123482	1067890/1061741	2103971/2123482
1050985/1061741	2450627/2123482	2211519/2123482	2245651/2123482
2339169/2123482	2155215/2123482	2320677/2123482	1185765/1061741
1109957/1061741	1070995/1061741	2108663/2123482	2115747/2123482
2391517/2123482	2307429/2123482	1083484/1061741	1119341/1061741
1174472/1061741	1153427/1061741	2004197/2123482	2285809/2123482
1146297/1061741	1095306/1061741	2240223/2123482	1059081/1061741
1225164/1061741	1132497/1061741	1144342/1061741	2049415/2123482
2063767/2123482	2221041/2123482	1012368/1061741	2109583/2123482
1940533/2123482	2252781/2123482	1077550/1061741	2192015/2123482
1120767/1061741	2484207/2123482	1121342/1061741	2131985/2123482
1003490/1061741	1053676/1061741	1107151/1061741	2197351/2123482
2305083/2123482	2204987/2123482	2247491/2123482	2193533/2123482
2293675/2123482	2199513/2123482	1078930/1061741	990518/1061741
2208943/2123482	2327991/2123482	2134791/2123482	2399567/2123482
2301587/2123482	2087779/2123482	1068373/1061741	2086813/2123482
1138638/1061741	2259175/2123482	1088981/1061741	2011879/2123482
2329601/2123482	1103494/1061741	2069793/2123482	1077895/1061741
2335121/2123482	1104897/1061741	1070190/1061741	1148896/1061741
1036357/1061741	2100383/2123482	1048616/1061741	2114551/2123482
1157521/1061741	1117938/1061741	1106783/1061741	1081943/1061741
2222191/2123482	2112665/2123482	1013633/1061741	2163587/2123482
1157015/1061741	1050410/1061741	2310373/2123482	2127983/2123482
1137189/1061741	2281623/2123482	1079528/1061741	2107007/2123482
1081506/1061741	2081109/2123482	1159706/1061741	1070788/1061741
1102850/1061741	944863/1061741	2194085/2123482	1138684/1061741
1071340/1061741	1061565/1061741	2311937/2123482	1120491/1061741
1137718/1061741	2073197/2123482	1018348/1061741	2056361/2123482
7935/7666	1018624/1061741	2101027/2123482	1123044/1061741
2075359/2123482	2061789/2123482	1133233/1061741	991484/1061741
2322747/2123482	991346/1061741	2284245/2123482	1009700/1061741
1082656/1061741	2131985/2123482	2265155/2123482	1055148/1061741
1074629/1061741	2269295/2123482	2014133/2123482	2101073/2123482
1136131/1061741	1071110/1061741	1008826/1061741	1042130/1061741
1015151/1061741	1088084/1061741	2010867/2123482	2075175/2123482
2258071/2123482	2163219/2123482	1114741/1061741	1136131/1061741
2000057/2123482	2289443/2123482	1081253/1061741	1035506/1061741
1072375/1061741	1052572/1061741	1109911/1061741	1912657/2123482
2082535/2123482	2398095/2123482	2154065/2123482	2247859/2123482
2023609/2123482	2157423/2123482	2092379/2123482	1106254/1061741
1019199/1061741	1225555/1061741	958663/1061741	1021453/1061741
2079315/2123482	2078717/2123482	1114212/1061741	2294687/2123482
1027801/1061741	990610/1061741	2234979/2123482	1073824/1061741
1105518/1061741	2253471/2123482	1056367/1061741	1042590/1061741
1995779/2123482	1017773/1061741	1879997/2123482	2200571/2123482
1043050/1061741	2109077/2123482	1090039/1061741	2181251/2123482
1965695/2123482	1073364/1061741	2043895/2123482	1043924/1061741
1083806/1061741	2189623/2123482	2089435/2123482	2223709/2123482
2018871/2123482	2475513/2123482	2073151/2123482	1086382/1061741
1102413/1061741	2095139/2123482	1017129/1061741	2034603/2123482
2188519/2123482	2173937/2123482	1032654/1061741	2082167/2123482
2181159/2123482	1030975/1061741	1109773/1061741	1911185/2123482
2169475/2123482	1101171/1061741	1182177/1061741	1068672/1061741
2191693/2123482	1087785/1061741	1981703/2123482	2328911/2123482
2179043/2123482	1065176/1061741	2074347/2123482	2173293/2123482
1073732/1061741	1022097/1061741	1119778/1061741	1959347/2123482
2129087/2123482	1011609/1061741	1070121/1061741	2182769/2123482
1034678/1061741	1924663/2123482	1066510/1061741	2016801/2123482
1972319/2123482	997786/1061741	2086077/2123482	2089665/2123482
2009947/2123482	2034373/2123482	1034011/1061741	2018135/2123482
998821/1061741	2278403/2123482	2268237/2123482	2072737/2123482
2141093/2123482	1989661/2123482	2073243/2123482	2011097/2123482
1934645/2123482	2225595/2123482	1160350/1061741	1933265/2123482
1973377/2123482	2043711/2123482	1007009/1061741	1092339/1061741
964735/1061741	2314605/2123482	1887679/2123482	1952677/2123482
2203653/2123482	1020924/1061741	2161057/2123482	1135671/1061741
2141139/2123482	1064509/1061741	1064555/1061741	2179319/2123482
1172356/1061741	2047391/2123482	1005100/1061741	1028859/1061741
2238061/2123482	2014777/2123482	1077435/1061741	1072559/1061741
1033551/1061741	1050318/1061741	2170809/2123482	1950929/2123482
2001621/2123482	2177663/2123482	1055861/1061741	1981197/2123482
991898/1061741	1007446/1061741	1043004/1061741	2010361/2123482
1128150/1061741	959951/1061741	1098848/1061741	2105627/2123482
1097882/1061741	2148039/2123482	1198852/1061741	1083116/1061741
1972825/2123482	861350/1061741	1015657/1061741	1996515/2123482
2035431/2123482	1042820/1061741	2091643/2123482	1006181/1061741
2115057/2123482	2206827/2123482	2061973/2123482	2139897/2123482
2125223/2123482	1032585/1061741	2089711/2123482	1090890/1061741
2219891/2123482	1023983/1061741	1057862/1061741	2116713/2123482
2123705/2123482	1116581/1061741	2076049/2123482	2051301/2123482
2102039/2123482	1022695/1061741	1072352/1061741	1154830/1061741
2312719/2123482	1091603/1061741	953626/1061741	2128949/2123482
967955/1061741	2230333/2123482	1065268/1061741	2086353/2123482
2146889/2123482	1093236/1061741	1035851/1061741	999281/1061741
2158251/2123482	1024075/1061741	1134061/1061741	1835929/2123482
2063399/2123482	2128581/2123482	1085324/1061741	1033597/1061741
2219339/2123482	1075227/1061741	2140587/2123482	1116857/1061741
1081782/1061741	2021447/2123482	939642/1061741	1143491/1061741
1045327/1061741	1076009/1061741	954868/1061741	1077872/1061741
1078401/1061741	2285579/2123482	2129915/2123482	919241/1061741
1111383/1061741	1807639/2123482	1072076/1061741	2297447/2123482
1023891/1061741	2079545/2123482	1120399/1061741	1820381/2123482
2295929/2123482	1109888/1061741	1084588/1061741	2078073/2123482
1959945/2123482	2155997/2123482	2163633/2123482	1051882/1061741
1038795/1061741	1071639/1061741	1007101/1061741	2139805/2123482
977776/1061741	2109997/2123482	1006365/1061741	2046103/2123482
1961325/2123482	2188197/2123482	1003145/1061741	2185759/2123482
2318975/2123482	2048219/2123482	2042561/2123482	1042705/1061741
1014300/1061741	1055355/1061741	1052595/1061741	2070161/2123482
2143117/2123482	2017675/2123482	2016663/2123482	2055533/2123482
1071202/1061741	2133411/2123482	1002570/1061741	2022689/2123482
2095875/2123482	1115224/1061741	2086721/2123482	2287097/2123482
2091229/2123482	1022419/1061741	1928113/2123482	1885333/2123482
1074721/1061741	2268421/2123482	1081920/1061741	1096778/1061741
1097583/1061741	2007969/2123482	1045925/1061741	2126327/2123482
2221179/2123482	2185115/2123482	1028307/1061741	988885/1061741
1121917/1061741	2060915/2123482	2009947/2123482	972532/1061741
916688/1061741	1110118/1061741	1116098/1061741	2156595/2123482
1926089/2123482	2123567/2123482	1931149/2123482	1008757/1061741
1162098/1061741	1030032/1061741	879336/1061741	1011586/1061741
1065314/1061741	2068229/2123482	1082403/1061741	1114258/1061741
1014576/1061741	1100596/1061741	2115149/2123482	992703/1061741
2120439/2123482	1029802/1061741	1079574/1061741	2141461/2123482
2097163/2123482	1035943/1061741	2122095/2123482	1001696/1061741
1016416/1061741	1047604/1061741	1150989/1061741	1070926/1061741
2149051/2123482	1032079/1061741	2133917/2123482	1233513/1061741
1114580/1061741	1023385/1061741	1087417/1061741	1147792/1061741
1080517/1061741	2097163/2123482	1058414/1061741	2076325/2123482
1004180/1061741	1155382/1061741	1067384/1061741	1004709/1061741
2015973/2123482	1086796/1061741	1116834/1061741	976074/1061741
2191739/2123482	2043573/2123482	2255449/2123482	2032763/2123482
1927055/2123482	2081937/2123482	1059173/1061741	974901/1061741
1065337/1061741	1116696/1061741	1108048/1061741	1021706/1061741
1047282/1061741	1042406/1061741	2142657/2123482	2192935/2123482
1135648/1061741	1930965/2123482	2218097/2123482	977523/1061741
971842/1061741	1867807/2123482	1990719/2123482	956892/1061741
1993387/2123482	1958151/2123482	1742963/2123482	978696/1061741
2029221/2123482	2176191/2123482	884051/1061741	984814/1061741
1972181/2123482	1003306/1061741	995302/1061741	990817/1061741
1992191/2123482	1051376/1061741	1826407/2123482	1879307/2123482
1016623/1061741	2134515/2123482	1046776/1061741	950061/1061741
2026277/2123482	1999919/2123482	2024713/2123482	2080051/2123482
1925813/2123482	1881101/2123482	1939061/2123482	1004617/1061741
2092333/2123482	1043924/1061741	920230/1061741	1089119/1061741
980421/1061741	977868/1061741	997648/1061741	922576/1061741
957352/1061741	1032401/1061741	2021861/2123482	930051/1061741
1067821/1061741	952683/1061741	1989569/2123482	1003398/1061741
2164829/2123482	981525/1061741	930971/1061741	1090177/1061741
1048616/1061741	938262/1061741	1940349/2123482	1120744/1061741
941965/1061741	1080563/1061741	2144221/2123482	949647/1061741
2008567/2123482	947324/1061741	1056183/1061741	1096065/1061741
903900/1061741	1072099/1061741	937158/1061741	1839977/2123482
1996423/2123482	1037530/1061741	1029963/1061741	1080103/1061741
1004594/1061741	987022/1061741	2033361/2123482	1926411/2123482
2179825/2123482	1043096/1061741	1987177/2123482	951326/1061741
986999/1061741	1046822/1061741	1086290/1061741	1096157/1061741
995923/1061741	1948123/2123482	1001374/1061741	1895867/2123482
2079867/2123482	1151311/1061741	2101349/2123482	1909943/2123482
2216993/2123482	970784/1061741	1047144/1061741	915423/1061741
1046891/1061741	1950975/2123482	1885793/2123482	1041624/1061741
1995181/2123482	2140863/2123482	2019377/2123482	1902031/2123482
2000471/2123482	2040721/2123482	1060024/1061741	1870567/2123482
989069/1061741	483/554	2135895/2123482	2039479/2123482
2041963/2123482	1865783/2123482	1966155/2123482	1901019/2123482
969289/1061741	2015375/2123482	897667/1061741	989391/1061741
1014507/1061741	2086583/2123482	1987683/2123482	1984509/2123482
912410/1061741	2057741/2123482	1986487/2123482	1021614/1061741
2027289/2123482	1020694/1061741	2109813/2123482	946059/1061741
1885747/2123482	998016/1061741	1966845/2123482	2137413/2123482
1921213/2123482	1996469/2123482	2029957/2123482	2019515/2123482
920575/1061741	1978805/2123482	2061283/2123482	2094127/2123482
1029595/1061741	1056252/1061741	2053233/2123482	2217683/2123482
1024167/1061741	1029365/1061741	984607/1061741	2243627/2123482
1963349/2123482	2097669/2123482	1959761/2123482	914135/1061741
2074853/2123482	1027617/1061741	2126005/2123482	1104690/1061741
2009165/2123482	2221639/2123482	943253/1061741	2046195/2123482
1925169/2123482	957214/1061741	1979771/2123482	992818/1061741
970416/1061741	2111561/2123482	1008757/1061741	1036357/1061741
1012506/1061741	1008113/1061741	939274/1061741	1028767/1061741
2002265/2123482	2088331/2123482	916803/1061741	1034770/1061741
1925583/2123482	1045511/1061741	2096611/2123482	1147838/1061741
1004571/1061741	991622/1061741	960089/1061741	933340/1061741
2031199/2123482	937733/1061741	1936071/2123482	1939107/2123482
1017060/1061741	2161103/2123482	2051485/2123482	2061329/2123482
2034833/2123482	1056367/1061741	1056298/1061741	1959301/2123482
1119709/1061741	1082771/1061741	1953413/2123482	1898443/2123482
1007722/1061741	2108617/2123482	2081247/2123482	2097669/2123482
2013351/2123482	1773875/2123482	1814355/2123482	1109888/1061741
1002685/1061741	1182016/1061741	2084099/2123482	1941775/2123482
916849/1061741	1908149/2123482	1085094/1061741	1965005/2123482
998936/1061741	2084605/2123482	1054274/1061741	2025311/2123482
2063123/2123482	911329/1061741	1891865/2123482	2051991/2123482
1035161/1061741	1962153/2123482	2126281/2123482	2143669/2123482
1093489/1061741	1008573/1061741	1984325/2123482	2194867/2123482
1145492/1061741	2081799/2123482	2015605/2123482	1960037/2123482
1882297/2123482	2099233/2123482	2039341/2123482	965241/1061741
1900375/2123482	990771/1061741	1070972/1061741	1770425/2123482
953051/1061741	1045258/1061741	1938923/2123482	1937083/2123482
936330/1061741	1012276/1061741	992887/1061741	2129777/2123482
1004410/1061741	2123843/2123482	948727/1061741	2170533/2123482
2104431/2123482	1852535/2123482	974372/1061741	1059472/1061741
897161/1061741	1898259/2123482	2049185/2123482	1006963/1061741
1985337/2123482	995509/1061741	2115655/2123482	1053193/1061741
2203423/2123482	2032395/2123482	1998493/2123482	1048823/1061741
1008918/1061741	1107151/1061741	1978253/2123482	1038818/1061741
1027134/1061741	2007831/2123482	980559/1061741	2178169/2123482
3864/3833	1878985/2123482	1994905/2123482	1040750/1061741
1884045/2123482	2162667/2123482	1004134/1061741	2045275/2123482
1074284/1061741	992611/1061741	2066711/2123482	1082955/1061741
1038243/1061741	2004013/2123482	2114459/2123482	1954655/2123482
2196937/2123482	1958795/2123482	1980507/2123482	988678/1061741
1080678/1061741	1018486/1061741	1838965/2123482	955880/1061741
1054803/1061741	1015404/1061741	985895/1061741	998361/1061741
2105443/2123482	1091925/1061741	1039784/1061741	985872/1061741
1040083/1061741	1091212/1061741	947899/1061741	2232311/2123482
1900743/2123482	875840/1061741	1926963/2123482	898196/1061741
2092333/2123482	1001788/1061741	1068235/1061741	2115747/2123482
2122187/2123482	2138149/2123482	1805707/2123482	1908931/2123482
2091137/2123482	1019613/1061741	2116759/2123482	2072783/2123482
2030831/2123482	986677/1061741	1910587/2123482	1881147/2123482
1979633/2123482	1013886/1061741	1971767/2123482	988494/1061741
1869647/2123482	998637/1061741	2097853/2123482	1833767/2123482
982951/1061741	1116949/1061741	956409/1061741	2065699/2123482
2010453/2123482	945300/1061741	933041/1061741	1086520/1061741
2077429/2123482	1167250/1061741	1117938/1061741	1831375/2123482
1007469/1061741	1967903/2123482	2041273/2123482	1012759/1061741
2117219/2123482	887110/1061741	2018687/2123482	2052773/2123482
1876317/2123482	1091603/1061741	2280657/2123482	1996837/2123482
1143307/1061741	2091505/2123482	2016203/2123482	1934645/2123482
1053952/1061741	1892831/2123482	1923467/2123482	2050795/2123482
1035414/1061741	1857871/2123482	2211795/2123482	1048593/1061741
2074255/2123482	1027433/1061741	1095329/1061741	1946789/2123482
1992099/2123482	1881055/2123482	1939107/2123482	2116207/2123482
1942143/2123482	2062433/2123482	1774611/2123482	1039002/1061741
990702/1061741	1139351/1061741	1119732/1061741	1080149/1061741
1036334/1061741	968576/1061741	1959163/2123482	968185/1061741
1063221/1061741	966828/1061741	2027059/2123482	1930965/2123482
1028606/1061741	1908241/2123482	1073065/1061741	2009211/2123482
2011281/2123482	988080/1061741	1070213/1061741	1074353/1061741
944288/1061741	1921259/2123482	1030722/1061741	1059426/1061741
994819/1061741	1958243/2123482	2151673/2123482	2076325/2123482
1002892/1061741	1000017/1061741	1839977/2123482	1088797/1061741
2001759/2123482	1008251/1061741	976304/1061741	2074623/2123482
1934553/2123482	1067936/1061741	952108/1061741	1841311/2123482
2020067/2123482	999281/1061741	1000339/1061741	1025064/1061741
1913071/2123482	1064877/1061741	1119134/1061741	1807731/2123482
1001489/1061741	1042429/1061741	1010758/1061741	2038283/2123482
2266121/2123482	989713/1061741	996521/1061741	968691/1061741
1045350/1061741	1792643/2123482	1959715/2123482	1067752/1061741
921265/1061741	2098589/2123482	1019038/1061741	1009907/1061741
1018854/1061741	1061082/1061741	953120/1061741	1055700/1061741
2033269/2123482	2116713/2123482	2018319/2123482	1024742/1061741
934444/1061741	1976459/2123482	1064900/1061741	1016048/1061741
1050249/1061741	1963993/2123482	943483/1061741	1027318/1061741
1913301/2123482	1893153/2123482	2008429/2123482	2084237/2123482
1041808/1061741	1922915/2123482	971129/1061741	1873695/2123482
982353/1061741	927935/1061741	1031803/1061741	915998/1061741
2024529/2123482	864271/1061741	1009976/1061741	2103419/2123482
1024374/1061741	1112487/1061741	2055717/2123482	947784/1061741
1110026/1061741	1039462/1061741	1926687/2123482	1000569/1061741
1035092/1061741	1944811/2123482	1086336/1061741	1972457/2123482
959031/1061741	1135602/1061741	1033896/1061741	7107/7666
949739/1061741	1000270/1061741	1874983/2123482	940792/1061741
1069293/1061741	1027985/1061741	2149603/2123482	995095/1061741
2137827/2123482	2029543/2123482	2080051/2123482	969956/1061741
1975033/2123482	923611/1061741	2149327/2123482	1051514/1061741
1018164/1061741	1109359/1061741	916067/1061741	954615/1061741
1034080/1061741	1905113/2123482	2110917/2123482	1066050/1061741
2052589/2123482	1844761/2123482	2096979/2123482	1947203/2123482
1848257/2123482	998959/1061741	2010499/2123482	2220535/2123482
1976735/2123482	1977149/2123482	2023471/2123482	1914129/2123482
1007101/1061741	1029181/1061741	1003490/1061741	941804/1061741
2093023/2123482	978259/1061741	964321/1061741	974740/1061741
2047713/2123482	1915371/2123482	2122141/2123482	1002018/1061741
2031199/2123482	972164/1061741	3680/3833	2091045/2123482
997142/1061741	943253/1061741	990748/1061741	1053630/1061741
1789745/2123482	2104845/2123482	1962429/2123482	982698/1061741
913721/1061741	1003743/1061741	2054567/2123482	1015312/1061741
1028606/1061741	971497/1061741	1998677/2123482	1974251/2123482
1079574/1061741	2327301/2123482	1044545/1061741	1043625/1061741
1009171/1061741	994198/1061741	1920891/2123482	2069471/2123482
2064687/2123482	1126678/1061741	1969881/2123482	1902905/2123482
2085847/2123482	1888921/2123482	1142525/1061741	1076331/1061741
2080373/2123482	1001489/1061741	1033252/1061741	1000960/1061741
1960635/2123482	1993525/2123482	2000655/2123482	917332/1061741
2300483/2123482	2070253/2123482	1086014/1061741	1041532/1061741
2083225/2123482	990472/1061741	1964407/2123482	2048219/2123482
931638/1061741	925796/1061741	982100/1061741	1771391/2123482
951257/1061741	1057011/1061741	2096381/2123482	1005468/1061741
1988051/2123482	1029641/1061741	1972687/2123482	2163403/2123482
1920431/2123482	946473/1061741	932788/1061741	1017589/1061741
1008941/1061741	2000931/2123482	1002777/1061741	2017859/2123482
1005790/1061741	980881/1061741	1950607/2123482	2275643/2123482
2081937/2123482	2116253/2123482	1028146/1061741	1987775/2123482
2311707/2123482	2146199/2123482	1981933/2123482	1037024/1061741
1016531/1061741	1954057/2123482	1843197/2123482	1994537/2123482
2114229/2123482	2022965/2123482	1867025/2123482	2022827/2123482
1924617/2123482	964666/1061741	2186219/2123482	1871119/2123482
1953643/2123482	1902997/2123482	1847337/2123482	1857411/2123482
1006733/1061741	1079482/1061741	1813297/2123482	1026260/1061741
2088975/2123482	956340/1061741	1984095/2123482	1033229/1061741
1032033/1061741	2078487/2123482	1941867/2123482	2122095/2123482
2232909/2123482	7475/7666	2035799/2123482	1972779/2123482
2103511/2123482	2011419/2123482	2074255/2123482	1213894/1061741
2107651/2123482	1047466/1061741	1078194/1061741	959537/1061741
910685/1061741	934375/1061741	943138/1061741	2043711/2123482
1954885/2123482	1934323/2123482	960779/1061741	939090/1061741
1015427/1061741	1016002/1061741	1934047/2123482	960503/1061741
2015513/2123482	2044079/2123482	1881331/2123482	974257/1061741
2025587/2123482	1119134/1061741	980858/1061741	1982531/2123482
984561/1061741	2039341/2123482	1087417/1061741	981525/1061741
1842369/2123482	1073456/1061741	1877191/2123482	2117173/2123482
919862/1061741	1000615/1061741	986976/1061741	1129231/1061741
1000040/1061741	1984601/2123482	1059242/1061741	2020343/2123482
1889473/2123482	1000707/1061741	972463/1061741	956156/1061741
1093696/1061741	1018141/1061741	1973377/2123482	2048817/2123482
1945409/2123482	978742/1061741	2001483/2123482	2196799/2123482
1939429/2123482	1953781/2123482	1057563/1061741	1774197/2123482
1824797/2123482	2147257/2123482	1012161/1061741	2026921/2123482
1004502/1061741	1056390/1061741	1869785/2123482	1063796/1061741
1862563/2123482	1977241/2123482	1939383/2123482	973268/1061741
2080281/2123482	1050916/1061741	2102315/2123482	970393/1061741
928786/1061741	906039/1061741	1038519/1061741	1951205/2123482
2020849/2123482	1076975/1061741	2137275/2123482	4048/3833
2084375/2123482	2086583/2123482	969151/1061741	1048662/1061741
1031205/1061741	991047/1061741	1866381/2123482	1004755/1061741
1945041/2123482	7199/7666	2037501/2123482	2038467/2123482
925543/1061741	1991593/2123482	1000431/1061741	1794345/2123482
1005031/1061741	1777049/2123482	1029319/1061741	1000983/1061741
1040819/1061741	2090263/2123482	1033965/1061741	1982439/2123482
1971675/2123482	971842/1061741	1903871/2123482	1962751/2123482
1972319/2123482	1806029/2123482	999120/1061741	1822911/2123482
2023931/2123482	1081552/1061741	1936255/2123482	997763/1061741
2044769/2123482	1007538/1061741	933800/1061741	907166/1061741
1856813/2123482	1964315/2123482	2002495/2123482	1953827/2123482
2025817/2123482	927176/1061741	1814309/2123482	903555/1061741
1895913/2123482	1960865/2123482	1024006/1061741	1882849/2123482
1828293/2123482	2089711/2123482	1030032/1061741	2164415/2123482
1077734/1061741	1813067/2123482	1099814/1061741	1034425/1061741
1023983/1061741	2036949/2123482	2220489/2123482	2157607/2123482
1961371/2123482	1048984/1061741	1001926/1061741	1862839/2123482
1053101/1061741	969611/1061741	1923559/2123482	993554/1061741
953534/1061741	1900145/2123482	2044631/2123482	941804/1061741
981364/1061741	989828/1061741	1949135/2123482	956064/1061741
2105213/2123482	1046845/1061741	2207195/2123482	1921167/2123482
1941913/2123482	1995733/2123482	999350/1061741	2121773/2123482
2064043/2123482	2131755/2123482	2017537/2123482	1916199/2123482
1058989/1061741	1100205/1061741	2178215/2123482	2051439/2123482
1027272/1061741	2069609/2123482	954431/1061741	1728933/2123482
1004042/1061741	1842921/2123482	964022/1061741	1881929/2123482
1032677/1061741	2006405/2123482	969151/1061741	1937359/2123482
881245/1061741	890675/1061741	1886253/2123482	984400/1061741
996337/1061741	986654/1061741	1011011/1061741	972693/1061741
1062278/1061741	1908885/2123482	971175/1061741	1102114/1061741
1076354/1061741	1020096/1061741	998890/1061741	1086911/1061741
2088239/2123482	942195/1061741	1829121/2123482	1979541/2123482
1001029/1061741	917217/1061741	1000293/1061741	1953643/2123482
1654275/2123482	1078194/1061741	1997665/2123482	1877329/2123482
931891/1061741	992197/1061741	1064003/1061741	1891727/2123482
1031274/1061741	1923789/2123482	1965419/2123482	2103465/2123482
998982/1061741	2038789/2123482	979064/1061741	1942925/2123482
1033528/1061741	963608/1061741	2176053/2123482	990012/1061741
1942051/2123482	2030601/2123482	1067959/1061741	1035736/1061741
1863299/2123482	978029/1061741	2161425/2123482	1981841/2123482
1948767/2123482	1865185/2123482	929959/1061741	1962981/2123482
1029618/1061741	1992191/2123482	1015519/1061741	1002892/1061741
2028255/2123482	1972411/2123482	972026/1061741	2088745/2123482
976787/1061741	2028301/2123482	976074/1061741	1230270/1061741
1962797/2123482	1125942/1061741	1027939/1061741	1013058/1061741
1981105/2123482	2041687/2123482	2155767/2123482	999373/1061741
2022643/2123482	2065653/2123482	1095858/1061741	1897845/2123482
2068735/2123482	985734/1061741	1082978/1061741	1069868/1061741
1942327/2123482	1023822/1061741	1041647/1061741	983871/1061741
1943247/2123482	1024167/1061741	949049/1061741	954040/1061741
2161517/2123482	1019199/1061741	917171/1061741	1957323/2123482
983480/1061741	1045419/1061741	1024673/1061741	1007308/1061741
1832111/2123482	1778843/2123482	1987361/2123482	977201/1061741
1790435/2123482	1982347/2123482	2073105/2123482	1006388/1061741
2081615/2123482	2054245/2123482	950728/1061741	2100429/2123482
1992881/2123482	1849591/2123482	1009447/1061741	7153/7666
1002662/1061741	1082886/1061741	1954103/2123482	1030423/1061741
1986947/2123482	1921857/2123482	2070667/2123482	2043067/2123482
2373439/2123482	1914681/2123482	2012247/2123482	1146619/1061741
1919189/2123482	2084697/2123482	950521/1061741	996820/1061741}
{5076376/4240721	4880784/4240721	4923426/4240721	4599770/4240721
4823974/4240721	5346396/4240721	4903692/4240721	4683168/4240721
4964780/4240721	4473960/4240721	4673462/4240721	4536336/4240721
4827056/4240721	4508920/4240721	4708008/4240721	5237284/4240721
4553172/4240721	3953010/4240721	4524100/4240721	4627646/4240721
4432330/4240721	4476076/4240721	4463610/4240721	4056464/4240721
4451558/4240721	4613018/4240721	4405190/4240721	4385226/4240721
4762886/4240721	4043722/4240721	4315260/4240721	4294836/4240721
5014506/4240721	4165622/4240721	4794580/4240721	4222248/4240721
4641354/4240721	4608786/4240721	4298516/4240721	4279242/4240721
4375198/4240721	4552068/4240721	4424832/4240721	3978264/4240721
4573458/4240721	4219810/4240721	4238900/4240721	3957748/4240721
4489922/4240721	4452800/4240721	4747522/4240721	3825038/4240721
4202744/4240721	4372346/4240721	4782160/4240721	4268938/4240721
4107432/4240721	4517614/4240721	4229148/4240721	4345712/4240721
4296906/4240721	4358776/4240721	3941004/4240721	4310430/4240721
4263648/4240721	4696784/4240721	4406064/4240721	4530402/4240721
4423958/4240721	4590984/4240721	4159550/4240721	4382098/4240721
4319216/4240721	4159872/4240721	4285544/4240721	4258726/4240721
4078728/4240721	4176202/4240721	4252010/4240721	4487392/4240721
4285866/4240721	4108904/4240721	4670656/4240721	4400774/4240721
4026380/4240721	4370690/4240721	4320918/4240721	4260934/4240721
4403810/4240721	4261578/4240721	4192440/4240721	4206148/4240721
4418208/4240721	4537946/4240721	4226526/4240721	4231816/4240721
3912254/4240721	4068746/4240721	4474190/4240721	4442910/4240721
3762754/4240721	4299436/4240721	4117782/4240721	4441438/4240721
4042986/4240721	3972606/4240721	4197270/4240721	3979046/4240721
4177812/4240721	4416184/4240721	4663802/4240721	4369402/4240721
4147774/4240721	4706076/4240721	4046988/4240721	4361168/4240721
4157894/4240721	4502802/4240721	4471568/4240721	4339180/4240721
4230896/4240721	4103660/4240721	4340238/4240721	4608510/4240721
3978632/4240721	4674244/4240721	4365492/4240721	4187702/4240721
4446176/4240721	4090412/4240721	4244328/4240721	4567156/4240721
4560210/4240721	4318664/4240721	4192854/4240721	4194004/4240721
4365630/4240721	4531506/4240721	4433342/4240721	4482378/4240721
4333200/4240721	4361076/4240721	4263096/4240721	3959036/4240721
4320964/4240721	4601886/4240721	4516602/4240721	4399072/4240721
3910644/4240721	4159550/4240721	3963820/4240721	4269536/4240721
4506574/4240721	4428374/4240721	4350818/4240721	4394978/4240721
4179606/4240721	4742416/4240721	4052968/4240721	3977988/4240721
4438172/4240721	4785472/4240721	3757372/4240721	4238854/4240721
4009176/4240721	4441990/4240721	4033096/4240721	4165576/4240721
4463656/4240721	4357764/4240721	4289224/4240721	4201640/4240721
4332832/4240721	4660674/4240721	4482102/4240721	4425108/4240721
4083604/4240721	4553724/4240721	4435136/4240721	4648392/4240721
4392494/4240721	4472810/4240721	4424464/4240721	4552758/4240721
3904572/4240721	4184252/4240721	3872234/4240721	4175650/4240721
4060926/4240721	4136320/4240721	4170636/4240721	4251504/4240721
4352198/4240721	4460390/4240721	4664170/4240721	4289638/4240721
4390424/4240721	4192394/4240721	4489830/4240721	4165438/4240721
4102326/4240721	3871636/4240721	4487668/4240721	4369218/4240721
4317928/4240721	4210472/4240721	3972146/4240721	3834468/4240721
4169348/4240721	4882670/4240721	4223536/4240721	4243454/4240721
4016030/4240721	4065342/4240721	4435412/4240721	4307164/4240721
3742330/4240721	4233748/4240721	4113136/4240721	4388354/4240721
3753646/4240721	4317008/4240721	4424372/4240721	4321378/4240721
4154904/4240721	4638042/4240721	4083880/4240721	4336512/4240721
4210978/4240721	4336282/4240721	4511726/4240721	4079096/4240721
4318802/4240721	4257898/4240721	4136780/4240721	4257162/4240721
4230666/4240721	4265212/4240721	3995514/4240721	4396266/4240721
4210610/4240721	4324782/4240721	4167968/4240721	4453674/4240721
4107110/4240721	4239912/4240721	4017870/4240721	4261348/4240721
3699090/4240721	4507264/4240721	4162632/4240721	4059086/4240721
4337846/4240721	4297366/4240721	4187978/4240721	4459332/4240721
4210794/4240721	4059500/4240721	3992294/4240721	4280622/4240721
4064652/4240721	4339456/4240721	4216682/4240721	4373174/4240721
3941878/4240721	4290466/4240721	4072978/4240721	4592410/4240721
4494476/4240721	4133514/4240721	4216360/4240721	4157802/4240721
3968006/4240721	4438402/4240721	3966534/4240721	4357258/4240721
4367470/4240721	3808110/4240721	4170452/4240721	4001218/4240721
4268110/4240721	4275378/4240721	4293916/4240721	4391942/4240721
3967316/4240721	4085904/4240721	4243960/4240721	4185724/4240721
3831386/4240721	4107754/4240721	3827476/4240721	4732940/4240721
4427178/4240721	4490796/4240721	4089124/4240721	3944776/4240721
4172568/4240721	4321700/4240721	4590386/4240721	4301138/4240721
4263188/4240721	4116126/4240721	4180710/4240721	4329382/4240721
4379660/4240721	4088710/4240721	4486564/4240721	4091240/4240721
4505378/4240721	4083696/4240721	4309372/4240721	4194188/4240721
4329704/4240721	4279564/4240721	4243638/4240721	4024908/4240721
4013086/4240721	4343918/4240721	4013546/4240721	4090228/4240721
4368850/4240721	4118840/4240721	4313880/4240721	4453996/4240721
4416138/4240721	4301138/4240721	4697106/4240721	4363836/4240721
4642044/4240721	4418668/4240721	4178134/4240721	4184574/4240721
4199064/4240721	3974400/4240721	4480492/4240721	4369724/4240721
4124682/4240721	4350450/4240721	4117368/4240721	4378970/4240721
4650278/4240721	4323126/4240721	4641722/4240721	4590708/4240721
4210196/4240721	4329198/4240721	4020952/4240721	4153156/4240721
3946202/4240721	4135446/4240721	4304726/4240721	4462138/4240721
4400728/4240721	4395714/4240721	4149246/4240721	4285406/4240721
4309004/4240721	3903928/4240721	4257254/4240721	3932402/4240721
4450684/4240721	4496960/4240721	4206930/4240721	4252010/4240721
4269306/4240721	4428374/4240721	4328508/4240721	4351094/4240721
3988108/4240721	4431502/4240721	4588500/4240721	4040732/4240721
4488772/4240721	4056234/4240721	4333246/4240721	4390056/4240721
4234392/4240721	4090090/4240721	4002184/4240721	4252240/4240721
4072058/4240721	4005220/4240721	4196396/4240721	4686848/4240721
4283290/4240721	3966810/4240721	4187840/4240721	4094460/4240721
4540108/4240721	4449718/4240721	4084984/4240721	3773794/4240721
4119714/4240721	4232184/4240721	3917222/4240721	4377038/4240721
4171878/4240721	3825820/4240721	4085444/4240721	3752450/4240721
4426902/4240721	4061570/4240721	3935484/4240721	4178272/4240721
4337340/4240721	4441484/4240721	4407030/4240721	4016122/4240721
4102694/4240721	4123854/4240721	4048276/4240721	4370782/4240721
4130018/4240721	3948824/4240721	4205826/4240721	4356476/4240721
4241062/4240721	4029232/4240721	4003380/4240721	4373588/4240721
4449074/4240721	4268110/4240721	4313880/4240721	4276528/4240721
4061432/4240721	4262728/4240721	4163874/4240721	4182412/4240721
4286464/4240721	3906734/4240721	4184574/4240721	4267098/4240721
3858618/4240721	4318664/4240721	4422532/4240721	4255506/4240721
4226388/4240721	3773840/4240721	3926146/4240721	4235128/4240721
4473362/4240721	3991006/4240721	4131260/4240721	3989258/4240721
4120956/4240721	4073208/4240721	4617388/4240721	3985624/4240721
3872832/4240721	4723004/4240721	3994502/4240721	4072932/4240721
4374416/4240721	4083558/4240721	4266776/4240721	3839390/4240721
4148648/4240721	4281128/4240721	4063042/4240721	3881112/4240721
4071552/4240721	4493924/4240721	4337018/4240721	4138574/4240721
4373726/4240721	4262084/4240721	4137286/4240721	4215992/4240721
4363422/4240721	4338260/4240721	4641400/4240721	4325794/4240721
4115620/4240721	4401372/4240721	4018422/4240721	4264798/4240721
4294790/4240721	4717300/4240721	4224640/4240721	3836768/4240721
4521064/4240721	4137240/4240721	4038984/4240721	4376624/4240721
4398106/4240721	4135400/4240721	4362640/4240721	3822048/4240721
3842426/4240721	4268984/4240721	4428742/4240721	4493188/4240721
4308176/4240721	4153570/4240721	4484724/4240721	4067136/4240721
4046712/4240721	4304082/4240721	4639330/4240721	4286648/4240721
4218890/4240721	3834008/4240721	3577466/4240721	4355234/4240721
3772138/4240721	3859722/4240721	3958714/4240721	3598672/4240721
4302702/4240721	4717714/4240721	3565184/4240721	3822002/4240721
3999792/4240721	3443422/4240721	3791642/4240721	3906642/4240721
4071782/4240721	4039030/4240721	3858250/4240721	4207712/4240721
3803924/4240721	4168566/4240721	4002276/4240721	3661416/4240721
3811882/4240721	3877202/4240721	3894590/4240721	4220776/4240721
4335086/4240721	3711464/4240721	3889990/4240721	3965982/4240721
4063134/4240721	3575304/4240721	4232000/4240721	4054946/4240721
3541816/4240721	3949790/4240721	4043078/4240721	4164564/4240721
3749138/4240721	3860734/4240721	3851212/4240721	3816666/4240721
4150626/4240721	3900570/4240721	3967592/4240721	3816114/4240721
3706312/4240721	4259738/4240721	3745550/4240721	4423820/4240721
4036546/4240721	4417196/4240721	3919292/4240721	3972238/4240721
3974814/4240721	3885482/4240721	4186874/4240721	4418806/4240721
4323494/4240721	3688740/4240721	4279840/4240721	4157020/4240721
3857238/4240721	3732256/4240721	3950894/4240721	4261256/4240721
3655160/4240721	3813538/4240721	4021734/4240721	3885620/4240721
3900064/4240721	4226710/4240721	4064422/4240721	4312362/4240721
3952320/4240721	3854524/4240721	4091516/4240721	4231816/4240721
4187886/4240721	4214566/4240721	3912392/4240721	3958668/4240721
3964648/4240721	3903928/4240721	4037558/4240721	3592324/4240721
3636990/4240721	3706082/4240721	4223352/4240721	3853558/4240721
4169854/4240721	4138482/4240721	3609574/4240721	4156652/4240721
3947950/4240721	4073760/4240721	3804108/4240721	3871038/4240721
4268202/4240721	3765008/4240721	3794034/4240721	3641406/4240721
3917130/4240721	4297964/4240721	3662106/4240721	4106190/4240721
4151868/4240721	4045148/4240721	3899650/4240721	3825774/4240721
4094782/4240721	4222570/4240721	4012810/4240721	4065480/4240721
3894222/4240721	4193958/4240721	3857974/4240721	4049564/4240721
3709532/4240721	3703322/4240721	3679218/4240721	3750932/4240721
4099796/4240721	4156514/4240721	4185724/4240721	4004760/4240721
3828488/4240721	4408088/4240721	4379062/4240721	3931574/4240721
3763260/4240721	3932816/4240721	3603548/4240721	3904802/4240721
3964648/4240721	4140828/4240721	4382328/4240721	3981484/4240721
4401280/4240721	4181998/4240721	4017180/4240721	4231678/4240721
3808662/4240721	3858342/4240721	4168980/4240721	3677976/4240721
3865564/4240721	3786904/4240721	4202376/4240721	3820346/4240721
4202698/4240721	4198696/4240721	3974768/4240721	3914278/4240721
3720112/4240721	4020952/4240721	4501376/4240721	3581284/4240721
4294100/4240721	4254724/4240721	4212358/4240721	4280300/4240721
3987096/4240721	4259554/4240721	3578110/4240721	3865150/4240721
4193544/4240721	4226204/4240721	4173028/4240721	3594164/4240721
4213416/4240721	3906596/4240721	3939762/4240721	4256518/4240721
4095472/4240721	4234668/4240721	3797806/4240721	3944086/4240721
3833134/4240721	3962164/4240721	4174730/4240721	3815838/4240721
4208356/4240721	4105822/4240721	3954114/4240721	3749828/4240721
3981806/4240721	3715328/4240721	4126292/4240721	4103936/4240721
4257760/4240721	3911426/4240721	4247824/4240721	3965338/4240721
4116586/4240721	3755716/4240721	4146302/4240721	3969938/4240721
4083466/4240721	4037052/4240721	3991696/4240721	3881204/4240721
4312454/4240721	4122244/4240721	4040272/4240721	3796840/4240721
4583532/4240721	3890910/4240721	4121738/4240721	3802544/4240721
4078636/4240721	4557542/4240721	3971640/4240721	4002598/4240721
3918188/4240721	4113412/4240721	4353072/4240721	4550964/4240721
4066124/4240721	4095840/4240721	4032544/4240721	4148464/4240721
3982128/4240721	4280714/4240721	4137562/4240721	3880790/4240721
3897580/4240721	3719054/4240721	3488962/4240721	3800842/4240721
4410802/4240721	4007888/4240721	3962762/4240721	4152696/4240721
4110744/4240721	3975228/4240721	4324092/4240721	3852362/4240721
3810778/4240721	4129880/4240721	4216636/4240721	4067366/4240721
4364572/4240721	3996802/4240721	4197592/4240721	4191244/4240721
4207666/4240721	4188990/4240721	3950572/4240721	4369816/4240721
4435918/4240721	4120450/4240721	4069022/4240721	3937462/4240721
4055038/4240721	4049656/4240721	3922512/4240721	3557502/4240721
3838792/4240721	3867726/4240721	3779682/4240721	4013086/4240721
4120266/4240721	4071736/4240721	4079694/4240721	3754566/4240721
4621758/4240721	3842518/4240721	4042020/4240721	4141794/4240721
4297090/4240721	3812296/4240721	4403580/4240721	4165944/4240721
4243592/4240721	4309556/4240721	3592876/4240721	4081994/4240721
4280990/4240721	4020952/4240721	3719422/4240721	4201732/4240721
4220914/4240721	3862896/4240721	3809766/4240721	4049380/4240721
4127902/4240721	3937784/4240721	4427316/4240721	4063502/4240721
3783224/4240721	3910598/4240721	4044320/4240721	4118472/4240721
3659070/4240721	4116218/4240721	4138712/4240721	4138298/4240721
4064330/4240721	3999930/4240721	3675768/4240721	3784144/4240721
3845094/4240721	3869336/4240721	3622316/4240721	4209782/4240721
4085720/4240721	3928308/4240721	4138528/4240721	4523502/4240721
4162540/4240721	3929550/4240721	4110790/4240721	4030704/4240721
4421198/4240721	4087698/4240721	3931528/4240721	4122244/4240721
3939026/4240721	3978770/4240721	3692052/4240721	3703184/4240721
4239314/4240721	4122428/4240721	4387710/4240721	4051450/4240721
3944224/4240721	4392126/4240721	4220546/4240721	4501974/4240721
4085720/4240721	4322712/4240721	4105960/4240721	4024310/4240721
3867174/4240721	4052278/4240721	4125188/4240721	4139356/4240721
3940038/4240721	4149292/4240721	4004300/4240721	3885206/4240721
3973664/4240721	4291156/4240721	4161068/4240721	3948594/4240721
3706312/4240721	3962256/4240721	4314524/4240721	3940774/4240721
4372300/4240721	4151684/4240721	4143358/4240721	4118702/4240721
4016168/4240721	4037834/4240721	3989994/4240721	3989074/4240721
4041606/4240721	3768734/4240721	4220960/4240721	4031440/4240721
4065894/4240721	4332694/4240721	3850936/4240721	4604830/4240721
4273860/4240721	4360018/4240721	4086824/4240721	3905814/4240721
4101406/4240721	4200904/4240721	4064192/4240721	4171188/4240721
4342400/4240721	3958668/4240721	4329934/4240721	4072748/4240721
4186276/4240721	3956138/4240721	3681702/4240721	3812250/4240721
3791274/4240721	4437252/4240721	3766802/4240721	3764640/4240721
4106144/4240721	3880376/4240721	3844818/4240721	4007520/4240721
4261946/4240721	4074358/4240721	3749736/4240721	3996020/4240721
4106788/4240721	3855812/4240721	3745182/4240721	4075140/4240721
4102050/4240721	4058488/4240721	3869520/4240721	4059224/4240721
4276574/4240721	4037006/4240721	4462000/4240721	3756866/4240721
4058212/4240721	4073438/4240721	4090734/4240721	4146256/4240721
3914370/4240721	4636156/4240721	4333384/4240721	3977666/4240721
3975320/4240721	3644212/4240721	3930516/4240721	3900064/4240721
4126752/4240721	4234346/4240721	4021458/4240721	3871866/4240721
3935990/4240721	4119116/4240721	4196396/4240721	4029232/4240721
4063226/4240721	3739110/4240721	4451098/4240721	4342538/4240721
4030244/4240721	4094506/4240721	4255552/4240721	4061892/4240721
4104350/4240721	3778624/4240721	3806178/4240721	3730140/4240721
4557266/4240721	3865610/4240721	4040364/4240721	4021136/4240721
4037328/4240721	4446268/4240721	3884102/4240721	4151316/4240721
4255966/4240721	4314064/4240721	3858480/4240721	4411400/4240721
4346908/4240721	4123762/4240721	4269904/4240721	4316962/4240721
4346448/4240721	4375382/4240721	3992432/4240721	3885666/4240721
3955310/4240721	4057844/4240721	4176202/4240721	4055498/4240721
4049472/4240721	3819196/4240721	3878076/4240721	4222708/4240721
3941464/4240721	4175236/4240721	4050806/4240721	3968788/4240721
3648490/4240721	4194832/4240721	4089768/4240721	3750564/4240721
4163460/4240721	3963958/4240721	4155732/4240721	4194924/4240721
4051634/4240721	4056648/4240721	3700700/4240721	4016490/4240721
4284026/4240721	4599908/4240721	4038984/4240721	4087468/4240721
3871498/4240721	3659898/4240721	4275194/4240721	4054808/4240721
3669190/4240721	4166312/4240721	3968880/4240721	4688412/4240721
4153662/4240721	3789066/4240721	4170498/4240721	3839252/4240721
4296676/4240721	3782948/4240721	4023068/4240721	4049196/4240721
4113872/4240721	4190140/4240721	3842840/4240721	4127442/4240721
4034292/4240721	3948640/4240721	4443646/4240721	3915428/4240721
4135262/4240721	4256012/4240721	4083558/4240721	3868692/4240721
4104856/4240721	4155180/4240721	4192164/4240721	4170728/4240721
4186690/4240721	3716984/4240721	4012764/4240721	4087698/4240721
3954114/4240721	3848176/4240721	4218246/4240721	3837182/4240721
3823428/4240721	4043768/4240721	3843990/4240721	4237888/4240721
4296814/4240721	3894958/4240721	3851212/4240721	3673284/4240721
3881986/4240721	4044826/4240721	3911380/4240721	4056602/4240721
4347046/4240721	3818046/4240721	3674986/4240721	4100302/4240721
4045470/4240721	4281496/4240721	3981806/4240721	4068424/4240721
3977574/4240721	3768734/4240721	4132134/4240721	4061478/4240721
3857652/4240721	4101958/4240721	3532754/4240721	3876236/4240721
3803050/4240721	4246674/4240721	4071276/4240721	4086778/4240721
4415632/4240721	4099704/4240721	4188346/4240721	4100670/4240721
3933230/4240721	3776324/4240721	4182688/4240721	4246858/4240721
3999792/4240721	4453444/4240721	3586574/4240721	4772822/4240721
4349070/4240721	3873108/4240721	4121094/4240721	4252424/4240721
4074404/4240721	3924122/4240721	4072518/4240721	4197638/4240721
4151270/4240721	4083006/4240721	3892796/4240721	4100716/4240721
3719744/4240721	3644856/4240721	4106236/4240721	4094322/4240721
4429110/4240721	4364388/4240721	3608884/4240721	4221328/4240721
3858894/4240721	4043078/4240721	4153892/4240721	3945006/4240721
3755854/4240721	4285866/4240721	3939900/4240721	3872050/4240721
3809168/4240721	4035810/4240721	3946110/4240721	4134112/4240721
4128776/4240721	3863126/4240721	3933644/4240721	3601524/4240721
3881158/4240721	4011890/4240721	3437120/4240721	3914002/4240721
3742974/4240721	4512002/4240721	4078866/4240721	3862344/4240721
3981208/4240721	4060742/4240721	4064974/4240721	4084018/4240721
4061616/4240721	3928538/4240721	4131444/4240721	4035304/4240721
3726644/4240721	4101268/4240721	4158814/4240721	3799462/4240721
3774346/4240721	4165300/4240721	3811238/4240721	4553356/4240721
4189312/4240721	4157664/4240721	3940912/4240721	4161850/4240721
4562280/4240721	4028680/4240721	3875040/4240721	3828672/4240721
4120588/4240721	4189312/4240721	3807742/4240721	4065618/4240721
4169578/4240721	3959174/4240721	4426212/4240721	4390838/4240721
4172062/4240721	3861976/4240721	4061294/4240721	4083466/4240721
3927250/4240721	3900846/4240721	4083190/4240721	4185218/4240721
4200812/4240721	3972652/4240721	4319722/4240721	3650192/4240721
4563292/4240721	3798680/4240721	3968144/4240721	4036730/4240721
4129236/4240721	4077440/4240721	3988200/4240721	3817632/4240721
4099842/4240721	4012074/4240721	4130110/4240721	4368804/4240721
4238578/4240721	3755026/4240721	4321838/4240721	4244190/4240721
4293824/4240721	4393690/4240721	3636346/4240721	4264798/4240721
3687222/4240721	3808248/4240721	4107984/4240721	3798036/4240721
4263924/4240721	4215716/4240721	3922880/4240721	3753278/4240721
3775772/4240721	3895556/4240721	4161758/4240721	3703368/4240721
3819748/4240721	3979782/4240721	4182642/4240721	4244282/4240721
3968374/4240721	4015616/4240721	3970030/4240721	3954574/4240721
3996434/4240721	3791136/4240721	3782764/4240721	4052508/4240721
4140598/4240721	4612052/4240721	3858940/4240721	4128408/4240721
4407030/4240721	4034798/4240721	3869658/4240721	3989166/4240721
3990454/4240721	3789342/4240721	4302610/4240721	4199846/4240721
3811376/4240721	3807604/4240721	3466468/4240721	3692926/4240721
4165438/4240721	3942476/4240721	4004990/4240721	3559112/4240721
3924398/4240721	4178364/4240721	4535186/4240721	3862620/4240721
4219166/4240721	4116080/4240721	4114102/4240721	3914646/4240721
3833180/4240721	4196488/4240721	4224594/4240721	4086088/4240721
3734924/4240721	3842242/4240721	4058718/4240721	3766710/4240721
4011660/4240721	3882722/4240721	3948824/4240721	3682392/4240721
4320688/4240721	4123210/4240721	3975504/4240721	3910690/4240721
4245018/4240721	3764916/4240721	3759396/4240721	3904618/4240721
4117828/4240721	3728208/4240721	4207896/4240721	4186046/4240721
3712660/4240721	4148188/4240721	4133974/4240721	3944040/4240721
4025092/4240721	4134388/4240721	3939808/4240721	3932816/4240721
4183562/4240721	3892198/4240721	4113412/4240721	3859216/4240721
4098370/4240721	4284210/4240721	3939486/4240721	4132686/4240721
4132456/4240721	3993904/4240721	4282876/4240721	4087790/4240721
4052094/4240721	3567162/4240721	3897212/4240721	3705254/4240721
3867864/4240721	3941326/4240721	4186506/4240721	4381454/4240721
3782902/4240721	3732578/4240721	4018238/4240721	3790354/4240721
4151362/4240721	3724942/4240721	4252056/4240721	4025230/4240721
4591904/4240721	4379108/4240721	4178686/4240721	3802314/4240721
3710452/4240721	4092896/4240721	3640256/4240721	4058534/4240721
4471660/4240721	4191658/4240721	4329842/4240721	4107340/4240721
3483948/4240721	3685336/4240721	3813492/4240721	3808432/4240721
3983922/4240721	4179238/4240721	3951814/4240721	3910092/4240721
4019480/4240721	4009958/4240721	4256472/4240721	3891002/4240721
4318848/4240721	3840218/4240721	3559848/4240721	4067872/4240721
3807420/4240721	3980518/4240721	4079556/4240721	4125510/4240721
3640946/4240721	3953930/4240721	3706680/4240721	3694536/4240721
3839344/4240721	3800428/4240721	3769194/4240721	3906780/4240721
4145888/4240721	3675676/4240721	4121462/4240721	3960922/4240721
4195246/4240721	3988660/4240721	4289776/4240721	3830926/4240721
3811652/4240721	3869152/4240721	3884700/4240721	3801854/4240721
4003518/4240721	4518442/4240721	3869750/4240721	4134296/4240721
3996710/4240721	4035534/4240721	3759672/4240721	4236922/4240721
3954942/4240721	3952688/4240721	3482798/4240721	4249802/4240721
3939900/4240721	4323632/4240721	4381822/4240721	3880514/4240721
3681196/4240721	3965844/4240721	3965384/4240721	3614542/4240721
4337984/4240721	3799048/4240721	4163184/4240721	4193820/4240721
4078498/4240721	3776876/4240721	3940084/4240721	3719146/4240721
3837688/4240721	4022102/4240721	4365952/4240721	3854478/4240721
3934334/4240721	4049610/4240721	4474006/4240721	4175926/4240721
4287384/4240721	3737316/4240721	4094276/4240721	3915934/4240721
4242580/4240721	3705622/4240721	3600696/4240721	3867680/4240721
3721630/4240721	3885942/4240721	4263740/4240721	3801808/4240721
3922328/4240721	3656448/4240721	4066722/4240721	3903376/4240721
4453444/4240721	3803234/4240721	3895786/4240721	3702310/4240721
3854202/4240721	4022286/4240721	4252976/4240721	4213002/4240721
3755578/4240721	4154214/4240721	3914186/4240721	3847900/4240721
4353992/4240721	3988338/4240721	3959082/4240721	3950020/4240721
4396910/4240721	3915060/4240721	3731152/4240721	3855076/4240721
3915934/4240721	4407260/4240721	3855628/4240721	3686256/4240721
3748908/4240721	4059408/4240721	3966856/4240721	4131720/4240721
4298746/4240721	3925778/4240721	3710038/4240721	3713212/4240721
3936220/4240721	3893532/4240721	4103384/4240721	3984244/4240721
4003104/4240721	3850476/4240721	3939118/4240721	4137194/4240721
3980426/4240721	4321516/4240721	3707140/4240721	4065986/4240721
4255368/4240721	4012258/4240721	3742376/4240721	3776554/4240721
4223030/4240721	4016812/4240721	4252562/4240721	4014972/4240721
4240326/4240721	3535928/4240721	3751668/4240721	4100808/4240721
4365078/4240721	3719652/4240721	4157296/4240721	3725678/4240721
3688004/4240721	4024816/4240721	4005174/4240721	3696652/4240721
4074266/4240721	3782442/4240721	4224732/4240721	3922098/4240721
3801900/4240721	3668040/4240721	4274872/4240721	4466370/4240721
3909908/4240721	3884470/4240721	4051174/4240721	3814734/4240721
3985348/4240721	4007014/4240721	4380902/4240721	4431548/4240721
3736810/4240721	3772782/4240721	4213002/4240721	4288166/4240721
4128500/4240721	3956966/4240721	4206838/4240721	3877156/4240721
3872004/4240721	3695640/4240721	3994456/4240721	4104810/4240721
4248652/4240721	4073530/4240721	4102096/4240721	4114976/4240721
4222018/4240721	4178318/4240721	4020124/4240721	4236370/4240721
4033832/4240721	4035166/4240721	3732670/4240721	3881204/4240721}
{1714006/1414601	1759040/1414601	5079872/4243803	5030974/4243803
1540080/1414601	4857692/4243803	4832438/4243803	4905532/4243803
4661548/4243803	4966666/4243803	4786484/4243803	4628750/4243803
1442836/1414601	3703828/4243803	4753318/4243803	4994818/4243803
4574194/4243803	4547560/4243803	4421612/4243803	4616836/4243803
1614048/1414601	4610396/4243803	4541350/4243803	4341572/4243803
4893526/4243803	1485294/1414601	1545646/1414601	4765876/4243803
4991966/4243803	4534082/4243803	1487548/1414601	4524146/4243803
1470712/1414601	4255598/4243803	4570376/4243803	1461742/1414601
4456204/4243803	4394150/4243803	4284992/4243803	4769510/4243803
4519730/4243803	3975964/4243803	4056280/4243803	4185218/4243803
4709848/4243803	4374278/4243803	1289564/1414601	1474070/1414601
1365464/1414601	1442238/1414601	1440076/1414601	1558204/1414601
4012580/4243803	1426598/1414601	4649956/4243803	1456912/1414601
4094000/4243803	4179422/4243803	4321700/4243803	4273216/4243803
4322942/4243803	1430922/1414601	4399256/4243803	1541368/1414601
3881342/4243803	4423912/4243803	1380/1613	1520990/1414601
1403736/1414601	1401666/1414601	4258358/4243803	4341112/4243803
4488358/4243803	4464392/4243803	4238210/4243803	4439230/4243803
1618004/1414601	1288092/1414601	4262912/4243803	4187564/4243803
4399486/4243803	1362198/1414601	1402770/1414601	4129006/4243803
4370414/4243803	4713850/4243803	4433342/4243803	1517218/1414601
1744964/1414601	1495506/1414601	4533392/4243803	1451392/1414601
4206562/4243803	4673554/4243803	4085674/4243803	1361968/1414601
1626790/1414601	4237336/4243803	4185356/4243803	4095104/4243803
4379384/4243803	1356218/1414601	1394950/1414601	4040456/4243803
1440674/1414601	4343872/4243803	4257116/4243803	4295618/4243803
4242350/4243803	4122704/4243803	1530788/1414601	4537808/4243803
4512922/4243803	4229102/4243803	4524974/4243803	4281496/4243803
1526970/1414601	4371656/4243803	1366108/1414601	1405346/1414601
4329658/4243803	4457446/4243803	4270502/4243803	4665550/4243803
4284578/4243803	4494568/4243803	1528902/1414601	3846152/4243803
1529132/1414601	4241338/4243803	1254788/1414601	4400314/4243803
4296262/4243803	3986498/4243803	4175926/4243803	4746464/4243803
1453186/1414601	4029002/4243803	4293226/4243803	4456250/4243803
3896798/4243803	4292950/4243803	4098094/4243803	4489462/4243803
4337018/4243803	4179560/4243803	1479636/1414601	4078636/4243803
4321240/4243803	4055498/4243803	4107754/4243803	1473196/1414601
4528654/4243803	4545076/4243803	3872464/4243803	4296952/4243803
1478394/1414601	4305968/4243803	1494448/1414601	1476324/1414601
4003150/4243803	4189082/4243803	4381546/4243803	1390948/1414601
4157020/4243803	4102832/4243803	4050254/4243803	4221880/4243803
1499416/1414601	4351048/4243803	4567892/4243803	4337018/4243803
4203572/4243803	1525636/1414601	1539574/1414601	1304836/1414601
4658098/4243803	3945328/4243803	4066538/4243803	4405006/4243803
1507650/1414601	4529252/4243803	4851712/4243803	1454520/1414601
4208218/4243803	4122106/4243803	1426046/1414601	1452680/1414601
4457722/4243803	4356890/4243803	1469010/1414601	4087514/4243803
3880928/4243803	1296464/1414601	1366108/1414601	4603450/4243803
1352124/1414601	4412872/4243803	1317762/1414601	1276316/1414601
4201640/4243803	1284734/1414601	4491946/4243803	4387526/4243803
4582888/4243803	4081442/4243803	4215118/4243803	4206562/4243803
1441502/1414601	1654620/1414601	4515728/4243803	4139908/4243803
1568968/1414601	4026242/4243803	4305784/4243803	4212956/4243803
4477732/4243803	4257484/4243803	1404196/1414601	1570118/1414601
1412384/1414601	3644120/4243803	4569640/4243803	1295958/1414601
4018376/4243803	4049794/4243803	4022378/4243803	1410406/1414601
4659524/4243803	4212910/4243803	4292720/4243803	4112998/4243803
1323052/1414601	4276804/4243803	1350928/1414601	4166312/4243803
4117966/4243803	4281680/4243803	1380092/1414601	4120174/4243803
1500750/1414601	4312132/4243803	3934564/4243803	4207252/4243803
1456774/1414601	4034890/4243803	4484264/4243803	3991052/4243803
1445228/1414601	4117460/4243803	1320062/1414601	4212404/4243803
1233950/1414601	4070356/4243803	4011154/4243803	1395962/1414601
3955264/4243803	4080614/4243803	4024816/4243803	1454934/1414601
4492544/4243803	4118978/4243803	4475386/4243803	1467952/1414601
1395870/1414601	4414022/4243803	1338094/1414601	4194050/4243803
1453094/1414601	4357534/4243803	4118564/4243803	4248790/4243803
1423516/1414601	4087468/4243803	4111664/4243803	1452634/1414601
1460040/1414601	4284670/4243803	4297642/4243803	1339290/1414601
1368132/1414601	4206056/4243803	3886034/4243803	1421722/1414601
1559170/1414601	4196626/4243803	1289932/1414601	4077992/4243803
4107386/4243803	4238900/4243803	1540678/1414601	1387452/1414601
4322114/4243803	4260014/4243803	1359944/1414601	4260980/4243803
4154858/4243803	4322252/4243803	1416616/1414601	4035442/4243803
4243408/4243803	4158538/4243803	4335316/4243803	1488882/1414601
4042526/4243803	4198834/4243803	4358914/4243803	4016398/4243803
4066216/4243803	4169302/4243803	1367212/1414601	4079510/4243803
4755710/4243803	1406772/1414601	4509518/4243803	4033648/4243803
4226618/4243803	3736810/4243803	1431474/1414601	3949928/4243803
4210058/4243803	3920764/4243803	4428374/4243803	1505764/1414601
4102786/4243803	4007198/4243803	4505194/4243803	4415494/4243803
4331912/4243803	1333954/1414601	1355390/1414601	4208678/4243803
1373606/1414601	4508414/4243803	4090688/4243803	4397048/4243803
4395208/4243803	4332326/4243803	1359438/1414601	1382162/1414601
4448476/4243803	3681748/4243803	1666120/1414601	4299022/4243803
4212128/4243803	1552408/1414601	4073806/4243803	1476508/1414601
1428668/1414601	4126706/4243803	3930194/4243803	4174132/4243803
1482810/1414601	4203940/4243803	1453738/1414601	1621868/1414601
1422826/1414601	4208402/4243803	1399228/1414601	4462874/4243803
4535738/4243803	1518046/1414601	4145336/4243803	1418226/1414601
3883826/4243803	1349272/1414601	3828304/4243803	3793804/4243803
4325242/4243803	1414454/1414601	4406800/4243803	1351940/1414601
1343982/1414601	4127488/4243803	1354562/1414601	1487042/1414601
1337266/1414601	4084156/4243803	4138252/4243803	4594618/4243803
4086226/4243803	4183378/4243803	1337726/1414601	1552362/1414601
1480464/1414601	4387480/4243803	4305140/4243803	3986866/4243803
3846842/4243803	3998182/4243803	1445872/1414601	1377562/1414601
4179100/4243803	4270502/4243803	1395870/1414601	4129466/4243803
4230620/4243803	1397066/1414601	4168198/4243803	3875224/4243803
4114930/4243803	1561608/1414601	1400194/1414601	4220362/4243803
4477180/4243803	4271192/4243803	1363348/1414601	4138666/4243803
1401574/1414601	1450150/1414601	4386698/4243803	1386486/1414601
3944822/4243803	4233242/4243803	4085858/4243803	3886862/4243803
1364222/1414601	1352768/1414601	4431134/4243803	1437546/1414601
4784092/4243803	1430232/1414601	4151638/4243803	4381178/4243803
4139264/4243803	1451668/1414601	1373100/1414601	1426046/1414601
1421676/1414601	1355528/1414601	4261624/4243803	4320872/4243803
4053658/4243803	1432578/1414601	4102096/4243803	4319308/4243803
4122152/4243803	3902180/4243803	3943442/4243803	4281496/4243803
1455624/1414601	4067504/4243803	4002322/4243803	1371076/1414601
4220408/4243803	1442146/1414601	1283538/1414601	4275286/4243803
1240390/1414601	4264292/4243803	1385060/1414601	3853052/4243803
4328876/4243803	4101958/4243803	4117460/4243803	4142024/4243803
1276638/1414601	4317146/4243803	4524928/4243803	4323586/4243803
1403184/1414601	1345638/1414601	1466480/1414601	4530862/4243803
3875270/4243803	1353826/1414601	4311442/4243803	4090366/4243803
4134802/4243803	4402568/4243803	4125556/4243803	1351434/1414601
4378924/4243803	1451392/1414601	4216774/4243803	1402218/1414601
3982358/4243803	4464116/4243803	1276086/1414601	4080752/4243803
1402586/1414601	4651888/4243803	1540954/1414601	3692282/4243803
4433848/4243803	4430812/4243803	4298746/4243803	1456958/1414601
1447298/1414601	4359788/4243803	4458458/4243803	4579070/4243803
4491164/4243803	1400056/1414601	4372346/4243803	1424758/1414601
3987694/4243803	1365004/1414601	4565500/4243803	4221650/4243803
4343044/4243803	1274476/1414601	1232018/1414601	1389982/1414601
4092160/4243803	4113412/4243803	4385272/4243803	3601478/4243803
4196074/4243803	4294790/4243803	4068884/4243803	4045654/4243803
3937094/4243803	3849004/4243803	3956368/4243803	4417748/4243803
1444262/1414601	1352032/1414601	3822232/4243803	1354286/1414601
4058902/4243803	3734648/4243803	3744446/4243803	1388234/1414601
4067780/4243803	1319648/1414601	1404610/1414601	4118564/4243803
3979138/4243803	3831340/4243803	1323144/1414601	4025276/4243803
3431462/4243803	3833318/4243803	3986360/4243803	1213848/1414601
3911380/4243803	4294928/4243803	1317164/1414601	4413700/4243803
3818828/4243803	1237308/1414601	3682208/4243803	1311598/1414601
3870716/4243803	4385870/4243803	4004714/4243803	1171574/1414601
3891692/4243803	3961474/4243803	4283612/4243803	3990086/4243803
4357258/4243803	4304680/4243803	1224980/1414601	4149338/4243803
1305664/1414601	1355022/1414601	4156192/4243803	3927940/4243803
1260584/1414601	1247474/1414601	4134388/4243803	3990914/4243803
3833042/4243803	1219230/1414601	3975458/4243803	4408870/4243803
3548210/4243803	3967408/4243803	4290604/4243803	4095518/4243803
1365096/1414601	4200904/4243803	4007612/4243803	1326272/1414601
4140046/4243803	3965798/4243803	3727288/4243803	4476766/4243803
1243334/1414601	3938290/4243803	3930562/4243803	4224364/4243803
4047080/4243803	4222708/4243803	3838378/4243803	3797300/4243803
1363670/1414601	1319602/1414601	4119530/4243803	4528930/4243803
4060466/4243803	1318912/1414601	3741134/4243803	4226756/4243803
1298350/1414601	3761926/4243803	4272802/4243803	3688970/4243803
3829408/4243803	4266638/4243803	3827614/4243803	3730232/4243803
3730094/4243803	1400056/1414601	3841000/4243803	4362364/4243803
1330228/1414601	1358380/1414601	3751990/4243803	4040962/4243803
4346356/4243803	1375722/1414601	3790814/4243803	4444658/4243803
4113550/4243803	1354470/1414601	4085444/4243803	4092896/4243803
3647432/4243803	1434694/1414601	4029140/4243803	3710176/4243803
4179376/4243803	4021504/4243803	4249204/4243803	3725080/4243803
3818138/4243803	4178410/4243803	3701206/4243803	3923294/4243803
3918464/4243803	1384186/1414601	4197316/4243803	1438144/1414601
4199984/4243803	4279748/4243803	4141748/4243803	3534962/4243803
4274642/4243803	1254604/1414601	4271744/4243803	1366016/1414601
1262654/1414601	1273234/1414601	3951998/4243803	4104994/4243803
4312546/4243803	4098232/4243803	1384048/1414601	1400056/1414601
4020860/4243803	4064606/4243803	3987188/4243803	3958438/4243803
4153846/4243803	3658058/4243803	1426920/1414601	4060604/4243803
3738190/4243803	4153156/4243803	3926836/4243803	4089860/4243803
3958622/4243803	3949054/4243803	3714592/4243803	4396036/4243803
4138850/4243803	4051772/4243803	4276114/4243803	1371858/1414601
1320568/1414601	4179100/4243803	1262102/1414601	1426644/1414601
3807328/4243803	4436654/4243803	4191934/4243803	1279122/1414601
4025276/4243803	1306768/1414601	3870256/4243803	4305646/4243803
4399256/4243803	1387268/1414601	1298120/1414601	3981760/4243803
4168658/4243803	3948134/4243803	4302242/4243803	1445688/1414601
3728990/4243803	4231310/4243803	4154030/4243803	4091746/4243803
1283216/1414601	4373726/4243803	4361720/4243803	1391776/1414601
4314110/4243803	4137976/4243803	4231126/4243803	1271900/1414601
3703276/4243803	4022884/4243803	3795460/4243803	4128638/4243803
4332280/4243803	1286390/1414601	3989810/4243803	1436212/1414601
4154444/4243803	1363532/1414601	4250492/4243803	1407324/1414601
3909172/4243803	4325242/4243803	4096070/4243803	3834238/4243803
4230344/4243803	1310126/1414601	1387360/1414601	3968788/4243803
4196948/4243803	1303318/1414601	4159228/4243803	4110514/4243803
1343062/1414601	4501744/4243803	4277678/4243803	4138528/4243803
1294532/1414601	3834422/4243803	4000574/4243803	4085720/4243803
1392420/1414601	4272802/4243803	3827522/4243803	4076842/4243803
1324018/1414601	1369328/1414601	1409164/1414601	4342768/4243803
3847210/4243803	4180204/4243803	1302306/1414601	4315904/4243803
1308746/1414601	4030612/4243803	4089032/4243803	1373606/1414601
1239286/1414601	1217804/1414601	4354682/4243803	3893762/4243803
4213370/4243803	3942062/4243803	4056970/4243803	4064422/4243803
3593474/4243803	1410314/1414601	1380598/1414601	1299684/1414601
1382944/1414601	1457832/1414601	4354084/4243803	4020676/4243803
4000252/4243803	1383082/1414601	3697388/4243803	4173166/4243803
1507236/1414601	4322114/4243803	1481430/1414601	4033924/4243803
3966856/4243803	1370110/1414601	4081718/4243803	1285424/1414601
3880192/4243803	4128638/4243803	3885206/4243803	4270318/4243803
1288920/1414601	1289794/1414601	1458614/1414601	1381426/1414601
4443830/4243803	1197334/1414601	4567294/4243803	4001218/4243803
1479774/1414601	4006738/4243803	1296556/1414601	1515194/1414601
1431014/1414601	1439018/1414601	1401620/1414601	1391730/1414601
1357874/1414601	3894590/4243803	3846796/4243803	1416662/1414601
3753416/4243803	1287954/1414601	4353256/4243803	4441852/4243803
1319924/1414601	1486122/1414601	1320982/1414601	4072748/4243803
4049288/4243803	3887644/4243803	1464824/1414601	1334690/1414601
3960232/4243803	1363348/1414601	1441824/1414601	3894130/4243803
4291846/4243803	1399642/1414601	4113136/4243803	1439064/1414601
1273648/1414601	4030750/4243803	3973894/4243803	4153892/4243803
4117966/4243803	1457004/1414601	4162586/4243803	3914738/4243803
4022516/4243803	1451530/1414601	1321396/1414601	1317808/1414601
1466388/1414601	1346466/1414601	1271440/1414601	3880882/4243803
1414638/1414601	3734372/4243803	4205228/4243803	3817310/4243803
4331452/4243803	1358518/1414601	3888656/4243803	1280870/1414601
4243270/4243803	1360864/1414601	4104856/4243803	4170314/4243803
4590340/4243803	3931528/4243803	1331378/1414601	1312012/1414601
4281634/4243803	3882676/4243803	4204262/4243803	3712430/4243803
3874672/4243803	4610212/4243803	4300724/4243803	1310034/1414601
1366430/1414601	1296832/1414601	4328140/4243803	1260032/1414601
3788468/4243803	4161712/4243803	3943580/4243803	4113550/4243803
3949790/4243803	1405070/1414601	4037144/4243803	4512554/4243803
3852316/4243803	1302812/1414601	1261642/1414601	4102970/4243803
1478808/1414601	4111894/4243803	1222588/1414601	4104718/4243803
3609298/4243803	1329400/1414601	4246444/4243803	3745274/4243803
4175236/4243803	3992248/4243803	1481108/1414601	3852316/4243803
1214492/1414601	3932218/4243803	4034476/4243803	4189864/4243803
1410636/1414601	3945374/4243803	3783868/4243803	4332188/4243803
4097128/4243803	3935530/4243803	1306170/1414601	3650422/4243803
3973894/4243803	4170176/4243803	4360984/4243803	4091608/4243803
1420250/1414601	1285562/1414601	1334920/1414601	1242460/1414601
4062812/4243803	1352308/1414601	1390810/1414601	1335656/1414601
4055176/4243803	4121048/4243803	4068332/4243803	3939670/4243803
4026472/4243803	1391776/1414601	1328480/1414601	4000252/4243803
4265120/4243803	4179100/4243803	1306400/1414601	4042526/4243803
4328186/4243803	4052002/4243803	3663118/4243803	1338002/1414601
4043998/4243803	1407600/1414601	4108628/4243803	3652216/4243803
4010786/4243803	3944362/4243803	3927664/4243803	1293520/1414601
4205734/4243803	3990224/4243803	3825130/4243803	3748724/4243803
4311488/4243803	4185586/4243803	1265920/1414601	4045838/4243803
1337818/1414601	3706082/4243803	4283290/4243803	4271054/4243803
4391068/4243803	4028450/4243803	1252350/1414601	4361536/4243803
3799646/4243803	3983692/4243803	4339870/4243803	3903514/4243803
4091516/4243803	3971686/4243803	4354544/4243803	3710866/4243803
3769976/4243803	1375538/1414601	4327220/4243803	4059086/4243803
4011338/4243803	1355712/1414601	1381518/1414601	3792010/4243803
4127074/4243803	4377452/4243803	1335840/1414601	4037144/4243803
1290024/1414601	4002092/4243803	4346816/4243803	4277954/4243803
3679034/4243803	1367672/1414601	1384232/1414601	1236020/1414601
4620148/4243803	4121554/4243803	1252994/1414601	3845692/4243803
1389016/1414601	3540988/4243803	3873476/4243803	3788192/4243803
3753922/4243803	3994916/4243803	3729496/4243803	3923662/4243803
4225882/4243803	1309390/1414601	3929918/4243803	4088066/4243803
1345914/1414601	1269140/1414601	3808156/4243803	4341388/4243803
4151408/4243803	4311626/4243803	4119668/4243803	3981116/4243803
3857284/4243803	1251246/1414601	3830006/4243803	4529344/4243803
4276160/4243803	4098232/4243803	4507862/4243803	4036316/4243803
3827798/4243803	4364618/4243803	4019756/4243803	4371656/4243803
4035350/4243803	4087744/4243803	4158400/4243803	3800842/4243803
1238228/1414601	1556778/1414601	3886126/4243803	3991466/4243803
3830972/4243803	1431842/1414601	3499864/4243803	4441024/4243803
4049702/4243803	4197224/4243803	4102004/4243803	3957196/4243803
3965798/4243803	4134020/4243803	1545416/1414601	1376458/1414601
4078130/4243803	3694352/4243803	3886448/4243803	1210352/1414601
3756452/4243803	1363992/1414601	3588092/4243803	4234070/4243803
1338094/1414601	4233518/4243803	3796748/4243803	4100762/4243803
3675584/4243803	4143082/4243803	3763904/4243803	3877064/4243803
1350468/1414601	3873200/4243803	1464870/1414601	4388446/4243803
4009912/4243803	4381592/4243803	4173442/4243803	4022516/4243803
4329428/4243803	3969202/4243803	4179652/4243803	4145014/4243803
3808294/4243803	3974308/4243803	4213324/4243803	1321258/1414601
1356954/1414601	3927664/4243803	1176220/1414601	1338554/1414601
4223030/4243803	3882032/4243803	1241172/1414601	4044826/4243803
4207160/4243803	1324754/1414601	1374848/1414601	4234714/4243803
4206286/4243803	1374802/1414601	4255736/4243803	1426/1613
4171096/4243803	4004714/4243803	1293842/1414601	3868738/4243803
3964142/4243803	4039628/4243803	1247474/1414601	3949100/4243803
4045976/4243803	4140322/4243803	3936680/4243803	4250722/4243803
1242966/1414601	4146532/4243803	3823244/4243803	3653320/4243803
1173368/1414601	3927802/4243803	4045516/4243803	4008118/4243803
1400424/1414601	4045102/4243803	3890680/4243803	3970444/4243803
1273280/1414601	3962210/4243803	1225762/1414601	4032590/4243803
3795046/4243803	1248900/1414601	3596878/4243803	3860458/4243803
3720388/4243803	1302398/1414601	1376412/1414601	1400010/1414601
3760546/4243803	1317946/1414601	4087882/4243803	1345224/1414601
4156744/4243803	3462604/4243803	1263620/1414601	1276730/1414601
4246306/4243803	3994226/4243803	4041698/4243803	1347018/1414601
1224612/1414601	4045516/4243803	4127810/4243803	4375750/4243803
4090550/4243803	3860872/4243803	4051220/4243803	1198760/1414601
4281128/4243803	4259048/4243803	1205292/1414601	4301920/4243803
1365510/1414601	1408796/1414601	3863954/4243803	3812848/4243803
3817310/4243803	3874718/4243803	4190462/4243803	4395484/4243803
3672824/4243803	3849878/4243803	3854524/4243803	1509812/1414601
3810364/4243803	4336742/4243803	3905216/4243803	1421584/1414601
1298074/1414601	3863678/4243803	4226296/4243803	3961382/4243803
1255984/1414601	1382438/1414601	1357092/1414601	4097726/4243803
4129328/4243803	1435062/1414601	1330780/1414601	1402494/1414601
1356678/1414601	3983876/4243803	4122014/4243803	4197040/4243803
1273188/1414601	3918602/4243803	1292462/1414601	4011890/4243803
1349732/1414601	4139080/4243803	3723194/4243803	3938336/4243803
4189220/4243803	4310890/4243803	4195292/4243803	3876374/4243803
1483362/1414601	4062214/4243803	4213922/4243803	4232920/4243803
3918326/4243803	4127350/4243803	3347696/4243803	3919246/4243803
1323328/1414601	1277512/1414601	4156100/4243803	4041652/4243803
3874718/4243803	4094506/4243803	4470694/4243803	1412016/1414601
4345666/4243803	1461880/1414601	4173074/4243803	3901720/4243803
3805396/4243803	1401482/1414601	1332390/1414601	4165438/4243803
1345638/1414601	4265672/4243803	4549354/4243803	3908252/4243803
3961658/4243803	1368868/1414601	1401298/1414601	3951860/4243803
1487916/1414601	3977344/4243803	4100716/4243803	4354820/4243803
3714454/4243803	1398170/1414601	4246076/4243803	3934702/4243803
4227998/4243803	1196000/1414601	1320016/1414601	3783868/4243803
1313898/1414601	1343522/1414601	3759764/4243803	1312610/1414601
3986452/4243803	4209782/4243803	1327146/1414601	4555564/4243803
3909724/4243803	4091056/4243803	3878030/4243803	4116218/4243803
1281698/1414601	3779590/4243803	1358794/1414601	4077026/4243803
1417260/1414601	4000436/4243803	4013914/4243803	1272774/1414601
3650054/4243803	4061662/4243803	4281542/4243803	4205458/4243803
3967822/4243803	3531236/4243803	1414914/1414601	4238440/4243803
3925042/4243803	1345408/1414601	4046896/4243803	3898178/4243803
4077670/4243803	1422136/1414601	4304956/4243803	3934288/4243803
1273096/1414601	1411786/1414601	1316336/1414601	1436028/1414601
1371030/1414601	4022378/4243803	4029416/4243803	3880790/4243803
3624892/4243803	4264568/4243803	1176680/1414601	1166146/1414601
3930332/4243803	3984382/4243803	3604054/4243803	3939394/4243803
1350376/1414601	4000298/4243803	4011476/4243803	1348582/1414601
1282020/1414601	3775910/4243803	3511226/4243803	3916624/4243803
4014098/4243803	4112446/4243803	3964832/4243803	1370478/1414601
4490336/4243803	1290622/1414601	4347874/4243803	1308608/1414601
3985532/4243803	1305572/1414601	4261348/4243803	1224888/1414601
4038800/4243803	3749092/4243803	3966350/4243803	3978770/4243803
3991420/4243803	1298350/1414601	1328296/1414601	1405300/1414601
1215872/1414601	1382346/1414601	4065848/4243803	4322666/4243803
4404178/4243803	1360542/1414601	4360064/4243803	1404610/1414601
4341710/4243803	3801532/4243803	3711188/4243803	4100854/4243803
4147498/4243803	4291156/4243803	3721262/4243803	3943672/4243803
3282974/4243803	3980380/4243803	1410222/1414601	4236784/4243803
4457860/4243803	3735062/4243803	4454594/4243803	3995882/4243803
4032314/4243803	4241798/4243803	4036592/4243803	4216912/4243803
1397756/1414601	4186828/4243803	3605848/4243803	3622960/4243803
4414942/4243803	4154398/4243803	1304606/1414601	4065940/4243803
4098278/4243803	3922696/4243803	3924352/4243803	3660082/4243803
4060190/4243803	3889760/4243803	4106696/4243803	1318498/1414601
3833318/4243803	4342262/4243803	3933460/4243803	3977896/4243803
4248790/4243803	3945236/4243803	1358150/1414601	1334322/1414601
4280116/4243803	3955862/4243803	1360588/1414601	3642418/4243803
1383772/1414601	4293548/4243803	4318204/4243803	4164242/4243803
4082270/4243803	3566656/4243803	1304514/1414601	3969892/4243803
3976976/4243803	3995192/4243803	1297890/1414601	4282646/4243803
4326346/4243803	1338140/1414601	3991006/4243803	4557956/4243803
3821542/4243803	3962716/4243803	3683726/4243803	3766112/4243803
3926192/4243803	1406956/1414601	4124452/4243803	4298608/4243803
3922834/4243803	3684416/4243803	4372162/4243803	3400964/4243803
1402080/1414601	4310338/4243803	3804200/4243803	4210058/4243803
3616244/4243803	4004254/4243803	4087468/4243803	3793390/4243803
4065296/4243803	1272544/1414601	1286252/1414601	4272710/4243803
3828764/4243803	3945052/4243803	3920764/4243803	4005680/4243803
3734464/4243803	1238090/1414601	4199524/4243803	4131950/4243803
4452110/4243803	4015478/4243803	4121186/4243803	3915382/4243803
1259020/1414601	1260216/1414601	4387940/4243803	4250630/4243803
1304560/1414601	3749276/4243803	1327560/1414601	1447298/1414601
4147268/4243803	3779774/4243803	3787640/4243803	1379310/1414601
3603272/4243803	4297412/4243803	3974492/4243803	3746654/4243803
4097404/4243803	4063318/4243803	3976148/4243803	1247106/1414601
4144922/4243803	4179376/4243803	4042112/4243803	3951400/4243803
1388050/1414601	4332464/4243803	3938152/4243803	4080338/4243803
1365786/1414601	3702034/4243803	1397480/1414601	3866392/4243803
4116908/4243803	1422780/1414601	3942292/4243803	1393984/1414601
4067182/4243803	4242304/4243803	1334874/1414601	3894038/4243803
3679724/4243803	1264586/1414601	3949790/4243803	4261118/4243803
1492240/1414601	1421124/1414601	1334092/1414601	3953654/4243803
3834008/4243803	1516206/1414601	3792470/4243803	1357368/1414601
4449028/4243803	4080154/4243803	4056142/4243803	4501468/4243803
3978034/4243803	1339152/1414601	1360772/1414601	3948134/4243803
4137056/4243803	3967270/4243803	3850246/4243803	3929320/4243803
3795782/4243803	4023206/4243803	3910184/4243803	4211162/4243803
4263464/4243803	1384416/1414601	1420526/1414601	4051082/4243803
3814964/4243803	1346604/1414601	3713672/4243803	4011890/4243803}
{5283100/4198343	4994772/4198343	4590984/4198343	4855162/4198343
4983594/4198343	4825078/4198343	4362778/4198343	4598344/4198343
4629394/4198343	4651014/4198343	4662560/4198343	4424096/4198343
4698670/4198343	3977850/4198343	4331958/4198343	4449718/4198343
4120128/4198343	4172522/4198343	4415448/4198343	4607728/4198343
4561498/4198343	4537486/4198343	4264936/4198343	4431916/4198343
4737402/4198343	4409606/4198343	4382236/4198343	4066538/4198343
4624978/4198343	3845554/4198343	4397968/4198343	4291064/4198343
4622310/4198343	4126246/4198343	4419266/4198343	4330440/4198343
4397784/4198343	4528562/4198343	4187518/4198343	4213968/4198343
4459194/4198343	4319170/4198343	4420278/4198343	4857508/4198343
4339318/4198343	4495948/4198343	4419128/4198343	4572998/4198343
4352796/4198343	4266546/4198343	4545030/4198343	4564718/4198343
4443186/4198343	4571572/4198343	4448338/4198343	4309924/4198343
4408134/4198343	4194326/4198343	4382098/4198343	4205090/4198343
4416690/4198343	4167830/4198343	4331544/4198343	4089676/4198343
4442772/4198343	4400820/4198343	4323494/4198343	4337570/4198343
4640434/4198343	4448798/4198343	4361260/4198343	4315214/4198343
4489002/4198343	4152696/4198343	4564534/4198343	4641492/4198343
4556438/4198343	4501790/4198343	4852908/4198343	4478560/4198343
4261716/4198343	4571802/4198343	4660812/4198343	3922420/4198343
4293778/4198343	4708698/4198343	4565822/4198343	3962578/4198343
4268478/4198343	4513566/4198343	4232414/4198343	4464852/4198343
4501192/4198343	4783862/4198343	3973388/4198343	4157066/4198343
4276712/4198343	4379982/4198343	3973250/4198343	4222478/4198343
4524560/4198343	4393828/4198343	4502664/4198343	3921224/4198343
3977252/4198343	4449396/4198343	4066492/4198343	4241200/4198343
4710400/4198343	4294928/4198343	4304404/4198343	4521478/4198343
4363192/4198343	4286096/4198343	4325104/4198343	4302656/4198343
4142898/4198343	3924076/4198343	4000850/4198343	4175788/4198343
3839804/4198343	4273676/4198343	4378970/4198343	4342446/4198343
4407030/4198343	4649772/4198343	4141610/4198343	3959082/4198343
4434860/4198343	4620884/4198343	4124130/4198343	4161114/4198343
3973986/4198343	4321654/4198343	4312776/4198343	4145336/4198343
4533852/4198343	4434492/4198343	4352980/4198343	4202284/4198343
4351140/4198343	3881020/4198343	4029140/4198343	4848446/4198343
4247318/4198343	3778256/4198343	4002368/4198343	3832904/4198343
3938888/4198343	3975228/4198343	4330992/4198343	3888978/4198343
4697658/4198343	4469360/4198343	4231908/4198343	4345896/4198343
4363284/4198343	4191566/4198343	4052646/4198343	4549170/4198343
4250584/4198343	4225192/4198343	4444750/4198343	4071230/4198343
4427270/4198343	4316962/4198343	3984750/4198343	4206838/4198343
4382006/4198343	4452800/4198343	4498616/4198343	4555610/4198343
4196258/4198343	4194050/4198343	4546594/4198343	4283566/4198343
4113504/4198343	4729122/4198343	4488588/4198343	4497282/4198343
4299574/4198343	4236278/4198343	4571204/4198343	4334810/4198343
4264154/4198343	4353302/4198343	4343458/4198343	4493464/4198343
3889806/4198343	4633488/4198343	4568306/4198343	4642872/4198343
3950894/4198343	4417196/4198343	4328830/4198343	4131352/4198343
4265396/4198343	4081718/4198343	4053106/4198343	4174546/4198343
4026380/4198343	4194740/4198343	4465910/4198343	3886724/4198343
4233472/4198343	4338260/4198343	4698808/4198343	4401970/4198343
4561544/4198343	4592042/4198343	4490060/4198343	4469360/4198343
4255966/4198343	4096668/4198343	3931344/4198343	4466416/4198343
4242672/4198343	4271422/4198343	4237152/4198343	4524928/4198343
4482700/4198343	4154674/4198343	4147682/4198343	4247456/4198343
4378234/4198343	4454640/4198343	4083190/4198343	4532058/4198343
4216360/4198343	4086732/4198343	4342584/4198343	4153064/4198343
4529068/4198343	4100394/4198343	4070494/4198343	4441898/4198343
4234990/4198343	4014742/4198343	4374876/4198343	4097082/4198343
4576540/4198343	4505700/4198343	4441806/4198343	4615870/4198343
4406570/4198343	4902128/4198343	4655246/4198343	4258864/4198343
4006094/4198343	3920994/4198343	4215302/4198343	4475478/4198343
3864644/4198343	4533438/4198343	4460436/4198343	4402062/4198343
4102372/4198343	4228872/4198343	4500088/4198343	4333660/4198343
4344654/4198343	4352566/4198343	3906734/4198343	4179422/4198343
4768452/4198343	4415218/4198343	4096530/4198343	4432008/4198343
4258312/4198343	4482930/4198343	4436654/4198343	4455698/4198343
3999056/4198343	4064928/4198343	3981668/4198343	3862850/4198343
4194096/4198343	4076014/4198343	4158584/4198343	4581048/4198343
4033142/4198343	3662980/4198343	4732940/4198343	4430168/4198343
4500686/4198343	4234852/4198343	4362456/4198343	4314202/4198343
4306290/4198343	4089860/4198343	3903422/4198343	4092068/4198343
4382696/4198343	3819932/4198343	4501974/4198343	3931804/4198343
4378418/4198343	4366274/4198343	4400314/4198343	4064560/4198343
4115206/4198343	4263878/4198343	3852316/4198343	4121554/4198343
4063916/4198343	4348656/4198343	4383984/4198343	4177674/4198343
4393046/4198343	4367010/4198343	3918694/4198343	4063916/4198343
3909080/4198343	4043078/4198343	4490382/4198343	4225192/4198343
4229792/4198343	4364526/4198343	4201226/4198343	4277678/4198343
4613938/4198343	4496178/4198343	4565592/4198343	4057936/4198343
4545444/4198343	4178870/4198343	4362134/4198343	4440518/4198343
4340422/4198343	4461356/4198343	3882630/4198343	3983738/4198343
3776462/4198343	4191336/4198343	4710124/4198343	4314892/4198343
4302104/4198343	4333568/4198343	3910552/4198343	4224732/4198343
4000620/4198343	3898822/4198343	3961106/4198343	4304864/4198343
3840264/4198343	4353256/4198343	4519316/4198343	3897534/4198343
4222892/4198343	4621620/4198343	4770752/4198343	4225836/4198343
4030796/4198343	4332786/4198343	3987464/4198343	4133560/4198343
4411768/4198343	4170590/4198343	4201502/4198343	4298884/4198343
4797478/4198343	4270640/4198343	4357212/4198343	4591490/4198343
4096714/4198343	4051082/4198343	4024126/4198343	3755762/4198343
4118426/4198343	3638094/4198343	4527182/4198343	4349622/4198343
4009682/4198343	3625858/4198343	4209828/4198343	4133606/4198343
4091746/4198343	4286464/4198343	4039306/4198343	4130708/4198343
4352382/4198343	4452156/4198343	4108122/4198343	4321102/4198343
4046896/4198343	4607958/4198343	4326484/4198343	4232874/4198343
4123808/4198343	4135170/4198343	4469222/4198343	4437344/4198343
4325242/4198343	4604876/4198343	4135952/4198343	4135768/4198343
4108950/4198343	4628704/4198343	4427086/4198343	3820254/4198343
4269076/4198343	4180756/4198343	4015110/4198343	4212450/4198343
3867634/4198343	4433388/4198343	4425108/4198343	4337662/4198343
4174132/4198343	4164150/4198343	4165760/4198343	3857054/4198343
4444336/4198343	3927066/4198343	4297872/4198343	3922282/4198343
3831294/4198343	4179238/4198343	4385640/4198343	4107616/4198343
3999976/4198343	4286970/4198343	4392172/4198343	4065848/4198343
4166220/4198343	4409882/4198343	4288396/4198343	4322896/4198343
4207298/4198343	4324690/4198343	4248974/4198343	4480124/4198343
4014052/4198343	4299298/4198343	3980104/4198343	4605382/4198343
3973572/4198343	4522536/4198343	4066492/4198343	4493004/4198343
4087652/4198343	4453720/4198343	4486932/4198343	4083742/4198343
4225054/4198343	3821174/4198343	4035120/4198343	4218108/4198343
4414758/4198343	4300632/4198343	4017686/4198343	3865472/4198343
3993582/4198343	3900294/4198343	4230390/4198343	4278230/4198343
3858526/4198343	3951400/4198343	4391528/4198343	3970076/4198343
4536060/4198343	4311442/4198343	3903974/4198343	4401280/4198343
4120726/4198343	3863448/4198343	4467980/4198343	4410572/4198343
4291064/4198343	4273262/4198343	4173166/4198343	4063916/4198343
4051450/4198343	3904894/4198343	4298884/4198343	4621758/4198343
4311350/4198343	3908206/4198343	4294882/4198343	3884148/4198343
4315306/4198343	4339134/4198343	4400176/4198343	3791504/4198343
4817764/4198343	4571894/4198343	3895418/4198343	4389550/4198343
4079096/4198343	4172522/4198343	4954614/4198343	4126706/4198343
4318940/4198343	4117322/4198343	3983554/4198343	4399624/4198343
4275654/4198343	4273630/4198343	4535508/4198343	4113044/4198343
4387020/4198343	4194004/4198343	3498898/4198343	3904434/4198343
4124866/4198343	3883918/4198343	3844220/4198343	3831248/4198343
4193820/4198343	4166266/4198343	4094046/4198343	3724758/4198343
3694122/4198343	4077854/4198343	3595314/4198343	3910092/4198343
4181308/4198343	3994594/4198343	3745458/4198343	4315398/4198343
4311258/4198343	4149338/4198343	3886356/4198343	4056464/4198343
4069160/4198343	4087422/4198343	3701114/4198343	4166772/4198343
3896476/4198343	3980518/4198343	3794816/4198343	3889576/4198343
3771356/4198343	4155318/4198343	4027208/4198343	4106466/4198343
4046482/4198343	4322390/4198343	4004346/4198343	3764502/4198343
4123256/4198343	3703276/4198343	3904802/4198343	3987648/4198343
4098048/4198343	4303576/4198343	3718778/4198343	4294422/4198343
3901168/4198343	3605618/4198343	4391206/4198343	4452984/4198343
4052048/4198343	4239636/4198343	4166450/4198343	4272664/4198343
3735200/4198343	3878766/4198343	4202330/4198343	4040916/4198343
3723240/4198343	4102464/4198343	4035764/4198343	3872096/4198343
3764134/4198343	4073392/4198343	4144048/4198343	3897488/4198343
3778946/4198343	4347966/4198343	4033648/4198343	3914186/4198343
3980150/4198343	4672864/4198343	3793528/4198343	3696744/4198343
4330256/4198343	3962900/4198343	4256058/4198343	4222064/4198343
3879364/4198343	4066262/4198343	3957058/4198343	3884148/4198343
4335546/4198343	4202652/4198343	4011982/4198343	3951906/4198343
4082132/4198343	4037604/4198343	3890220/4198343	4124866/4198343
4227170/4198343	3981392/4198343	4468302/4198343	3551982/4198343
4171832/4198343	3706266/4198343	4042848/4198343	3832720/4198343
4180020/4198343	4205918/4198343	3970536/4198343	3894406/4198343
3472080/4198343	4499260/4198343	4326392/4198343	3875132/4198343
3948824/4198343	3844634/4198343	3775312/4198343	4010832/4198343
4189358/4198343	4191934/4198343	4592824/4198343	4078682/4198343
3816804/4198343	3960922/4198343	3829086/4198343	3886034/4198343
3946754/4198343	4197040/4198343	4136688/4198343	4571204/4198343
4143128/4198343	4015156/4198343	3945006/4198343	3713534/4198343
3658150/4198343	4489876/4198343	3463386/4198343	3915520/4198343
3689568/4198343	4360156/4198343	4301092/4198343	3646420/4198343
3999884/4198343	4202974/4198343	3942614/4198343	4210288/4198343
3653504/4198343	4025460/4198343	4303346/4198343	4061938/4198343
3646788/4198343	4156422/4198343	4017410/4198343	4404500/4198343
3942752/4198343	4268294/4198343	4087146/4198343	4320504/4198343
4033556/4198343	4074404/4198343	4143404/4198343	4263464/4198343
3904342/4198343	4039766/4198343	3935070/4198343	3895234/4198343
4058488/4198343	3853098/4198343	4149982/4198343	4222708/4198343
4115252/4198343	4217372/4198343	3961152/4198343	4321792/4198343
3720066/4198343	3904204/4198343	4099336/4198343	4150810/4198343
3821496/4198343	4141472/4198343	4152374/4198343	4358868/4198343
4152972/4198343	4083006/4198343	3841230/4198343	3980886/4198343
3951446/4198343	4108444/4198343	4046896/4198343	3818644/4198343
3836492/4198343	3753002/4198343	4313328/4198343	4154260/4198343
4150810/4198343	4222892/4198343	3828120/4198343	3711142/4198343
3705438/4198343	4014834/4198343	4473960/4198343	3899926/4198343
4118150/4198343	3683450/4198343	4342906/4198343	4241890/4198343
4230344/4198343	4234300/4198343	4051358/4198343	3573648/4198343
4454686/4198343	3837366/4198343	3997722/4198343	3546324/4198343
3812986/4198343	3934564/4198343	4149384/4198343	4160056/4198343
3967316/4198343	3997446/4198343	3983278/4198343	3755118/4198343
4028910/4198343	4104580/4198343	3654148/4198343	4154950/4198343
4573780/4198343	3815700/4198343	3669926/4198343	4111296/4198343
4144324/4198343	3587264/4198343	4138436/4198343	3865932/4198343
3888932/4198343	4162264/4198343	3992294/4198343	4005680/4198343
4163322/4198343	4128408/4198343	4273768/4198343	4289316/4198343
3564218/4198343	3745274/4198343	4176202/4198343	4058304/4198343
3761328/4198343	3864138/4198343	4226296/4198343	4244052/4198343
3960922/4198343	3774760/4198343	4112722/4198343	3668638/4198343
4036362/4198343	4015616/4198343	3892520/4198343	4205090/4198343
4248514/4198343	3827154/4198343	3992156/4198343	3693616/4198343
4232322/4198343	4016950/4198343	4317330/4198343	4555932/4198343
4099980/4198343	4215026/4198343	3677930/4198343	4061616/4198343
4347920/4198343	4036086/4198343	3857008/4198343	3952090/4198343
3928906/4198343	4409146/4198343	3813446/4198343	4245524/4198343
3979552/4198343	4247594/4198343	4104488/4198343	4203526/4198343
4162034/4198343	3911380/4198343	3903606/4198343	4588040/4198343
4071414/4198343	4082224/4198343	3778532/4198343	4367884/4198343
4140092/4198343	4520282/4198343	4357764/4198343	3949514/4198343
3857744/4198343	4132180/4198343	4077256/4198343	4075554/4198343
4234300/4198343	4006554/4198343	4040364/4198343	4251688/4198343
3967316/4198343	4437344/4198343	3851488/4198343	4010832/4198343
3830650/4198343	4222616/4198343	4379430/4198343	4025276/4198343
4452984/4198343	4025414/4198343	4101130/4198343	3914830/4198343
3768596/4198343	3958300/4198343	3954160/4198343	3801762/4198343
4104120/4198343	3911288/4198343	4193406/4198343	4003380/4198343
3770574/4198343	3679862/4198343	4024218/4198343	3973388/4198343
3943672/4198343	3799830/4198343	4112998/4198343	4294238/4198343
3992248/4198343	4118794/4198343	3766020/4198343	3728208/4198343
4199294/4198343	3929044/4198343	4327358/4198343	3918694/4198343
4264752/4198343	4171050/4198343	4553724/4198343	3924858/4198343
3814596/4198343	4046160/4198343	3866714/4198343	4269260/4198343
4049748/4198343	3938750/4198343	4106834/4198343	4122014/4198343
3918418/4198343	3963590/4198343	3627836/4198343	4283934/4198343
4020998/4198343	4122612/4198343	3980012/4198343	3881250/4198343
4089860/4198343	4034430/4198343	3649134/4198343	4300218/4198343
4060558/4198343	4490612/4198343	4148510/4198343	3552718/4198343
4047494/4198343	4456664/4198343	4248238/4198343	4231448/4198343
3820990/4198343	3993996/4198343	4199662/4198343	4037236/4198343
4300540/4198343	3851810/4198343	3942292/4198343	4260152/4198343
4068148/4198343	4117598/4198343	4387572/4198343	4421428/4198343
3607826/4198343	3851350/4198343	3836538/4198343	4440012/4198343
4106098/4198343	4331038/4198343	3953102/4198343	4171694/4198343
3948732/4198343	3581606/4198343	4277264/4198343	4167784/4198343
4100302/4198343	3709808/4198343	4243730/4198343	3777980/4198343
3971318/4198343	4183470/4198343	3962164/4198343	4205228/4198343
4100164/4198343	3566656/4198343	4314156/4198343	3843438/4198343
4168244/4198343	3768366/4198343	3982634/4198343	4154858/4198343
4104120/4198343	3801578/4198343	4060834/4198343	3994134/4198343
3672594/4198343	3964924/4198343	3967638/4198343	3554742/4198343
4065894/4198343	4019158/4198343	3908620/4198343	4361904/4198343
4104948/4198343	4480492/4198343	4139862/4198343	3774806/4198343
3833916/4198343	3928998/4198343	3947352/4198343	3957150/4198343
3762662/4198343	3993766/4198343	3630964/4198343	3710912/4198343
4241568/4198343	3968650/4198343	3965936/4198343	4145060/4198343
3730646/4198343	4039996/4198343	4378418/4198343	4249250/4198343
4176800/4198343	4120542/4198343	3678022/4198343	4004852/4198343
3745734/4198343	4357028/4198343	4071092/4198343	4048276/4198343
4164380/4198343	4171878/4198343	3898270/4198343	4136872/4198343
3597752/4198343	3797760/4198343	4102096/4198343	4415632/4198343
4022884/4198343	3987142/4198343	4045148/4198343	4232000/4198343
4127212/4198343	4013270/4198343	4039904/4198343	3994272/4198343
4080936/4198343	3727242/4198343	3985210/4198343	4341342/4198343
4146302/4198343	3761926/4198343	4177398/4198343	4187242/4198343
4123440/4198343	3481602/4198343	4271468/4198343	3920304/4198343
3865748/4198343	4198650/4198343	3795782/4198343	3960508/4198343
4164840/4198343	3966488/4198343	4079096/4198343	3859446/4198343
4078084/4198343	4270732/4198343	4332234/4198343	3600972/4198343
3836170/4198343	3835894/4198343	4013684/4198343	4127166/4198343
3744078/4198343	4525480/4198343	4136550/4198343	4493188/4198343
4184804/4198343	3617440/4198343	3957748/4198343	3845002/4198343
3918970/4198343	4200030/4198343	4150212/4198343	4076014/4198343
4012856/4198343	3861884/4198343	4265350/4198343	3920258/4198343
3755762/4198343	3992478/4198343	4425384/4198343	3521760/4198343
4099842/4198343	4282416/4198343	4044550/4198343	3901352/4198343
4110100/4198343	3964188/4198343	4103476/4198343	4288534/4198343
3890312/4198343	4218476/4198343	3829224/4198343	3799876/4198343
3782166/4198343	4112446/4198343	3917498/4198343	4343274/4198343
4064192/4198343	3966626/4198343	4200168/4198343	4236600/4198343
4002644/4198343	3940866/4198343	3773472/4198343	3760500/4198343
3984336/4198343	4098508/4198343	4167646/4198343	4081396/4198343
4246996/4198343	3731290/4198343	3961888/4198343	4194280/4198343
3890956/4198343	4182596/4198343	3645086/4198343	4129650/4198343
3738282/4198343	4315536/4198343	4120128/4198343	3909908/4198343
3937462/4198343	4228596/4198343	3593934/4198343	4107754/4198343
3985302/4198343	4167416/4198343	4244926/4198343	4738920/4198343
3968604/4198343	3966028/4198343	3722550/4198343	4115068/4198343
3949744/4198343	3802452/4198343	4345758/4198343	3846290/4198343
3765882/4198343	3831064/4198343	3958208/4198343	4200904/4198343
3936128/4198343	3967776/4198343	4100348/4198343	3855306/4198343
4399854/4198343	3759534/4198343	3907654/4198343	4236830/4198343
4187886/4198343	4204538/4198343	4210150/4198343	3695824/4198343
4223122/4198343	3930240/4198343	3747068/4198343	4061110/4198343
4277540/4198343	4259830/4198343	4127718/4198343	3658196/4198343
4091654/4198343	4191842/4198343	3984060/4198343	4206194/4198343
4208724/4198343	4090366/4198343	4091608/4198343	4508644/4198343
3830328/4198343	4024678/4198343	4023896/4198343	3917222/4198343
4506160/4198343	4175834/4198343	3888794/4198343	3743204/4198343
3748862/4198343	4007014/4198343	3787640/4198343	4320642/4198343
4109594/4198343	4138206/4198343	3435280/4198343	4176662/4198343
3824670/4198343	4117506/4198343	3959634/4198343	3925272/4198343
4032636/4198343	4220730/4198343	4275010/4198343	4067458/4198343
4320412/4198343	4075738/4198343	3888196/4198343	3577098/4198343
4243776/4198343	4123762/4198343	3553730/4198343	4307072/4198343
4110652/4198343	4176386/4198343	3935070/4198343	4116494/4198343
4237382/4198343	3870716/4198343	3744262/4198343	3921776/4198343
4124590/4198343	3985946/4198343	3807420/4198343	3831800/4198343
4110146/4198343	3756820/4198343	3706220/4198343	3832858/4198343
4177674/4198343	3880836/4198343	3810456/4198343	3911610/4198343
4047264/4198343	3946846/4198343	4152926/4198343	4308544/4198343
3910276/4198343	4127120/4198343	3953102/4198343	4144600/4198343
3852500/4198343	3782488/4198343	4295342/4198343	4001080/4198343
4060052/4198343	4032314/4198343	4313512/4198343	4109134/4198343
4062214/4198343	3728254/4198343	3536434/4198343	3670616/4198343
3899328/4198343	4031164/4198343	4193682/4198343	3659438/4198343
4091286/4198343	4192992/4198343	4281588/4198343	3897626/4198343
4116816/4198343	3687222/4198343	3648904/4198343	3931252/4198343
3957150/4198343	4085674/4198343	4093264/4198343	4010372/4198343
3536434/4198343	4341802/4198343	4242626/4198343	3748678/4198343
3988476/4198343	3878214/4198343	3803372/4198343	3810226/4198343
4032360/4198343	3895326/4198343	3709440/4198343	3991420/4198343
3821358/4198343	3878260/4198343	3701942/4198343	4415908/4198343
4345988/4198343	4105270/4198343	4334166/4198343	3840770/4198343
4301000/4198343	4218476/4198343	4055866/4198343	4048092/4198343
4208954/4198343	3845646/4198343	3694260/4198343	4090458/4198343
3752910/4198343	4180664/4198343	3707876/4198343	3968144/4198343
3957288/4198343	4454180/4198343	3939624/4198343	3921362/4198343
3909494/4198343	4183332/4198343	3969800/4198343	3969248/4198343
3965706/4198343	4002368/4198343	3623466/4198343	4172062/4198343
4145566/4198343	4368160/4198343	3900524/4198343	3597246/4198343
3826418/4198343	4118518/4198343	4092574/4198343	3930746/4198343
3861240/4198343	4188346/4198343	3929136/4198343	4069574/4198343
3874764/4198343	4075002/4198343	4029922/4198343	3758292/4198343
4091976/4198343	3968466/4198343	4226848/4198343	4244650/4198343
3736534/4198343	4090044/4198343	4104902/4198343	4138942/4198343
4379568/4198343	4573458/4198343	4413930/4198343	4094184/4198343
3995146/4198343	3806868/4198343	3980840/4198343	3779544/4198343
3908298/4198343	4109548/4198343	3823336/4198343	4451834/4198343
3665418/4198343	4395714/4198343	3932356/4198343	3787364/4198343
3965062/4198343	3799370/4198343	3957242/4198343	4156882/4198343
3628526/4198343	3816206/4198343	4006370/4198343	3801164/4198343
4526998/4198343	4000252/4198343	4372714/4198343	3661186/4198343
3903054/4198343	3852040/4198343	4052186/4198343	4033188/4198343
3749644/4198343	4051450/4198343	4170682/4198343	3553454/4198343
4208172/4198343	4049242/4198343	4168060/4198343	3821864/4198343
3954712/4198343	4191106/4198343	3865978/4198343	3996158/4198343
3731842/4198343	3826602/4198343	4041928/4198343	3853972/4198343
3684554/4198343	4252884/4198343	4139954/4198343	4008394/4198343
3743618/4198343	4085306/4198343	3965522/4198343	3877018/4198343
4119944/4198343	4165392/4198343	3786444/4198343	3808018/4198343
3743986/4198343	4128914/4198343	4264660/4198343	3816620/4198343
4102372/4198343	3731474/4198343	3825958/4198343	4048276/4198343
4275884/4198343	4020308/4198343	4084478/4198343	3824394/4198343
3943212/4198343	4258128/4198343	3747344/4198343	3894406/4198343
3679172/4198343	4115022/4198343	4024816/4198343	3885666/4198343
3931666/4198343	3968604/4198343	4035258/4198343	4612006/4198343
4010326/4198343	4044734/4198343	3948824/4198343	3722872/4198343
3822600/4198343	3618820/4198343	3908114/4198343	4257254/4198343
4319768/4198343	3917176/4198343	4073208/4198343	4101222/4198343
3882676/4198343	3895556/4198343	4158308/4198343	4306474/4198343
3816298/4198343	4314846/4198343	4058718/4198343	4134618/4198343
4093034/4198343	3851212/4198343	4220086/4198343	4271238/4198343
4068332/4198343	3985164/4198343	4114056/4198343	4442496/4198343
3929596/4198343	3938382/4198343	4199202/4198343	4041376/4198343
4277540/4198343	3893762/4198343	3606492/4198343	3881802/4198343
3761052/4198343	3820438/4198343	3985716/4198343	3872924/4198343
4077670/4198343	3724804/4198343	4691402/4198343	3853098/4198343
4091700/4198343	4142300/4198343	4001494/4198343	4099152/4198343
4407398/4198343	4428328/4198343	4382880/4198343	3833824/4198343
3788376/4198343	4296354/4198343	3750748/4198343	3613070/4198343
3853374/4198343	3867726/4198343	4207068/4198343	3933230/4198343
3783316/4198343	4232598/4198343	4008302/4198343	4015938/4198343
3994180/4198343	3826786/4198343	3841644/4198343	3901720/4198343
4250354/4198343	4440380/4198343	3844542/4198343	4004162/4198343
3982910/4198343	3864184/4198343	4101728/4198343	4228458/4198343
4057982/4198343	4045148/4198343	4331038/4198343	4112124/4198343
3686762/4198343	3761650/4198343	3863494/4198343	3988154/4198343
4219304/4198343	3659714/4198343	3824026/4198343	4101314/4198343
4027852/4198343	4113458/4198343	4333016/4198343	4271008/4198343
3809858/4198343	3845600/4198343	4050346/4198343	3886080/4198343
4166036/4198343	4189680/4198343	3968926/4198343	3719284/4198343
4136366/4198343	4387250/4198343	3798772/4198343	3836814/4198343
4127810/4198343	4156744/4198343	4102464/4198343	3744446/4198343
4104580/4198343	3636484/4198343	4260566/4198343	4058902/4198343
4169854/4198343	3899696/4198343	3806776/4198343	3979460/4198343
3677884/4198343	3976884/4198343	4223720/4198343	3959542/4198343
3829914/4198343	4087422/4198343	4319722/4198343	3868278/4198343
3609758/4198343	3795276/4198343	3923294/4198343	3560722/4198343
3945236/4198343	3997446/4198343	3895878/4198343	4350956/4198343
3986958/4198343	4018928/4198343	4186506/4198343	4142668/4198343
3576592/4198343	3937738/4198343	4087882/4198343	3823704/4198343
4155824/4198343	4072426/4198343	3653136/4198343	3956368/4198343
4162126/4198343	3851442/4198343	3929320/4198343	3697572/4198343
3763030/4198343	3896522/4198343	3978080/4198343	3961198/4198343
4417518/4198343	3801210/4198343	4231954/4198343	3847072/4198343
4283658/4198343	3823336/4198343	4314202/4198343	4399992/4198343
4236876/4198343	3899328/4198343	3918142/4198343	4146946/4198343}
{845572/711979	2718232/2135937	836372/711979	2607809/2135937
820065/711979	764497/711979	821307/711979	2431606/2135937
2165243/2135937	2026139/2135937	2493959/2135937	735839/711979
2360743/2135937	26473/24551	2212807/2135937	28428/24551
2175110/2135937	2298436/2135937	81742/73653	2174650/2135937
2168762/2135937	2027749/2135937	755642/711979	2228723/2135937
2343332/2135937	711735/711979	2260877/2135937	759782/711979
2042515/2135937	715967/711979	707066/711979	2348369/2135937
2132077/2135937	2203009/2135937	2168900/2135937	2254115/2135937
2366263/2135937	798836/711979	2042975/2135937	2024023/2135937
2115632/2135937	2290777/2135937	2337490/2135937	751985/711979
2494994/2135937	2064089/2135937	702719/711979	78982/73653
2255288/2135937	764175/711979	2220052/2135937	2238820/2135937
705870/711979	716151/711979	719831/711979	720176/711979
2331280/2135937	2093230/2135937	750076/711979	2171246/2135937
2211979/2135937	740876/711979	2126120/2135937	1937888/2135937
732711/711979	2019193/2135937	2211473/2135937	2051416/2135937
79603/73653	729399/711979	2083202/2135937	760955/711979
2217292/2135937	2096933/2135937	724086/711979	2188864/2135937
2015099/2135937	2169866/2135937	2248043/2135937	2194246/2135937
2398348/2135937	1902491/2135937	2080120/2135937	2291260/2135937
2272630/2135937	2317733/2135937	2052704/2135937	2026001/2135937
2452283/2135937	2138609/2135937	2068229/2135937	2119795/2135937
2316514/2135937	2007049/2135937	762059/711979	725489/711979
2149442/2135937	2297999/2135937	2194223/2135937	2222743/2135937
1991570/2135937	2277437/2135937	687033/711979	2169889/2135937
2091919/2135937	686757/711979	750490/711979	760242/711979
2141714/2135937	73807/73653	2037340/2135937	2291950/2135937
2199283/2135937	2155192/2135937	735793/711979	603842/711979
2092540/2135937	2112872/2135937	2197213/2135937	743061/711979
2064940/2135937	2224100/2135937	26979/24551	2088032/2135937
2090171/2135937	2361617/2135937	2196661/2135937	689172/711979
711114/711979	74773/73653	637330/711979	713575/711979	2122739/2135937
658352/711979	2258324/2135937	2291398/2135937	2135803/2135937
2129662/2135937	700764/711979	2258623/2135937	2314720/2135937
694462/711979	722154/711979	2190221/2135937	752767/711979
2015605/2135937	723787/711979	2151443/2135937	71530/73653
692553/711979	679305/711979	2135642/2135937	2173615/2135937
2150270/2135937	706330/711979	689057/711979	717209/711979
2344459/2135937	2174696/2135937	2068390/2135937	73048/73653
780022/711979	2021723/2135937	700074/711979	2146222/2135937
2348024/2135937	2092448/2135937	2237141/2135937	670266/711979
672543/711979	2152225/2135937	739266/711979	2379511/2135937
2031176/2135937	2054912/2135937	2243857/2135937	2222329/2135937
741428/711979	2084582/2135937	681329/711979	772018/711979
2171821/2135937	2217752/2135937	781931/711979	716979/711979
2195971/2135937	2028508/2135937	2205608/2135937	2006198/2135937
2295607/2135937	2027933/2135937	27278/24551	1998286/2135937
748834/711979	2044378/2135937	2248802/2135937	718589/711979
1869118/2135937	711758/711979	2177525/2135937	2076233/2135937
2031751/2135937	657708/711979	734551/711979	2199536/2135937
2015858/2135937	779953/711979	2245904/2135937	2098819/2135937
2052106/2135937	2196500/2135937	2242247/2135937	724891/711979
2313685/2135937	690184/711979	1990052/2135937	2200916/2135937
2150362/2135937	2139644/2135937	671140/711979	75371/73653
2005301/2135937	2115448/2135937	2017537/2135937	730066/711979
2368862/2135937	659042/711979	711781/711979	2214394/2135937
1915601/2135937	2182631/2135937	2215751/2135937	722269/711979
2164300/2135937	2198087/2135937	779148/711979	1972664/2135937
643494/711979	2062870/2135937	745591/711979	683376/711979
2187944/2135937	2303542/2135937	2197834/2135937	666356/711979
2147717/2135937	2312558/2135937	2138218/2135937	2200019/2135937
693588/711979	699522/711979	1973032/2135937	1983635/2135937
2059006/2135937	2136562/2135937	668863/711979	742440/711979
2131801/2135937	2067746/2135937	2216878/2135937	653361/711979
757988/711979	764520/711979	693174/711979	666839/711979
2300368/2135937	702397/711979	72496/73653	1836803/2135937
2159516/2135937	2059282/2135937	695957/711979	2161655/2135937
2037547/2135937	636571/711979	2139874/2135937	2070391/2135937
662791/711979	2190658/2135937	702512/711979	2201836/2135937
2178008/2135937	2498674/2135937	670197/711979	718888/711979
669461/711979	1980001/2135937	2084329/2135937	75233/73653
2153191/2135937	695842/711979	2019377/2135937	641930/711979
2108341/2135937	2134147/2135937	703294/711979	2078096/2135937
674843/711979	2209610/2135937	724546/711979	1964821/2135937
722660/711979	2136286/2135937	1728680/2135937	2183045/2135937
698096/711979	2025610/2135937	706491/711979	653453/711979
2128420/2135937	2065400/2135937	2151949/2135937	2035040/2135937
677925/711979	1946030/2135937	1901318/2135937	771236/711979
758793/711979	2006842/2135937	2218603/2135937	24242/24551
685975/711979	2359547/2135937	2124625/2135937	726593/711979
721717/711979	690966/711979	705410/711979	694922/711979	709642/711979
2045896/2135937	648255/711979	2220811/2135937	1967788/2135937
25001/24551	24679/24551	2147188/2135937	683169/711979	2167106/2135937
2079338/2135937	704145/711979	755090/711979	2208782/2135937
2084398/2135937	1951435/2135937	2123245/2135937	2389309/2135937
636732/711979	24035/24551	2206712/2135937	2220397/2135937
2316077/2135937	690943/711979	2115218/2135937	2029543/2135937
2130812/2135937	2308993/2135937	696509/711979	2198662/2135937
2014961/2135937	724500/711979	2103511/2135937	726547/711979
731055/711979	2020964/2135937	2043274/2135937	728778/711979
2190520/2135937	749386/711979	2202457/2135937	656305/711979
703179/711979	708262/711979	2141162/2135937	663987/711979
1991501/2135937	693726/711979	652188/711979	701960/711979
2110480/2135937	2229482/2135937	2231713/2135937	689977/711979
2281991/2135937	2047253/2135937	2148913/2135937	2175478/2135937
632224/711979	25530/24551	715944/711979	765095/711979	2142082/2135937
2028577/2135937	739059/711979	2298988/2135937	2114896/2135937
689149/711979	2405432/2135937	2031866/2135937	2108594/2135937
682364/711979	2400694/2135937	1995940/2135937	644920/711979
735126/711979	1996400/2135937	2238797/2135937	2164921/2135937
2079338/2135937	2172580/2135937	691748/711979	706077/711979
2057902/2135937	2127017/2135937	2225135/2135937	748328/711979
681030/711979	676867/711979	2251079/2135937	2044907/2135937
682548/711979	737334/711979	1988695/2135937	2005600/2135937
765670/711979	71921/73653	2045735/2135937	77533/73653	722752/711979
2120462/2135937	2080810/2135937	2110756/2135937	2313041/2135937
1986257/2135937	2096266/2135937	2030371/2135937	2243167/2135937
2077636/2135937	2036305/2135937	2192107/2135937	1901939/2135937
2102821/2135937	2020987/2135937	651314/711979	2001299/2135937
1984210/2135937	2224054/2135937	726087/711979	2017744/2135937
654304/711979	2080925/2135937	1791056/2135937	742003/711979
2232403/2135937	2209909/2135937	2091919/2135937	2250113/2135937
2228930/2135937	719555/711979	2227297/2135937	2122900/2135937
701454/711979	2215843/2135937	717278/711979	2285395/2135937
693565/711979	734482/711979	2317204/2135937	2052796/2135937
2080235/2135937	2232587/2135937	2208161/2135937	2110181/2135937
78545/73653	2043964/2135937	695313/711979	1956932/2135937	24426/24551
2211749/2135937	2055349/2135937	2052313/2135937	2064112/2135937
2099555/2135937	2187185/2135937	737426/711979	2055326/2135937
711988/711979	2083823/2135937	2017445/2135937	2135113/2135937
2345471/2135937	71944/73653	2006842/2135937	699775/711979
2289397/2135937	2212600/2135937	66010/73653	2033108/2135937
2080580/2135937	712701/711979	667529/711979	2049553/2135937
1975079/2135937	634892/711979	2036006/2135937	23414/24551
2032648/2135937	1973239/2135937	2080235/2135937	1853386/2135937
1944512/2135937	637399/711979	2117633/2135937	2047897/2135937
20884/24551	1974182/2135937	2031107/2135937	2123567/2135937
1891888/2135937	676430/711979	1918936/2135937	2008751/2135937
1730405/2135937	671784/711979	679696/711979	1874500/2135937
2059673/2135937	2075773/2135937	664930/711979	1969513/2135937
649957/711979	1962406/2135937	1771805/2135937	1749403/2135937
1957093/2135937	2120761/2135937	673900/711979	697153/711979
690759/711979	2218672/2135937	1860148/2135937	2078717/2135937
1927354/2135937	1940395/2135937	1911737/2135937	1798186/2135937
2034626/2135937	1955989/2135937	1946260/2135937	2094058/2135937
2027864/2135937	2054015/2135937	1979587/2135937	2085433/2135937
668311/711979	1920868/2135937	65941/73653	2083087/2135937
1973584/2135937	2063813/2135937	1867163/2135937	2091298/2135937
2084260/2135937	1913807/2135937	675510/711979	1952585/2135937
65228/73653	1951090/2135937	1900720/2135937	2154019/2135937
1761662/2135937	2151098/2135937	1912450/2135937	671738/711979
1980001/2135937	1993019/2135937	2037110/2135937	1924663/2135937
1836734/2135937	1945984/2135937	645150/711979	2034626/2135937
1916222/2135937	1947571/2135937	1938601/2135937	1910771/2135937
1917004/2135937	612329/711979	677350/711979	2020274/2135937
725811/711979	1984624/2135937	661089/711979	2106547/2135937
639216/711979	1827557/2135937	645334/711979	2175317/2135937
2030210/2135937	2100958/2135937	665183/711979	1962866/2135937
1843864/2135937	664907/711979	2031613/2135937	1999781/2135937
665551/711979	647404/711979	1945133/2135937	638135/711979
648048/711979	658053/711979	2167175/2135937	2287097/2135937
2219753/2135937	65803/73653	661733/711979	1855801/2135937
2073910/2135937	2005439/2135937	1965281/2135937	1869739/2135937
1937405/2135937	622012/711979	1985314/2135937	643931/711979
662193/711979	671232/711979	1905136/2135937	66884/73653
1889381/2135937	667874/711979	1881515/2135937	2147395/2135937
697797/711979	1897040/2135937	731308/711979	661388/711979
1950262/2135937	646300/711979	2112596/2135937	1812722/2135937
721303/711979	630568/711979	22701/24551	2008544/2135937
1967213/2135937	651866/711979	2215429/2135937	1986602/2135937
2144497/2135937	2044631/2135937	684595/711979	725420/711979
2062985/2135937	2144014/2135937	1879307/2135937	2100544/2135937
2050220/2135937	651015/711979	1993111/2135937	669829/711979
1918384/2135937	2161034/2135937	2098934/2135937	1950791/2135937
2063767/2135937	2038513/2135937	676568/711979	2074094/2135937
2015513/2135937	672934/711979	1839632/2135937	1857388/2135937
1902169/2135937	675993/711979	749271/711979	2137528/2135937
2010706/2135937	2109836/2135937	1985935/2135937	2110618/2135937
1806604/2135937	1879537/2135937	2141185/2135937	1888346/2135937
1892417/2135937	2022298/2135937	664930/711979	628153/711979
647795/711979	1932575/2135937	665183/711979	1897868/2135937
671485/711979	1862885/2135937	2046080/2135937	609592/711979
686251/711979	2053003/2135937	2028301/2135937	2230034/2135937
1991455/2135937	2085824/2135937	1997297/2135937	649083/711979
2229206/2135937	1909207/2135937	2074508/2135937	653798/711979
656282/711979	1744159/2135937	718796/711979	1910495/2135937
2092885/2135937	1903871/2135937	2026967/2135937	1990903/2135937
644644/711979	657961/711979	2067401/2135937	2009096/2135937
2008222/2135937	2119703/2135937	2165657/2135937	635306/711979
1988879/2135937	1977149/2135937	1962176/2135937	1875512/2135937
660951/711979	21781/24551	1992835/2135937	1824820/2135937
2058730/2135937	2133388/2135937	1942741/2135937	644667/711979
1998769/2135937	23092/24551	635490/711979	2108663/2135937
2220604/2135937	2176099/2135937	2012201/2135937	2028439/2135937
2132422/2135937	656282/711979	761323/711979	2123705/2135937
707848/711979	2181320/2135937	721556/711979	2050841/2135937
2208782/2135937	1911139/2135937	685952/711979	709619/711979
1965557/2135937	651360/711979	2003599/2135937	1860194/2135937
1852351/2135937	2101855/2135937	1945294/2135937	2019929/2135937
2006267/2135937	674383/711979	714081/711979	1939705/2135937
2242316/2135937	2092793/2135937	677028/711979	1951573/2135937
639837/711979	1769896/2135937	1976965/2135937	713046/711979
2085019/2135937	2149879/2135937	740830/711979	2022781/2135937
2096036/2135937	1990604/2135937	2060731/2135937	2006957/2135937
2020895/2135937	2040560/2135937	691633/711979	1970249/2135937
2228309/2135937	640136/711979	23368/24551	2033867/2135937
2354533/2135937	1905895/2135937	1969375/2135937	1867531/2135937
2042446/2135937	2041963/2135937	2089159/2135937	1844692/2135937
1820657/2135937	692415/711979	2114597/2135937	704260/711979
632753/711979	673854/711979	1826752/2135937	661894/711979
675096/711979	2204090/2135937	648830/711979	1999850/2135937
2073427/2135937	2101924/2135937	1928435/2135937	2004542/2135937
1878134/2135937	2131157/2135937	2239211/2135937	2246870/2135937
2238038/2135937	724086/711979	2107697/2135937	658766/711979
691633/711979	2081914/2135937	1830064/2135937	693496/711979
695842/711979	1990673/2135937	679213/711979	2099992/2135937
1928159/2135937	2082788/2135937	725466/711979	1884344/2135937
627716/711979	1978345/2135937	695566/711979	664378/711979
1929470/2135937	1955989/2135937	23897/24551	681789/711979
2038007/2135937	2016617/2135937	2001115/2135937	1868152/2135937
2144773/2135937	665896/711979	661480/711979	2012569/2135937
1938601/2135937	645840/711979	1935289/2135937	2067194/2135937
2168992/2135937	691840/711979	2059604/2135937	644920/711979
1933564/2135937	2054590/2135937	665344/711979	714702/711979
21735/24551	2254184/2135937	704927/711979	22494/24551	673532/711979
2035891/2135937	1935220/2135937	1899133/2135937	1966822/2135937
723718/711979	610558/711979	684940/711979	1981979/2135937
2096956/2135937	660468/711979	572194/711979	1944374/2135937
2122486/2135937	2130145/2135937	1918844/2135937	614100/711979
2060662/2135937	1938647/2135937	1980415/2135937	675510/711979
1787813/2135937	2038007/2135937	610903/711979	626842/711979
2119220/2135937	688459/711979	1902928/2135937	2116207/2135937
2009165/2135937	2046241/2135937	1857043/2135937	683146/711979
1944995/2135937	2118116/2135937	70886/73653	2017468/2135937
1870705/2135937	2206390/2135937	2055487/2135937	1974527/2135937
648577/711979	652487/711979	1954816/2135937	631994/711979
683859/711979	643563/711979	721740/711979	2125499/2135937
650463/711979	735724/711979	622150/711979	2066734/2135937
665367/711979	661411/711979	1948169/2135937	695704/711979
2135435/2135937	2092448/2135937	708791/711979	696900/711979
2093966/2135937	719095/711979	693036/711979	658812/711979
1811089/2135937	622633/711979	2068183/2135937	627923/711979
1984141/2135937	2037961/2135937	629096/711979	1938785/2135937
2120623/2135937	649957/711979	706767/711979	1987637/2135937
1963004/2135937	656397/711979	2063974/2135937	1815988/2135937
643862/711979	2039870/2135937	729491/711979	698303/711979	74428/73653
2059282/2135937	75877/73653	644276/711979	677925/711979
2071472/2135937	718589/711979	684802/711979	1980898/2135937
672796/711979	623990/711979	2138356/2135937	709113/711979
2004565/2135937	625071/711979	1784731/2135937	2025518/2135937
2205838/2135937	2023517/2135937	2115701/2135937	2087342/2135937
2102246/2135937	2019262/2135937	1895453/2135937	2029451/2135937
648209/711979	2024621/2135937	2075336/2135937	693220/711979
663872/711979	730181/711979	736667/711979	1896718/2135937
705065/711979	666034/711979	2101004/2135937	646070/711979
727559/711979	2017399/2135937	612697/711979	1939498/2135937
663205/711979	2007601/2135937	681191/711979	1761892/2135937
2172143/2135937	1884781/2135937	2010706/2135937	2145118/2135937
684825/711979	699959/711979	2117771/2135937	70058/73653
2070253/2135937	1959761/2135937	705502/711979	1943431/2135937
703754/711979	2096956/2135937	1995388/2135937	716818/711979
2042561/2135937	1902698/2135937	1876915/2135937	2151650/2135937
1888300/2135937	2043895/2135937	1877789/2135937	2150500/2135937
1940786/2135937	2196224/2135937	660905/711979	1951205/2135937
2040445/2135937	1987499/2135937	1943063/2135937	696785/711979
649589/711979	2048909/2135937	695520/711979	2007049/2135937
1848602/2135937	2067217/2135937	1907965/2135937	640159/711979
2052290/2135937	2094518/2135937	673095/711979	704881/711979
601726/711979	676775/711979	665850/711979	614813/711979	66562/73653
704651/711979	680524/711979	1905274/2135937	2207678/2135937
1960267/2135937	2149327/2135937	2188289/2135937	66539/73653
723741/711979	1951297/2135937	738024/711979	1940165/2135937
2077406/2135937	1936646/2135937	2014294/2135937	2119174/2135937
648094/711979	696578/711979	630614/711979	649060/711979
2047897/2135937	2051945/2135937	1966799/2135937	2137781/2135937
1836182/2135937	643954/711979	1983842/2135937	2144842/2135937
2123567/2135937	2000402/2135937	707526/711979	2104592/2135937
705709/711979	2065331/2135937	2218603/2135937	1936186/2135937
1930850/2135937	682778/711979	677902/711979	681444/711979
686711/711979	581463/711979	672934/711979	714633/711979
2220926/2135937	646093/711979	1868290/2135937	2141507/2135937
640872/711979	2199214/2135937	709895/711979	1912358/2135937
1930988/2135937	1973791/2135937	603704/711979	1999459/2135937
1947203/2135937	2157032/2135937	725075/711979	2089297/2135937
1910702/2135937	1867853/2135937	622679/711979	1900582/2135937
2026852/2135937	1977632/2135937	66769/73653	654304/711979
1881722/2135937	1965833/2135937	1988120/2135937	736989/711979
682433/711979	2182700/2135937	700120/711979	1672606/2135937
2030992/2135937	2137367/2135937	668817/711979	2112872/2135937
1964246/2135937	2073404/2135937	1868497/2135937	705479/711979
1962659/2135937	1850810/2135937	2226814/2135937	1950883/2135937
1965994/2135937	21942/24551	1934116/2135937	1880480/2135937
1997780/2135937	711275/711979	2042837/2135937	2199260/2135937
648531/711979	2068045/2135937	2018066/2135937	1990351/2135937
1990604/2135937	2114965/2135937	2015789/2135937	2069770/2135937
2205677/2135937	714564/711979	1906769/2135937	648485/711979
648577/711979	1906861/2135937	24150/24551	653959/711979	64193/73653
1983704/2135937	2013305/2135937	2052382/2135937	1957898/2135937
636778/711979	629786/711979	654787/711979	2015375/2135937
2030693/2135937	2150891/2135937	673647/711979	581647/711979
675763/711979	1963096/2135937	2155997/2135937	640481/711979
665252/711979	2042308/2135937	1904998/2135937	2073427/2135937
1831283/2135937	667483/711979	70426/73653	1888852/2135937
694761/711979	1894027/2135937	1916567/2135937	1861183/2135937
2094725/2135937	1875397/2135937	2091436/2135937	25001/24551
712747/711979	2163311/2135937	1857112/2135937	1805983/2135937
1980208/2135937	615733/711979	693335/711979	2089435/2135937
2191877/2135937	1909322/2135937	66746/73653	2033407/2135937
586362/711979	2065768/2135937	2009786/2135937	68494/73653
2058937/2135937	1892578/2135937	2141047/2135937	2038283/2135937
1993157/2135937	1984532/2135937	2080948/2135937	73048/73653
669990/711979	72266/73653	1990558/2135937	640734/711979	672957/711979
1716398/2135937	647289/711979	1974412/2135937	22425/24551
627624/711979	2092402/2135937	2032073/2135937	610811/711979
2099854/2135937	655224/711979	1915532/2135937	634777/711979
2109100/2135937	1890761/2135937	680892/711979	1848602/2135937
71944/73653	2092655/2135937	1945064/2135937	611846/711979
635674/711979	669254/711979	2147027/2135937	2034005/2135937
2094587/2135937	644184/711979	2042147/2135937	660583/711979
689816/711979	2061352/2135937	670013/711979	2099900/2135937
702420/711979	639377/711979	654672/711979	1942511/2135937
2035040/2135937	688275/711979	725972/711979	1865645/2135937
2190497/2135937	2234473/2135937	2136884/2135937	2134906/2135937
680593/711979	2029819/2135937	1966799/2135937	2003576/2135937
2008889/2135937	2133503/2135937	69989/73653	1907275/2135937
1794161/2135937	2013121/2135937	2105581/2135937	1982830/2135937
1891313/2135937	1925606/2135937	692369/711979	1852627/2135937
2020918/2135937	1974619/2135937	1750507/2135937	681260/711979
642965/711979	744763/711979	2197673/2135937	723856/711979
656236/711979	2013995/2135937	2023540/2135937	1900444/2135937
1820933/2135937	1981105/2135937	683905/711979	680317/711979
1880227/2135937	2046977/2135937	720291/711979	2054498/2135937
1983773/2135937	609132/711979	1916705/2135937	1975861/2135937
1913324/2135937	640251/711979	2052244/2135937	2126212/2135937
1994468/2135937	651429/711979	627440/711979	2031590/2135937
614721/711979	1994698/2135937	2180492/2135937	2079131/2135937
1869325/2135937	615250/711979	1970410/2135937	716703/711979
2036512/2135937	2044148/2135937	23575/24551	2002196/2135937
631396/711979	1942718/2135937	2003024/2135937	2020918/2135937
685446/711979	681306/711979	2164829/2135937	1989224/2135937
2137091/2135937	2146429/2135937	1959968/2135937	2078395/2135937
1960612/2135937	2168969/2135937	599334/711979	1927814/2135937
1874339/2135937	1882711/2135937	662768/711979	21137/24551
2040008/2135937	2020090/2135937	2119220/2135937	2090516/2135937
672612/711979	1815505/2135937	630476/711979	2043872/2135937
69253/73653	1961923/2135937	69920/73653	2112274/2135937
2169797/2135937	756884/711979	2193947/2135937	604187/711979
683951/711979	1884574/2135937	691978/711979	681996/711979
2061329/2135937	2089895/2135937	2108824/2135937	763623/711979
2035937/2135937	2052175/2135937	1791838/2135937	651958/711979
2018503/2135937	1985797/2135937	618378/711979	2015099/2135937
1978345/2135937	2176352/2135937	674314/711979	1950400/2135937
70840/73653	693358/711979	2108410/2135937	1880710/2135937
692323/711979	2078464/2135937	1967696/2135937	2007532/2135937
697360/711979	2215360/2135937	655063/711979	2002495/2135937
1694341/2135937	2050910/2135937	658812/711979	1867370/2135937
2146475/2135937	767993/711979	1969697/2135937	2082236/2135937
2002357/2135937	1909322/2135937	635904/711979	2177686/2135937
2019193/2135937	2152616/2135937	1784432/2135937	1915670/2135937
2077130/2135937	670473/711979	1891727/2135937	2190842/2135937
709343/711979	2273366/2135937	2036305/2135937	1915670/2135937
624956/711979	2090792/2135937	1985222/2135937	1924847/2135937
2073473/2135937	2113493/2135937	2037938/2135937	662883/711979
640182/711979	680087/711979	2051002/2135937	2113010/2135937
1976896/2135937	2144635/2135937	1911208/2135937	2044516/2135937
640389/711979	1925330/2135937	1846141/2135937	23690/24551
1992283/2135937	1993594/2135937	1867048/2135937	2114666/2135937
2107513/2135937	722729/711979	1811503/2135937	1903595/2135937
660974/711979	21712/24551	645633/711979	659502/711979	627877/711979
2281025/2135937	666425/711979	2020481/2135937	2031245/2135937
2147809/2135937	1933541/2135937	708423/711979	2183390/2135937
635559/711979	2000494/2135937	616538/711979	1929884/2135937
2125154/2135937	1968478/2135937	1902146/2135937	2095990/2135937
1868704/2135937	1997228/2135937	643540/711979	2315387/2135937
21367/24551	663090/711979	1958657/2135937	701454/711979
1983842/2135937	2084237/2135937	654925/711979	669576/711979
605084/711979	706445/711979	2165887/2135937	2114873/2135937
2015444/2135937	696578/711979	1982692/2135937	1920845/2135937
690207/711979	699867/711979	1957921/2135937	1867669/2135937
22563/24551	2092402/2135937	2036029/2135937	2049139/2135937
2083777/2135937	1812446/2135937	652211/711979	2162828/2135937}
{1673572/1403555	4916204/4210665	1036840/842133	1627158/1403555
4994726/4210665	4647748/4210665	1488882/1403555	325956/280711
925934/842133	4488956/4210665	961262/842133	931132/842133
1023362/842133	4638364/4210665	1533594/1403555	4529482/4210665
1503096/1403555	1495046/1403555	4588822/4210665	289892/280711
4517384/4210665	4280254/4210665	275954/280711	839132/842133
4300586/4210665	1399136/1403555	1455532/1403555	1391868/1403555
1387544/1403555	4745084/4210665	4528102/4210665	4514762/4210665
4898356/4210665	1351158/1403555	4493372/4210665	3816574/4210665
855692/842133	4371932/4210665	1447298/1403555	4608464/4210665
1343982/1403555	820456/842133	4745636/4210665	4794626/4210665
4074082/4210665	1469056/1403555	3816712/4210665	4252378/4210665
1426092/1403555	1297752/1403555	4406708/4210665	1533732/1403555
814982/842133	847918/842133	295274/280711	4156238/4210665
4329796/4210665	4425338/4210665	3903974/4210665	1342418/1403555
889318/842133	4372438/4210665	1561516/1403555	832324/842133
1455348/1403555	4004944/4210665	4551194/4210665	1421446/1403555
1358012/1403555	4322114/4210665	4634224/4210665	1307182/1403555
4273354/4210665	1425494/1403555	1454106/1403555	1324064/1403555
4515728/4210665	1703564/1403555	4589834/4210665	1480464/1403555
1394628/1403555	4736758/4210665	1472552/1403555	4308314/4210665
910570/842133	300978/280711	3931252/4210665	1393984/1403555
1462156/1403555	4243408/4210665	889088/842133	4737034/4210665
806426/842133	4609154/4210665	1553098/1403555	4133606/4210665
4422946/4210665	3976286/4210665	4232138/4210665	1372456/1403555
4308544/4210665	4749224/4210665	4280944/4210665	4652992/4210665
5099284/4210665	4771028/4210665	4414574/4210665	4135492/4210665
776020/842133	1482718/1403555	3821956/4210665	290444/280711
4069942/4210665	877450/842133	1513308/1403555	4486978/4210665
4369724/4210665	4385272/4210665	269974/280711	1462616/1403555
1557974/1403555	4524284/4210665	4306244/4210665	889364/842133
4734826/4210665	4404914/4210665	1341866/1403555	4191796/4210665
4239728/4210665	1505764/1403555	1495184/1403555	4512554/4210665
1445688/1403555	4100302/4210665	882418/842133	3803648/4210665
902060/842133	4199156/4210665	823262/842133	849022/842133
4346402/4210665	273286/280711	831634/842133	1458338/1403555
4289638/4210665	3953608/4210665	1427058/1403555	4364986/4210665
811762/842133	295044/280711	4238164/4210665	294952/280711
1477474/1403555	1413718/1403555	1358334/1403555	1510916/1403555
1416708/1403555	4413056/4210665	4002782/4210665	831220/842133
4676084/4210665	4389964/4210665	4179928/4210665	853852/842133
3870164/4210665	1453278/1403555	296516/280711	4646368/4210665
1270152/1403555	1298074/1403555	4288396/4210665	837568/842133
843640/842133	4407122/4210665	4476766/4210665	4503308/4210665
4487806/4210665	3893348/4210665	3948134/4210665	866962/842133
4598896/4210665	284142/280711	921334/842133	4252976/4210665
1411326/1403555	819398/842133	4191934/4210665	1371168/1403555
907718/842133	4548848/4210665	4105316/4210665	4286602/4210665
4541488/4210665	4313696/4210665	4150672/4210665	1542104/1403555
4185172/4210665	1426828/1403555	1337496/1403555	4008256/4210665
4299344/4210665	1458706/1403555	867560/842133	304106/280711
855232/842133	4274458/4210665	4323862/4210665	4400314/4210665
4385686/4210665	792166/842133	4084018/4210665	836464/842133
4739288/4210665	3790538/4210665	4306612/4210665	4293502/4210665
4373588/4210665	1489434/1403555	4376026/4210665	4559474/4210665
4193912/4210665	4161022/4210665	769442/842133	777032/842133
4265948/4210665	4242442/4210665	273194/280711	4486472/4210665
829840/842133	4440472/4210665	4556714/4210665	277288/280711
4231816/4210665	4215302/4210665	4352336/4210665	879428/842133
817466/842133	930856/842133	1420848/1403555	4312868/4210665
4544432/4210665	4244972/4210665	1562666/1403555	286672/280711
959744/842133	4267834/4210665	4288994/4210665	3948962/4210665
859510/842133	950912/842133	4167002/4210665	1334874/1403555
4265396/4210665	4667804/4210665	1471356/1403555	1466066/1403555
274712/280711	4044964/4210665	4321516/4210665	4228918/4210665
4073392/4210665	3768734/4210665	4250492/4210665	4186414/4210665
873632/842133	4567432/4210665	1562298/1403555	3977666/4210665
855370/842133	4185218/4210665	1390856/1403555	3977896/4210665
4180342/4210665	1547302/1403555	275678/280711	4451374/4210665
4121416/4210665	1365418/1403555	4301552/4210665	4116356/4210665
4647472/4210665	3860458/4210665	273838/280711	4843846/4210665
863420/842133	3809996/4210665	1524532/1403555	855094/842133
906476/842133	307372/280711	1515332/1403555	4291202/4210665
4110376/4210665	1440858/1403555	4089032/4210665	1443848/1403555
4294238/4210665	1292508/1403555	1381518/1403555	288604/280711
1417306/1403555	1347294/1403555	1600616/1403555	787888/842133
788302/842133	4121048/4210665	1377102/1403555	4114378/4210665
1412522/1403555	4120358/4210665	4158538/4210665	272320/280711
1459442/1403555	1445228/1403555	4278782/4210665	4181078/4210665
1412154/1403555	4333522/4210665	4225744/4210665	4583486/4210665
821422/842133	3950342/4210665	4272434/4210665	4271606/4210665
1419882/1403555	4133422/4210665	4219028/4210665	1423332/1403555
4293088/4210665	4357856/4210665	811072/842133	1275442/1403555
4043078/4210665	4660996/4210665	4489646/4210665	815212/842133
4326254/4210665	4413746/4210665	4240786/4210665	3994732/4210665
1363854/1403555	4096484/4210665	4397048/4210665	1447436/1403555
4100026/4210665	4401602/4210665	1435798/1403555	4309372/4210665
4215808/4210665	867560/842133	279312/280711	826712/842133
4093816/4210665	838810/842133	4595308/4210665	793868/842133
4037144/4210665	816178/842133	811394/842133	1343982/1403555
1456498/1403555	4151546/4210665	1291174/1403555	1292002/1403555
1435568/1403555	948704/842133	4329704/4210665	765716/842133
861764/842133	4556438/4210665	4556714/4210665	4285498/4210665
1425586/1403555	1404518/1403555	4468072/4210665	1318084/1403555
4207942/4210665	4168612/4210665	1413488/1403555	792994/842133
4409698/4210665	4177076/4210665	4172752/4210665	3877892/4210665
3974078/4210665	1349456/1403555	4344884/4210665	1431796/1403555
3847256/4210665	4463702/4210665	290352/280711	1406128/1403555
4708928/4210665	4536014/4210665	1523382/1403555	1308608/1403555
876760/842133	1415788/1403555	4038754/4210665	4428742/4210665
1434326/1403555	784070/842133	4446452/4210665	4241798/4210665
4226204/4210665	789130/842133	4554506/4210665	813280/842133
3781016/4210665	1428852/1403555	1468596/1403555	4444382/4210665
4392908/4210665	1373928/1403555	4314202/4210665	1312518/1403555
1355068/1403555	1334184/1403555	4231034/4210665	1365786/1403555
4418116/4210665	4362502/4210665	1434096/1403555	3822278/4210665
4489508/4210665	1362474/1403555	1511284/1403555	1257134/1403555
4257668/4210665	4381822/4210665	1459672/1403555	790648/842133
4624058/4210665	875932/842133	4465588/4210665	1503924/1403555
1394904/1403555	4243316/4210665	4141702/4210665	4064054/4210665
3943166/4210665	3767354/4210665	1446516/1403555	809600/842133
260912/280711	1418318/1403555	4458964/4210665	1511928/1403555
1332574/1403555	902152/842133	4045838/4210665	3977206/4210665
3986774/4210665	1457096/1403555	1460362/1403555	1462662/1403555
873448/842133	4592732/4210665	4260152/4210665	1530144/1403555
304336/280711	4350404/4210665	4463564/4210665	3718364/4210665
4214198/4210665	4115206/4210665	3964096/4210665	1375078/1403555
1392006/1403555	834670/842133	4468532/4210665	1508984/1403555
4450132/4210665	3781568/4210665	4154858/4210665	1338462/1403555
3841276/4210665	1393202/1403555	1447252/1403555	3970766/4210665
1446056/1403555	4196672/4210665	1585482/1403555	4307992/4210665
4293962/4210665	1409348/1403555	4183424/4210665	1507236/1403555
1324294/1403555	3940406/4210665	841616/842133	1267438/1403555
3974216/4210665	4017088/4210665	1293796/1403555	4158584/4210665
4448384/4210665	296516/280711	1390442/1403555	4023574/4210665
4070678/4210665	3871406/4210665	793040/842133	282578/280711
3522772/4210665	849068/842133	4280392/4210665	825700/842133
1336714/1403555	3980702/4210665	4455008/4210665	3770344/4210665
[truncated: 111,346 more rows]
[truncated: 1 more columns]
