# Supplementary material for: Concerted localization-resets precede YAP-dependent transcription
Source: Nat Commun. 2020 Sep 11;11:4581. doi: 10.1038/s41467-020-18368-x (PMC7486942; doi:10.1038/s41467-020-18368-x)
Supplement: Supplementary file 18 — Source data [file 41467_2020_18368_MOESM18_ESM.zip › data/scripts/supp_figure_7/MDA_MD_231_avg__data_math]

{{{1257364/1078491	1334/1171	2300483/2156982	1195816/1078491
2478043/2156982	2442991/2156982	397670/359497	826597/718994
364297/359497	784047/718994	2256829/2156982	2309453/2156982
2248135/2156982	391943/359497	383571/359497	1250786/1078491
379661/359497	2186357/2156982	2081891/2156982	1204280/1078491
399280/359497	2283325/2156982	1171045/1078491	724385/718994
1183258/1078491	2073749/2156982	1190963/1078491	1155244/1078491
2257289/2156982	350359/359497	2057051/2156982	739105/718994
378948/359497	1175093/1078491	1012184/1078491	1117570/1078491
1065751/1078491	2391563/2156982	2120531/2156982	2290915/2156982
373497/359497	366873/359497	2128811/2156982	349830/359497
1003927/1078491	1134958/1078491	741543/718994	342815/359497
2306785/2156982	1132727/1078491	721579/718994	1054642/1078491
2275643/2156982	741267/718994	358524/359497	692921/718994
2270905/2156982	1135004/1078491	2302921/2156982	687723/718994
2313823/2156982	736069/718994	1075388/1078491	2323759/2156982
2281531/2156982	1116305/1078491	1191170/1078491	775537/718994
1084841/1078491	1066924/1078491	1064417/1078491	1046362/1078491
1077688/1078491	2258807/2156982	1120399/1078491	742601/718994
2154985/2156982	2191877/2156982	705755/718994	367632/359497
1030423/1078491	2092103/2156982	2274217/2156982	374624/359497
2166025/2156982	1169182/1078491	700419/718994	2165519/2156982
1143560/1078491	1049191/1078491	1924249/2156982	792511/718994
1091833/1078491	2232955/2156982	1088567/1078491	2314145/2156982
2182309/2156982	2110595/2156982	1114603/1078491	685607/718994
2147993/2156982	714357/718994	1017175/1078491	352153/359497
1110095/1078491	1156072/1078491	1121710/1078491	2227159/2156982
671715/718994	2059949/2156982	343160/359497	1126724/1078491
1039117/1078491	2080051/2156982	711965/718994	1080977/1078491
2376935/2156982	344471/359497	703317/718994	1157015/1078491
1027364/1078491	767211/718994	1066027/1078491	1051514/1078491
2181757/2156982	1074583/1078491	1060346/1078491	656811/718994
1137925/1078491	1086911/1078491	1060001/1078491	1968869/2156982
1097422/1078491	1080770/1078491	653131/718994	1022488/1078491
2175271/2156982	1059334/1078491	1144043/1078491	737817/718994
2138747/2156982	356109/359497	367402/359497	1067752/1078491
730411/718994	1912841/2156982	1153289/1078491	330717/359497
1012667/1078491	2200249/2156982	337318/359497	1019498/1078491
706261/718994	1044430/1078491	740577/718994	1043027/1078491
367885/359497	2215613/2156982	332925/359497	759345/718994
696463/718994	2103235/2156982	737173/718994	680271/718994
1001972/1078491	1039439/1078491	2095507/2156982	731975/718994
396451/359497	1062554/1078491	2287787/2156982	2051071/2156982
353142/359497	2203975/2156982	1059127/1078491	1100941/1078491
2242891/2156982	378810/359497	356270/359497	2164277/2156982
378534/359497	1146527/1078491	1075112/1078491	718681/718994
2271089/2156982	678753/718994	1133509/1078491	2129593/2156982
1935427/2156982	354177/359497	2232173/2156982	991990/1078491
684227/718994	2089297/2156982	1069822/1078491	1177991/1078491
2226929/2156982	1167434/1078491	1074698/1078491	746879/718994
1067545/1078491	2033269/2156982	709757/718994	2166163/2156982
750789/718994	1078999/1078491	1083116/1078491	1122193/1078491
666977/718994	1031458/1078491	1056275/1078491	2092057/2156982
336214/359497	1023385/1078491	679535/718994	737219/718994
1047098/1078491	1087256/1078491	360479/359497	2222605/2156982
992818/1078491	2185897/2156982	1012207/1078491	1034770/1078491
1046615/1078491	2135021/2156982	1125206/1078491	2105167/2156982
1034494/1078491	383249/359497	1078240/1078491	333891/359497
733999/718994	1041601/1078491	2136769/2156982	2278633/2156982
2294917/2156982	755113/718994	1101769/1078491	2262809/2156982
2080925/2156982	1039117/1078491	2054521/2156982	698303/718994
734735/718994	1199887/1078491	1091120/1078491	2267915/2156982
1069937/1078491	1039163/1078491	1098158/1078491	1075273/1078491
1085830/1078491	1169228/1078491	733355/718994	1115822/1078491
2286131/2156982	1085692/1078491	2143393/2156982	354706/359497
2103143/2156982	1145423/1078491	2089297/2156982	369242/359497
703685/718994	2201813/2156982	1022074/1078491	1094708/1078491
1065590/1078491	709343/718994	745499/718994	367310/359497
2100337/2156982	2281439/2156982	2038513/2156982	724017/718994
2243995/2156982	2101027/2156982	2222789/2156982	2272607/2156982
733585/718994	2066665/2156982	363814/359497	361905/359497
757413/718994	1044844/1078491	2122141/2156982	722545/718994
2023655/2156982	1144342/1078491	1079620/1078491	681697/718994
2186035/2156982	1047742/1078491	1029641/1078491	1075940/1078491
1798715/2156982	988057/1078491	659433/718994	2322103/2156982
2155537/2156982	970462/1078491	680639/718994	698533/718994
732251/718994	741635/718994	1033666/1078491	1079804/1078491
709757/718994	369794/359497	1101953/1078491	2381903/2156982
2157331/2156982	2255909/2156982	2283463/2156982	2149465/2156982
322621/359497	1120514/1078491	2314099/2156982	357581/359497
1066579/1078491	2128949/2156982	352337/359497	2263729/2156982
2169935/2156982	377384/359497	1014760/1078491	1046155/1078491
312409/359497	355626/359497	1030837/1078491	356293/359497
1022051/1078491	2126465/2156982	2168371/2156982	2137091/2156982
781747/718994	1000454/1078491	2072599/2156982	2021447/2156982
2204803/2156982	2061605/2156982	998200/1078491	347369/359497	920/921
1144181/1078491	2169245/2156982	2105995/2156982	726915/718994
1006181/1078491	703179/718994	1013357/1078491	384307/359497
2265523/2156982	2123015/2156982	2153191/2156982	2134883/2156982
1123964/1078491	1071800/1078491	2276057/2156982	1128748/1078491
1080793/1078491	319562/359497	2241373/2156982	1069454/1078491
2141599/2156982	709159/718994	2119381/2156982	951349/1078491
1090016/1078491	1086635/1078491	1071524/1078491	2065561/2156982
746649/718994	338698/359497	335593/359497	2198179/2156982
1004686/1078491	677741/718994	1997435/2156982	354959/359497
1061197/1078491	2231575/2156982	2187691/2156982	360065/359497
2070851/2156982	2161885/2156982	1031642/1078491	369771/359497
1127368/1078491	2251217/2156982	669093/718994	1995089/2156982
1033321/1078491	364044/359497	1086313/1078491	2136907/2156982
1055309/1078491	761829/718994	1061933/1078491	1989293/2156982
335662/359497	350106/359497	1010965/1078491	364711/359497
747845/718994	943046/1078491	975361/1078491	2111423/2156982
338215/359497	966230/1078491	2219339/2156982	1060507/1078491
320988/359497	1991363/2156982	1060346/1078491	2131847/2156982
756999/718994	1117685/1078491	2026415/2156982	2161103/2156982
1123090/1078491	732711/718994	1035989/1078491	2146199/2156982
2031659/2156982	1080172/1078491	1117570/1078491	2130421/2156982
1122101/1078491	1170217/1078491	2066849/2156982	350612/359497
1095904/1078491	362227/359497	1923329/2156982	987827/1078491
2060593/2156982	355143/359497	710263/718994	1988281/2156982
1058575/1078491	2049737/2156982	2131571/2156982	1967213/2156982
2234795/2156982	1044476/1078491	1132750/1078491	666885/718994
2102177/2156982	717761/718994	2023931/2156982	1080034/1078491
340101/359497	2197673/2156982	354913/359497	2183689/2156982
2132629/2156982	1097284/1078491	1104782/1078491	1087946/1078491
1051583/1078491	381984/359497	1955/1842	346035/359497	371105/359497
724247/718994	2265707/2156982	685147/718994	331982/359497
1091741/1078491	1109773/1078491	1004801/1078491	696555/718994
1123711/1078491	757091/718994	1024282/1078491	347001/359497
1946605/2156982	2202181/2156982	1073594/1078491	361606/359497
358317/359497	1000730/1078491	2244823/2156982	743061/718994
1061404/1078491	768177/718994	1158832/1078491	1103057/1078491
1070351/1078491	796605/718994	2069195/2156982	2142565/2156982
1054343/1078491	385549/359497	758057/718994	704559/718994
349600/359497	1100504/1078491	1684957/2156982	1776221/2156982
926026/1078491	892952/1078491	607821/718994	886213/1078491
581601/718994	1814723/2156982	1756211/2156982	310247/359497
1852489/2156982	2003323/2156982	561637/718994	898633/1078491
899852/1078491	320689/359497	297482/359497	309626/359497
2063077/2156982	963424/1078491	1977011/2156982	1932115/2156982
317193/359497	1784593/2156982	922300/1078491	984032/1078491
997487/1078491	1974389/2156982	1108255/1078491	1839701/2156982
905809/1078491	636295/718994	331775/359497	1039945/1078491
2006773/2156982	2199743/2156982	946910/1078491	674613/718994
1095053/1078491	1996837/2156982	1986119/2156982	995992/1078491
328555/359497	612237/718994	992450/1078491	333017/359497
314042/359497	302726/359497	2033039/2156982	683491/718994
637629/718994	1021522/1078491	616101/718994	2008567/2156982
648899/718994	996544/1078491	671715/718994	966161/1078491
1960589/2156982	996199/1078491	707963/718994	316066/359497
975154/1078491	1041463/1078491	350451/359497	691219/718994
612421/718994	310592/359497	987229/1078491	341711/359497
1033436/1078491	991553/1078491	958732/1078491	657087/718994
328141/359497	642781/718994	332488/359497	1037231/1078491
2045735/2156982	1047466/1078491	940976/1078491	2007371/2156982
692553/718994	683767/718994	356477/359497	1974205/2156982
624427/718994	357949/359497	344931/359497	1928113/2156982
1884643/2156982	2064457/2156982	599219/718994	997694/1078491
646829/718994	2068229/2156982	326600/359497	692737/718994
1083116/1078491	666425/718994	693979/718994	710999/718994
1044913/1078491	323817/359497	328532/359497	1986073/2156982
1049812/1078491	656075/718994	996268/1078491	987689/1078491
1031941/1078491	905947/1078491	2022643/2156982	2062111/2156982
656765/718994	655661/718994	342424/359497	2026001/2156982
345874/359497	992381/1078491	1951757/2156982	1836205/2156982
901232/1078491	2069425/2156982	351624/359497	1925261/2156982
1071455/1078491	684365/718994	1991869/2156982	333983/359497
938170/1078491	319424/359497	1038910/1078491	332350/359497
1042222/1078491	698947/718994	993416/1078491	1067407/1078491
973337/1078491	983641/1078491	2023609/2156982	1061335/1078491
1067729/1078491	326738/359497	361951/359497	954937/1078491
1980599/2156982	1033321/1078491	676683/718994	2036351/2156982
983756/1078491	676131/718994	1026329/1078491	1984325/2156982
643793/718994	2128351/2156982	2116621/2156982	1955483/2156982
313421/359497	919678/1078491	1017635/1078491	931316/1078491
709159/718994	1101263/1078491	2201629/2156982	2122877/2156982
1994675/2156982	2165657/2156982	2104201/2156982	2032165/2156982
677143/718994	924623/1078491	1849591/2156982	1068971/1078491
1006871/1078491	2104109/2156982	663159/718994	1036472/1078491
1018831/1078491	2038421/2156982	718221/718994	2072231/2156982
1826959/2156982	1011563/1078491	321310/359497	328808/359497
1006273/1078491	695405/718994	733677/718994	1081690/1078491
643977/718994	1924433/2156982	634455/718994	1069615/1078491
964804/1078491	2038697/2156982	1996147/2156982	2079361/2156982
316020/359497	2007877/2156982	654281/718994	675533/718994
2011511/2156982	354292/359497	1125758/1078491	336237/359497
685285/718994	1035437/1078491	2053877/2156982	359720/359497
2066711/2156982	719325/718994	1990259/2156982	631925/718994
966736/1078491	973084/1078491	1858147/2156982	2074853/2156982
705111/718994	1066832/1078491	2023195/2156982	2160505/2156982
2063767/2156982	1040129/1078491	975614/1078491	2384387/2156982
1991087/2156982	981548/1078491	742785/718994	327497/359497
2056775/2156982	1065958/1078491	340170/359497	1095628/1078491
377936/359497	356937/359497	1067660/1078491	1057448/1078491
2124671/2156982	2047115/2156982	701891/718994	642045/718994
734965/718994	1085899/1078491	1898995/2156982	1933817/2156982
907304/1078491	1030055/1078491	1043648/1078491	337732/359497
1983865/2156982	348427/359497	2069195/2156982	765693/718994
737219/718994	1933541/2156982	949118/1078491	640757/718994
1006963/1078491	1120744/1078491	2095967/2156982	681237/718994
1050433/1078491	296677/359497	666563/718994	300472/359497
971819/1078491	346081/359497	673739/718994	1937773/2156982
2142427/2156982	677281/718994	2157607/2156982	2081569/2156982
710861/718994	2015881/2156982	1043395/1078491	945875/1078491
342424/359497	2078809/2156982	2001253/2156982	1083139/1078491
2042423/2156982	354476/359497	336766/359497	332833/359497
2106823/2156982	653223/718994	1925629/2156982	2161057/2156982
358156/359497	1109083/1078491	2063215/2156982	2163955/2156982
359628/359497	2165243/2156982	363814/359497	647657/718994
1021936/1078491	2116115/2156982	346265/359497	676039/718994
354936/359497	995923/1078491	2003599/2156982	372807/359497
335892/359497	2125499/2156982	974671/1078491	2088791/2156982
6509/7026	316043/359497	344172/359497	1893107/2156982	1100803/1078491
656351/718994	1980461/2156982	339227/359497	639929/718994
2025863/2156982	705847/718994	705295/718994	982882/1078491
2015467/2156982	2092885/2156982	702121/718994	2082259/2156982
731331/718994	691449/718994	363699/359497	2140403/2156982
2100797/2156982	1028468/1078491	1016393/1078491	2257657/2156982
1046155/1078491	2103925/2156982	692553/718994	347047/359497
2084605/2156982	637399/718994	341688/359497	2077613/2156982
1031458/1078491	980168/1078491	2144635/2156982	1043740/1078491
2059259/2156982	337686/359497	1082449/1078491	1934599/2156982
359421/359497	323817/359497	2001943/2156982	2188105/2156982
999833/1078491	357512/359497	1007791/1078491	653499/718994
2091965/2156982	686987/718994	368345/359497	1846601/2156982
1044637/1078491	1119916/1078491	712563/718994	356799/359497
2125867/2156982	351785/359497	351026/359497	1102597/1078491
955880/1078491	1633/1842	1060921/1078491	2018549/2156982
661227/718994	937135/1078491	652395/718994	974372/1078491
343413/359497	2040767/2156982	2269019/2156982	1077803/1078491
1949963/2156982	1035184/1078491	1913899/2156982	1051169/1078491
1989017/2156982	1033390/1078491	644897/718994	991576/1078491
345621/359497	314594/359497	1022258/1078491	1041808/1078491
2094725/2156982	2005807/2156982	683583/718994	354407/359497
2088653/2156982	1922041/2156982	2019745/2156982	967886/1078491
662561/718994	2050841/2156982	2077153/2156982	1053745/1078491
1086244/1078491	2140817/2156982	1992053/2156982	700235/718994
2037455/2156982	2051807/2156982	711689/718994	988609/1078491
2082535/2156982	699453/718994	321287/359497	974165/1078491
309120/359497	706261/718994	965333/1078491	2090171/2156982
1025294/1078491	1071754/1078491	1011218/1078491	2098819/2156982
1966477/2156982	2123935/2156982	1085071/1078491	340837/359497
2148499/2156982	344080/359497	2093161/2156982	2159539/2156982
1969007/2156982	309695/359497	1029227/1078491	1031642/1078491
1131209/1078491	2017721/2156982	2194453/2156982	1048754/1078491
688459/718994	328118/359497	656903/718994	681007/718994	366988/359497
2129731/2156982	680363/718994	356109/359497	1001558/1078491
1924433/2156982	682065/718994	346219/359497	2200525/2156982
311696/359497	970393/1078491	1196/1171	1019245/1078491
2115931/2156982	2049461/2156982	983549/1078491	2037823/2156982
342516/359497	344931/359497	643471/718994	1940993/2156982
357466/359497	681697/718994	364918/359497	700235/718994	629303/718994
1035299/1078491	1106783/1078491	1010620/1078491	2056039/2156982
2053463/2156982	1008182/1078491	691679/718994	1050364/1078491
1000730/1078491	736943/718994	1015657/1078491	1039922/1078491
974464/1078491	1035460/1078491	2217545/2156982	1005905/1078491
2164645/2156982	2078533/2156982	701109/718994	1998401/2156982
738323/718994	2053187/2156982	347783/359497	2102867/2156982
2130329/2156982	1044637/1078491	1099124/1078491	320643/359497
1925077/2156982	1986349/2156982	1079459/1078491	972808/1078491
2036075/2156982	2112941/2156982	2010361/2156982	320850/359497
674291/718994	998108/1078491	1010344/1078491	669875/718994
673647/718994	1029641/1078491	664125/718994	690897/718994
2022091/2156982	368437/359497	352015/359497	948704/1078491
1016761/1078491	681145/718994	1994813/2156982	689333/718994
2077475/2156982	1034471/1078491	725811/718994	356684/359497
2053049/2156982	366390/359497	2080925/2156982	2065285/2156982
1002340/1078491	676361/718994	1063336/1078491	761461/718994
2102821/2156982	374187/359497	370116/359497	915860/1078491
1107611/1078491	322368/359497	1001788/1078491	1129001/1078491
2030785/2156982	927728/1078491	1978483/2156982	336835/359497
1018463/1078491	1125965/1078491	1070489/1078491	1952953/2156982
1952171/2156982	343068/359497	707641/718994	1050410/1078491
2322701/2156982	331499/359497	1005491/1078491	358202/359497
2315893/2156982	1111751/1078491	762013/718994	1968179/2156982
2173891/2156982	349738/359497	722085/718994	1058069/1078491
1807639/2156982	1059587/1078491	2376889/2156982	666241/718994
663711/718994	663619/718994	1036288/1078491	649037/718994
347162/359497	1055240/1078491	663941/718994	2167865/2156982
725857/718994	1925077/2156982	312639/359497	2037547/2156982
655891/718994	960089/1078491	687125/718994	341228/359497
2094265/2156982	673141/718994	2048725/2156982	338698/359497
1100458/1078491	970186/1078491	2133457/2156982	2144911/2156982
1087118/1078491	1059173/1078491	1062554/1078491	708699/718994
1044476/1078491	1908655/2156982	322207/359497	2331809/2156982
1975033/2156982	2222467/2156982	1059725/1078491	977362/1078491
706399/718994	2068643/2156982	1850833/2156982	1916429/2156982
716749/718994	356937/359497	340538/359497	313766/359497
945277/1078491	740669/718994	982652/1078491	1012460/1078491
330855/359497	2194637/2156982	690575/718994	1993709/2156982
1881745/2156982	1009792/1078491	2171315/2156982	1121963/1078491
1091488/1078491	1969283/2156982	1055723/1078491	1976045/2156982
727329/718994	2011511/2156982	1042222/1078491	1042958/1078491
1034333/1078491	1988695/2156982	1070029/1078491	1023592/1078491
2129593/2156982	1033114/1078491	662607/718994	2086721/2156982
1092983/1078491	1028491/1078491	2139115/2156982	1965649/2156982
1919143/2156982	1010620/1078491	953258/1078491	1967627/2156982
1003306/1078491	1990765/2156982	1039577/1078491	2130559/2156982
2096197/2156982	636939/718994	1925951/2156982	2078119/2156982
1109221/1078491	2192521/2156982	697797/718994	660767/718994
2032855/2156982	986723/1078491	2068183/2156982	2023333/2156982
1025846/1078491	688873/718994	360870/359497	957398/1078491
2070575/2156982	2085755/2156982	698211/718994	1020257/1078491
2064089/2156982	1996883/2156982	1963993/2156982	1969513/2156982
658743/718994	371496/359497	357466/359497	710033/718994
1932851/2156982	1056965/1078491	981433/1078491	376418/359497
2061421/2156982	676269/718994	340607/359497	305302/359497
1976321/2156982	1928021/2156982	1033183/1078491	978328/1078491
1042981/1078491	2042653/2156982	675671/718994	2146199/2156982
1045810/1078491	326761/359497	930419/1078491	358777/359497
2034281/2156982	2077567/2156982	934973/1078491	720475/718994
1057954/1078491	345184/359497	341826/359497	964367/1078491
359582/359497	2328451/2156982	2050933/2156982	2104201/2156982
2170441/2156982	347024/359497	1993433/2156982	1095214/1078491
2110733/2156982	1104874/1078491	957053/1078491	1110992/1078491
2213359/2156982	352498/359497	1038013/1078491	760771/718994
1007515/1078491	2051623/2156982	981571/1078491	2091091/2156982
2094127/2156982	2069149/2156982	1051307/1078491	2029451/2156982
1047811/1078491	657041/718994	2062387/2156982	2117219/2156982
2053141/2156982	678753/718994	1019291/1078491	1935013/2156982
2121911/2156982	1033919/1078491	2160505/2156982	336605/359497
1982761/2156982	360180/359497	1967489/2156982	1972411/2156982
725075/718994	668265/718994	325450/359497	692093/718994
1042222/1078491	2039387/2156982	963815/1078491	935111/1078491
995095/1078491	2139253/2156982	1082035/1078491	997487/1078491
1064578/1078491	1014668/1078491	1996975/2156982	2081615/2156982
2065561/2156982	2255311/2156982	904268/1078491	1068902/1078491
682019/718994	2141737/2156982	1016554/1078491	2087135/2156982
2153191/2156982	2185805/2156982	335432/359497	1054573/1078491
666563/718994	1987499/2156982	629073/718994	786209/718994
930902/1078491	655615/718994	2013811/2156982	341113/359497
994957/1078491	339526/359497	359812/359497	2144359/2156982
992266/1078491	2124349/2156982	389068/359497	2043343/2156982
659755/718994	997901/1078491	1014898/1078491	332994/359497
680639/718994	736621/718994	2044355/2156982	2133181/2156982
1101838/1078491	1019659/1078491	1062025/1078491	1848671/2156982
3427/3513	1103770/1078491	1022005/1078491	2029543/2156982
338951/359497	2186633/2156982	1930459/2156982	1048685/1078491
2176789/2156982	1073111/1078491	708469/718994	681927/718994
2101303/2156982	955627/1078491	1038611/1078491	2061283/2156982
657777/718994	1106093/1078491	966046/1078491	975016/1078491
2030003/2156982	2072507/2156982	340032/359497	999511/1078491
989161/1078491	1036541/1078491	2148407/2156982	1040359/1078491
980329/1078491	2108801/2156982	688965/718994	1944305/2156982
1034540/1078491	2150707/2156982	2056867/2156982	372278/359497
1971997/2156982	344034/359497	320942/359497	1087210/1078491
2120209/2156982	997763/1078491	1045787/1078491	2117587/2156982
970876/1078491	1839563/2156982	1994813/2156982	702949/718994
342792/359497	682433/718994	1063819/1078491	348565/359497
330579/359497	983549/1078491	2288477/2156982	349922/359497
1013587/1078491	2296481/2156982	958364/1078491	337226/359497
2176697/2156982	2067907/2156982	665827/718994	981985/1078491
358593/359497	2074807/2156982	352544/359497	1800325/2156982
1086980/1078491	707687/718994	331936/359497	2187875/2156982
2029865/2156982	2049461/2156982	657317/718994	2005255/2156982
2248825/2156982	1014139/1078491	351049/359497	676637/718994
1010183/1078491	2214923/2156982	999649/1078491	623231/718994
332534/359497	2113861/2156982	1048547/1078491	356523/359497
1069523/1078491	2196247/2156982	637813/718994	647887/718994
1925813/2156982	1078378/1078491	1986257/2156982	1047811/1078491
2079959/2156982	324323/359497	1046063/1078491	2209541/2156982
998936/1078491	2141461/2156982	2076739/2156982	657409/718994
729123/718994	969680/1078491	316641/359497	2041871/2156982
325335/359497	983618/1078491	781103/718994	667069/718994
1076032/1078491	1101746/1078491	2086537/2156982	2197765/2156982
354890/359497	1135418/1078491	1090430/1078491	2083823/2156982
343781/359497	1095260/1078491	1044821/1078491	1065475/1078491
1029503/1078491	312248/359497	1946605/2156982	2062939/2156982
2097577/2156982	2160275/2156982	362779/359497	1031918/1078491
323357/359497	2017307/2156982	1148045/1078491	997786/1078491
969611/1078491	677695/718994	331407/359497	1021591/1078491
1134797/1078491	1062761/1078491	1122239/1078491	1024811/1078491
1989569/2156982	1018394/1078491	1977701/2156982	1043648/1078491
356201/359497	939389/1078491	341550/359497	1839931/2156982
972026/1078491	677741/718994	673141/718994	1020947/1078491
686711/718994	985849/1078491	704605/718994	1012966/1078491
2208115/2156982	1032010/1078491	2060731/2156982	682203/718994
343229/359497	1097882/1078491	2117587/2156982	636295/718994
645541/718994	1008941/1078491	2017307/2156982	313559/359497
2240959/2156982	2148407/2156982	2158895/2156982	339227/359497
2036029/2156982	1029664/1078491	338399/359497	1038956/1078491
1032562/1078491	1082840/1078491	1018555/1078491	334558/359497
1027157/1078491	1064509/1078491	1016416/1078491	895528/1078491
1009562/1078491	339572/359497	366160/359497}
{4706950/4211421	4886350/4211421	4933270/4211421	4658696/4211421
4835888/4211421	4686710/4211421	4671484/4211421	4810358/4211421
5470780/4211421	1551442/1403807	5086312/4211421	4806080/4211421
1638842/1403807	1561838/1403807	1473472/1403807	4433572/4211421
4783448/4211421	4131122/4211421	4861556/4211421	4270180/4211421
4659386/4211421	4494890/4211421	4555564/4211421	4779262/4211421
5012942/4211421	1471632/1403807	3918142/4211421	1660002/1403807
4676452/4211421	1422596/1403807	4763714/4211421	4550596/4211421
4732250/4211421	4750190/4211421	1456958/1403807	4446728/4211421
4576126/4211421	1450886/1403807	4364066/4211421	4093448/4211421
4418668/4211421	4425154/4211421	4317974/4211421	1530788/1403807
4552528/4211421	4389596/4211421	4100624/4211421	1431704/1403807
4536566/4211421	4190186/4211421	1517816/1403807	1528074/1403807
4832944/4211421	4275700/4211421	4324736/4211421	1417628/1403807
4195154/4211421	4691540/4211421	1416662/1403807	4239728/4211421
4271330/4211421	1425678/1403807	4199984/4211421	4460068/4211421
4276850/4211421	4246352/4211421	1449920/1403807	4449304/4211421
4258220/4211421	1415558/1403807	4703224/4211421	1499692/1403807
4287338/4211421	4002506/4211421	4097174/4211421	4481228/4211421
4568030/4211421	4381960/4211421	4383202/4211421	4362640/4211421
4402936/4211421	4303162/4211421	1445366/1403807	1473656/1403807
1524256/1403807	1607378/1403807	1309712/1403807	1380828/1403807
4072610/4211421	4321792/4211421	1551120/1403807	4011890/4211421
4441898/4211421	4613570/4211421	4276298/4211421	1537734/1403807
4317284/4211421	1334782/1403807	4350220/4211421	4104166/4211421
1481936/1403807	4434998/4211421	1356862/1403807	1453048/1403807
4119484/4211421	1507696/1403807	4403212/4211421	4308590/4211421
1362428/1403807	1474162/1403807	4137332/4211421	4239268/4211421
1554018/1403807	4622402/4211421	4422164/4211421	1463766/1403807
4507678/4211421	4223536/4211421	4186138/4211421	4461172/4211421
4225606/4211421	4390838/4211421	4339778/4211421	3979414/4211421
4210840/4211421	4445486/4211421	4245524/4211421	4462414/4211421
4186184/4211421	4088342/4211421	1446378/1403807	4247318/4211421
3994456/4211421	4289684/4211421	1522922/1403807	4531276/4211421
1412936/1403807	4410710/4211421	4349530/4211421	1462432/1403807
4105132/4211421	4255874/4211421	1340900/1403807	4847296/4211421
1367166/1403807	1389108/1403807	1398676/1403807	1476876/1403807
4004300/4211421	1356448/1403807	1468780/1403807	4026380/4211421
1531386/1403807	1446378/1403807	4327174/4211421	3965062/4211421
4253620/4211421	1399320/1403807	1446102/1403807	4315628/4211421
4029784/4211421	4134710/4211421	4078544/4211421	1409854/1403807
4184758/4211421	1422872/1403807	1440536/1403807	4308866/4211421
4525480/4211421	1470942/1403807	4513888/4211421	1469516/1403807
4539326/4211421	1347984/1403807	4596872/4211421	4240280/4211421
4074220/4211421	4152374/4211421	4507448/4211421	4380764/4211421
4264154/4211421	4291432/4211421	1464042/1403807	4139954/4211421
1491550/1403807	4643378/4211421	4138298/4211421	4257806/4211421
4629578/4211421	1470390/1403807	1406450/1403807	1393248/1403807
1366062/1403807	4330256/4211421	1402356/1403807	1631436/1403807
4802446/4211421	4085812/4211421	4200260/4211421	1597994/1403807
4755986/4211421	1509858/1403807	4141610/4211421	4438034/4211421
4239958/4211421	4207390/4211421	1445780/1403807	4426258/4211421
4153340/4211421	1473058/1403807	4206608/4211421	4087652/4211421
1495644/1403807	4089814/4211421	4322942/4211421	4574056/4211421
4096162/4211421	4282922/4211421	1562344/1403807	4559566/4211421
4201318/4211421	4399946/4211421	4235726/4211421	4397186/4211421
1436810/1403807	4190416/4211421	4680086/4211421	4390562/4211421
4460344/4211421	4174822/4211421	4585142/4211421	4203250/4211421
4339456/4211421	1471770/1403807	4146946/4211421	4665274/4211421
4454134/4211421	4441852/4211421	4295894/4211421	4668908/4211421
1442744/1403807	4393598/4211421	1336070/1403807	4474696/4211421
4074496/4211421	1517264/1403807	1442698/1403807	1498772/1403807
4496270/4211421	4248100/4211421	1396836/1403807	4319998/4211421
1545922/1403807	4272158/4211421	4361858/4211421	1546060/1403807
4285636/4211421	1439248/1403807	4278322/4211421	4252286/4211421
4077440/4211421	4332556/4211421	1361830/1403807	4399210/4211421
1456728/1403807	1336760/1403807	4307440/4211421	4655752/4211421
1262470/1403807	1508064/1403807	1539758/1403807	3857974/4211421
4613248/4211421	3983002/4211421	3996664/4211421	1369834/1403807
1551442/1403807	1306768/1403807	3743480/4211421	1565656/1403807
4300126/4211421	4035580/4211421	4642090/4211421	4289408/4211421
4576954/4211421	1517632/1403807	4282232/4211421	4124590/4211421
4200490/4211421	1545232/1403807	4118104/4211421	1341222/1403807
4808702/4211421	1472874/1403807	4133560/4211421	4095334/4211421
4056464/4211421	4383340/4211421	1500842/1403807	1420388/1403807
1430094/1403807	4077992/4211421	4579714/4211421	1393202/1403807
4111664/4211421	1449874/1403807	4399946/4211421	1391408/1403807
1347616/1403807	4823422/4211421	1385014/1403807	4237106/4211421
1385704/1403807	4301230/4211421	4545950/4211421	4108766/4211421
4065296/4211421	1436350/1403807	1505074/1403807	1454060/1403807
3861608/4211421	4512232/4211421	4485046/4211421	4336144/4211421
1402494/1403807	1402954/1403807	4315858/4211421	1522278/1403807
4327220/4211421	1373560/1403807	4760264/4211421	4233058/4211421
4098968/4211421	4241752/4211421	4111618/4211421	1378988/1403807
4125832/4211421	4273906/4211421	4011200/4211421	4214750/4211421
4222754/4211421	4675394/4211421	4157756/4211421	4092436/4211421
1274016/1403807	1484788/1403807	4326806/4211421	4446038/4211421
4121830/4211421	1468228/1403807	4231126/4211421	4190462/4211421
4238762/4211421	1449644/1403807	1440214/1403807	4235266/4211421
4108352/4211421	4311488/4211421	4101452/4211421	1421584/1403807
3888518/4211421	4301644/4211421	4375888/4211421	1499324/1403807
1398584/1403807	4437344/4211421	4436470/4211421	1373468/1403807
3951400/4211421	1418410/1403807	3917360/4211421	4026748/4211421
4253114/4211421	4289224/4211421	4239958/4211421	4022792/4211421
4226342/4211421	4228964/4211421	3915152/4211421	4211990/4211421
1366338/1403807	1448494/1403807	4230574/4211421	1375538/1403807
1363210/1403807	1450794/1403807	4212082/4211421	4181630/4211421
4395668/4211421	4255138/4211421	4321424/4211421	4253620/4211421
4287430/4211421	1524118/1403807	4097818/4211421	3933506/4211421
4331912/4211421	4354912/4211421	4113182/4211421	4084708/4211421
4471844/4211421	4267190/4211421	4095748/4211421	3910184/4211421
1394444/1403807	1389384/1403807	4407490/4211421	4205504/4211421
4440794/4211421	4443784/4211421	4269076/4211421	4132364/4211421
4315858/4211421	4218154/4211421	1478118/1403807	4343872/4211421
1377470/1403807	1469332/1403807	4561912/4211421	4288672/4211421
1366660/1403807	1474576/1403807	1567956/1403807	4241108/4211421
4421750/4211421	4029002/4211421	4305278/4211421	4287476/4211421
1289518/1403807	1458476/1403807	4405834/4211421	1461052/1403807
1553466/1403807	4076152/4211421	1397112/1403807	4564396/4211421
4255000/4211421	1643580/1403807	4147406/4211421	4425016/4211421
4278460/4211421	4008716/4211421	4274504/4211421	1419606/1403807
4444382/4211421	1497622/1403807	4207712/4211421	4258588/4211421
1438144/1403807	4289960/4211421	4441208/4211421	3952918/4211421
4151546/4211421	4127120/4211421	1422642/1403807	1376274/1403807
1353964/1403807	3930332/4211421	4158262/4211421	3898684/4211421
1381334/1403807	4307854/4211421	1373100/1403807	1473150/1403807
1433176/1403807	4554598/4211421	4275608/4211421	4465910/4211421
4253068/4211421	4158308/4211421	1444630/1403807	1463168/1403807
1480832/1403807	4245616/4211421	1471954/1403807	4622954/4211421
4293410/4211421	4226618/4211421	1241402/1403807	1367304/1403807
1389568/1403807	4277540/4211421	1359898/1403807	4065526/4211421
4070126/4211421	4487668/4211421	4231954/4211421	4329290/4211421
4228228/4211421	3899972/4211421	1374756/1403807	4597516/4211421
4122842/4211421	4059316/4211421	1259986/1403807	4581094/4211421
4573504/4211421	4143404/4211421	4324322/4211421	1444814/1403807
3690028/4211421	3601340/4211421	3521254/4211421	3788146/4211421
1207178/1403807	3750334/4211421	1277006/1403807	3683588/4211421
3757924/4211421	3578156/4211421	3645086/4211421	1188318/1403807
3747344/4211421	1265046/1403807	3568726/4211421	3915428/4211421
1228062/1403807	1257962/1403807	1275350/1403807	4052738/4211421
3549820/4211421	3743480/4211421	3852638/4211421	1261642/1403807
3679724/4211421	1278892/1403807	3879272/4211421	3709532/4211421
1330550/1403807	3857146/4211421	3636622/4211421	3862528/4211421
3833456/4211421	3919936/4211421	3678758/4211421	1297844/1403807
3549406/4211421	4052692/4211421	1234824/1403807	4029370/4211421
3722596/4211421	3737776/4211421	3835526/4211421	4049932/4211421
3831524/4211421	3940406/4211421	1272866/1403807	1294486/1403807
4037788/4211421	3817310/4211421	4188622/4211421	1349686/1403807
1267530/1403807	1362520/1403807	1198576/1403807	3957610/4211421
4177582/4211421	1394168/1403807	1357138/1403807	1300466/1403807
3912208/4211421	3981392/4211421	1352676/1403807	4089860/4211421
4116908/4211421	3642142/4211421	3902686/4211421	1316014/1403807
4124222/4211421	3922466/4211421	3877984/4211421	4034200/4211421
4091654/4211421	4101314/4211421	3913634/4211421	3872786/4211421
4240372/4211421	1288598/1403807	4219810/4211421	3642740/4211421
4218614/4211421	4034522/4211421	3948640/4211421	1400102/1403807
4350542/4211421	3684646/4211421	4102556/4211421	4178870/4211421
4120174/4211421	1286988/1403807	4202146/4211421	3979828/4211421
3886678/4211421	1341406/1403807	4092850/4211421	3949744/4211421
3820346/4211421	4025414/4211421	3999424/4211421	4203848/4211421
1450840/1403807	3934334/4211421	4175420/4211421	3907838/4211421
4337800/4211421	3982174/4211421	1404748/1403807	1228062/1403807
1361140/1403807	4358500/4211421	1367212/1403807	4094644/4211421
4210610/4211421	1361094/1403807	4106144/4211421	4065940/4211421
4212358/4211421	4279150/4211421	4083926/4211421	1417306/1403807
1404472/1403807	4123210/4211421	4067458/4211421	4246168/4211421
4078406/4211421	3822416/4211421	3960370/4211421	4021826/4211421
1374618/1403807	1356034/1403807	3792194/4211421	1278570/1403807
4078130/4211421	3985072/4211421	1355022/1403807	1377838/1403807
4057982/4211421	3622132/4211421	3986728/4211421	3859078/4211421
1464134/1403807	4371610/4211421	4052738/4211421	4270088/4211421
1467078/1403807	1469930/1403807	1269094/1403807	1426874/1403807
4058902/4211421	4443784/4211421	3989488/4211421	4048966/4211421
4350634/4211421	3795782/4211421	1435798/1403807	4282048/4211421
3933782/4211421	4043630/4211421	4104626/4211421	3859262/4211421
1441180/1403807	1411740/1403807	1377608/1403807	4601104/4211421
1412752/1403807	1450196/1403807	1388050/1403807	3986038/4211421
4288258/4211421	3992018/4211421	1318130/1403807	4470694/4211421
1330688/1403807	1419376/1403807	1398860/1403807	4169164/4211421
1373100/1403807	4026794/4211421	3926330/4211421	4125694/4211421
1325812/1403807	1245266/1403807	4070770/4211421	3760730/4211421
1383450/1403807	4088434/4211421	4117828/4211421	4126706/4211421
4276988/4211421	4425200/4211421	4208954/4211421	1415098/1403807
4127120/4211421	3705898/4211421	3977344/4211421	1404196/1403807
1324662/1403807	1465514/1403807	3982312/4211421	3848176/4211421
4219672/4211421	1492746/1403807	4255874/4211421	1323558/1403807
1282250/1403807	4227170/4211421	4232690/4211421	1422872/1403807
1417858/1403807	1419514/1403807	4082362/4211421	1419192/1403807
4373128/4211421	1450932/1403807	1322914/1403807	1445136/1403807
4091332/4211421	4306888/4211421	4088158/4211421	4024678/4211421
4087606/4211421	4138666/4211421	3813446/4211421	4147636/4211421
4109456/4211421	1372502/1403807	4055498/4211421	4210748/4211421
4051312/4211421	4109732/4211421	1420158/1403807	4315168/4211421
4266086/4211421	4393184/4211421	4368206/4211421	1440214/1403807
1427840/1403807	3945466/4211421	1409072/1403807	1374342/1403807
4033142/4211421	4064836/4211421	4620286/4211421	1286896/1403807
1510502/1403807	4002598/4211421	3956506/4211421	3808984/4211421
4354544/4211421	1409900/1403807	4019572/4211421	4339180/4211421
4049794/4211421	4106512/4211421	1291266/1403807	4180664/4211421
1343798/1403807	3857560/4211421	4217464/4211421	3785432/4211421
1353780/1403807	1375354/1403807	1286482/1403807	3736718/4211421
3950342/4211421	4171510/4211421	3939440/4211421	4153616/4211421
1307044/1403807	4389044/4211421	3927388/4211421	3825314/4211421
1448908/1403807	1393892/1403807	1363486/1403807	1345914/1403807
4039444/4211421	4091930/4211421	4440748/4211421	4145888/4211421
4114148/4211421	4270640/4211421	1469470/1403807	1430370/1403807
3858434/4211421	1410544/1403807	4485230/4211421	4184114/4211421
3758614/4211421	4381684/4211421	4060052/4211421	4145474/4211421
4248836/4211421	4174040/4211421	4416920/4211421	4181722/4211421
4205320/4211421	1374342/1403807	1500060/1403807	1373422/1403807
1405070/1403807	3679724/4211421	3931804/4211421	4233242/4211421
4350220/4211421	1273878/1403807	1417674/1403807	4117046/4211421
4258082/4211421	1387498/1403807	1320844/1403807	4526308/4211421
1290484/1403807	4157756/4211421	1390166/1403807	1416018/1403807
4180894/4211421	4101268/4211421	1343108/1403807	1312886/1403807
3847256/4211421	4384720/4211421	3895234/4211421	3974584/4211421
4174040/4211421	4168934/4211421	1285148/1403807	3891094/4211421
1393432/1403807	4204400/4211421	4068332/4211421	4346356/4211421
4224088/4211421	3690212/4211421	3996848/4211421	3969892/4211421
1456912/1403807	4177582/4211421	1361830/1403807	4119116/4211421
1345546/1403807	1399918/1403807	1299040/1403807	1335058/1403807
4120726/4211421	4181630/4211421	4158446/4211421	1389982/1403807
3985946/4211421	4135492/4211421	1303870/1403807	4184804/4211421
4232230/4211421	1340302/1403807	1396836/1403807	3835894/4211421
4026656/4211421	4256564/4211421	1316888/1403807	3964510/4211421
4496362/4211421	3930470/4211421	3913358/4211421	3869980/4211421
3938566/4211421	4019894/4211421	1242782/1403807	1314174/1403807
4044872/4211421	4005910/4211421	4060604/4211421	3840034/4211421
4358822/4211421	1331608/1403807	1311552/1403807	4103062/4211421
1446148/1403807	3731152/4211421	1485984/1403807	1344212/1403807
1428806/1403807	1383174/1403807	4182550/4211421	4018468/4211421
1443342/1403807	1408888/1403807	4325012/4211421	4114378/4211421
1354562/1403807	4366366/4211421	1325996/1403807	4004530/4211421
1379632/1403807	1398446/1403807	4351094/4211421	4312454/4211421
4101682/4211421	4107938/4211421	1331976/1403807	1384370/1403807
4344470/4211421	4072840/4211421	4172200/4211421	4104028/4211421
1321764/1403807	4284670/4211421	4243270/4211421	3974906/4211421
4291294/4211421	4028404/4211421	4209736/4211421	3778256/4211421
3980242/4211421	4060144/4211421	4291478/4211421	1359438/1403807
4020538/4211421	3796886/4211421	3858020/4211421	4088894/4211421
4115068/4211421	4134986/4211421	3970168/4211421	4047724/4211421
3848636/4211421	4229746/4211421	1381748/1403807	1381288/1403807
4171280/4211421	1238044/1403807	1344396/1403807	1465928/1403807
4303852/4211421	1322868/1403807	1472920/1403807	4415816/4211421
1363164/1403807	1415466/1403807	4140736/4211421	4128914/4211421
4317238/4211421	4288718/4211421	1383726/1403807	4014512/4211421
1389890/1403807	4197178/4211421	4011292/4211421	3810134/4211421
3917774/4211421	4189772/4211421	1241172/1403807	3830420/4211421
3796288/4211421	4002092/4211421	4195292/4211421	4013500/4211421
4186966/4211421	4374968/4211421	3970582/4211421	4394288/4211421
1441778/1403807	1346236/1403807	1339106/1403807	4179836/4211421
4444934/4211421	4167416/4211421	1327238/1403807	1367994/1403807
1347984/1403807	3779636/4211421	1375354/1403807	1438696/1403807
3991558/4211421	3957794/4211421	4102234/4211421	1352124/1403807
3945926/4211421	4137056/4211421	4003012/4211421	1414316/1403807
3974722/4211421	4053520/4211421	1467492/1403807	4065158/4211421
4444382/4211421	4044320/4211421	4034798/4211421	4204630/4211421
3732256/4211421	1363992/1403807	1441870/1403807	1367120/1403807
1329032/1403807	4654924/4211421	4325518/4211421	4202330/4211421
4064330/4211421	1397066/1403807	4213324/4211421	3945098/4211421
3872326/4211421	1404196/1403807	4160746/4211421	4024586/4211421
3795460/4211421	1309988/1403807	1376872/1403807	1205890/1403807
4152880/4211421	1454474/1403807	4000390/4211421	4240924/4211421
4252378/4211421	3897718/4211421	1474576/1403807	4115620/4211421
4171372/4211421	4264936/4211421	3890818/4211421	4394242/4211421
1446470/1403807	4042066/4211421	4096024/4211421	4152742/4211421
1437500/1403807	1278570/1403807	4562096/4211421	4373036/4211421
4365676/4211421	4300678/4211421	3903284/4211421	4088894/4211421
1457740/1403807	4215854/4211421	1550246/1403807	4094276/4211421
4246720/4211421	1381840/1403807	3856732/4211421	1405806/1403807
4128730/4211421	4301552/4211421	1470114/1403807	4169762/4211421
1382438/1403807	4213094/4211421	3947122/4211421	1324708/1403807
1313990/1403807	3924674/4211421	4170176/4211421	1548176/1403807
4314202/4211421	3973204/4211421	1355344/1403807	4166956/4211421
1286298/1403807	1411740/1403807	1460362/1403807	4664860/4211421
4238854/4211421	1252442/1403807	4075922/4211421	4092712/4211421
1350008/1403807	1337496/1403807	1338002/1403807	4207114/4211421
4361950/4211421	4071184/4211421	4203940/4211421	4145566/4211421
4171556/4211421	1386624/1403807	4173166/4211421	1311184/1403807
4168106/4211421	4236968/4211421	1385336/1403807	3740030/4211421
4003012/4211421	4020860/4211421	4125050/4211421	3924536/4211421
3817586/4211421	1425310/1403807	4119898/4211421	1455578/1403807
4245938/4211421	4687216/4211421	3962210/4211421	1361646/1403807
4336880/4211421	4290742/4211421	1334506/1403807	4112446/4211421
1442744/1403807	1346512/1403807	4029094/4211421	4002046/4211421
4451420/4211421	4262498/4211421	3794908/4211421	4084340/4211421
1394214/1403807	4213370/4211421	4112492/4211421	4311212/4211421
1317210/1403807	3878398/4211421	4068562/4211421	1381978/1403807
4282048/4211421	1275120/1403807	4074358/4211421	4034246/4211421
3903928/4211421	4405006/4211421	4341848/4211421	4277402/4211421
1501670/1403807	4314248/4211421	4266868/4211421	4020584/4211421
3770390/4211421	1363578/1403807	4088204/4211421	1443342/1403807
1496196/1403807	4041790/4211421	1388556/1403807	4070908/4211421
1367764/1403807	4275746/4211421	1318314/1403807	1382668/1403807
4319768/4211421	4135078/4211421	3951952/4211421	4121830/4211421
4556254/4211421	4045286/4211421	1542794/1403807	4278322/4211421
4313512/4211421	4243178/4211421	3970168/4211421	1397848/1403807
1476646/1403807	1232846/1403807	4088480/4211421	1470988/1403807
4097450/4211421	1489342/1403807	4044596/4211421	1360726/1403807
4076566/4211421	1419790/1403807	3816896/4211421	4205872/4211421
4611086/4211421	1421216/1403807	1534882/1403807	1329032/1403807
4220684/4211421	1352124/1403807	3956828/4211421	4137010/4211421
1413258/1403807	4141978/4211421	4077026/4211421	1436856/1403807
4288120/4211421	1375906/1403807	3882538/4211421	3650146/4211421
1381840/1403807	4353026/4211421	4346954/4211421	3961612/4211421
4028312/4211421	1422274/1403807	4368896/4211421	4021504/4211421
4304680/4211421	1350468/1403807	4547330/4211421	1414454/1403807
4447786/4211421	1275810/1403807	4084754/4211421	4219810/4211421
1341130/1403807	1357046/1403807	3941510/4211421	1361554/1403807
4240648/4211421	1424206/1403807	4174730/4211421	3943948/4211421
4058672/4211421	3904342/4211421	4051036/4211421	1457648/1403807
4012028/4211421	4157848/4211421	4272250/4211421	3945742/4211421
1342004/1403807	1382668/1403807	1476140/1403807	1375906/1403807
4372714/4211421	4320136/4211421	3934472/4211421	4221098/4211421
4167140/4211421	4477870/4211421	4017686/4211421	4200398/4211421
1345500/1403807	1397986/1403807	4018054/4211421	4092712/4211421
1310954/1403807	4059454/4211421	1304514/1403807	4217050/4211421
1485616/1403807	1450932/1403807	4259830/4211421	4033924/4211421
3934150/4211421	1304882/1403807	4235312/4211421	4158446/4211421
1429450/1403807	4250032/4211421	1409164/1403807	4088572/4211421
1420434/1403807	1384462/1403807	4070494/4211421	4337984/4211421
3939164/4211421	3695180/4211421	1348214/1403807	4172936/4211421
4194878/4211421	4095748/4211421	1399688/1403807	1357046/1403807
1377148/1403807	3944500/4211421	4146854/4211421	1308056/1403807
1500290/1403807	3980978/4211421	4120312/4211421	4128730/4211421
1391040/1403807	1333540/1403807	4279564/4211421	1348122/1403807
1344442/1403807	3982312/4211421	4138114/4211421	1319878/1403807
4277816/4211421	3796196/4211421	4043216/4211421	4603910/4211421
4291478/4211421	3887828/4211421	1406404/1403807	1302352/1403807
4248284/4211421	1582584/1403807	1408428/1403807	1383174/1403807
4010234/4211421	3841874/4211421	4180204/4211421	4165208/4211421
1351388/1403807	4201364/4211421	3998918/4211421	1422274/1403807
1358426/1403807	4108214/4211421	3985670/4211421	1457372/1403807
4132318/4211421	1371306/1403807	4260520/4211421	1381702/1403807
4177352/4211421	3861746/4211421	1424482/1403807	1376274/1403807
1357966/1403807	3719008/4211421	4269076/4211421	1333954/1403807
3833272/4211421	1418594/1403807	4539464/4211421	1415972/1403807
4009958/4211421	1315048/1403807	1338922/1403807	3937094/4211421
4335224/4211421	4263832/4211421	4031716/4211421	4354682/4211421
1303042/1403807	4134434/4211421	1402356/1403807	1299730/1403807
4188254/4211421	1299454/1403807	1443710/1403807	1305434/1403807
4196902/4211421	4308452/4211421	4184068/4211421	4112446/4211421
1357644/1403807	1329906/1403807	1393570/1403807	4081120/4211421
1336208/1403807	3948226/4211421	4402292/4211421	4124636/4211421
4378142/4211421	1420526/1403807	1282802/1403807	4060420/4211421
4263878/4211421	4032268/4211421	1370938/1403807	3903100/4211421
4115896/4211421	4012810/4211421	4056556/4211421	3842794/4211421
3737132/4211421	4242028/4211421	4529482/4211421	1361554/1403807
4361582/4211421	4160102/4211421	4034614/4211421	1463674/1403807
1295406/1403807	4398290/4211421	4415632/4211421	3930884/4211421
3815194/4211421	1328388/1403807	1452358/1403807	4337432/4211421
3946892/4211421	1376550/1403807	4192624/4211421	4055912/4211421
4423130/4211421	1453508/1403807	4447970/4211421	1453002/1403807
4017824/4211421	3739156/4211421	1430922/1403807	1350008/1403807
3906136/4211421	3948364/4211421	3947306/4211421	4052278/4211421
1345776/1403807	4112446/4211421	1314220/1403807	4287568/4211421
4260106/4211421	4095472/4211421	4345666/4211421	4063870/4211421
4229608/4211421	3934840/4211421	4328002/4211421	3896890/4211421
1441594/1403807	4392908/4211421	1367120/1403807	1406956/1403807
1491274/1403807	4404776/4211421	1300834/1403807	4337570/4211421
3734050/4211421	3944960/4211421	4085858/4211421	1465882/1403807
1382162/1403807	1285056/1403807	1401758/1403807	4433204/4211421
1363072/1403807	4123946/4211421	1295590/1403807	4046896/4211421
4132088/4211421	4020814/4211421	4320412/4211421	3949054/4211421
4048690/4211421	4100210/4211421	4483712/4211421	3951676/4211421
4098140/4211421	4473868/4211421	4026380/4211421	4060696/4211421
4018192/4211421	1429588/1403807	4595584/4211421	1424482/1403807
1420020/1403807	4224916/4211421	4119484/4211421	4148188/4211421
3960140/4211421	3858388/4211421	1369650/1403807	1343430/1403807
3643522/4211421	4352842/4211421	4177352/4211421	4022102/4211421
1355436/1403807	1388602/1403807	4170130/4211421	1334552/1403807
4044826/4211421	1390350/1403807	4078130/4211421	1430002/1403807
4328278/4211421	4199846/4211421	3981484/4211421	4192210/4211421
4363514/4211421	4271422/4211421	4132456/4211421	1295406/1403807
4013132/4211421	4272158/4211421	4431640/4211421	3830374/4211421
1385704/1403807	1339842/1403807	4351094/4211421	4127534/4211421
1385750/1403807	1455854/1403807	1226958/1403807	4280944/4211421
4203848/4211421	4720520/4211421	4385456/4211421	4270364/4211421
3818000/4211421	1400332/1403807	4087882/4211421	3988384/4211421
1483086/1403807	1386302/1403807	1300834/1403807	1469424/1403807
1316888/1403807	3931436/4211421	1395410/1403807	3960830/4211421
3987280/4211421	4196396/4211421	1359760/1403807	1439386/1403807
1364544/1403807	4355510/4211421	4035350/4211421	4388492/4211421
1442882/1403807	1423516/1403807	4382512/4211421	3977206/4211421
1316704/1403807	4297550/4211421	1396238/1403807	3990362/4211421}
{849137/718324	2620735/2154972	424143/359162	816431/718324
217994/179581	564098/538743	2455457/2154972	1126655/1077486
2474593/2154972	2289719/2154972	2329279/2154972	2131939/2154972
1033873/1077486	2340043/2154972	2180423/2154972	558118/538743
2346023/2154972	1171045/1077486	554576/538743	2477675/2154972
555611/538743	1118053/1077486	198191/179581	704237/718324
351095/359162	530932/538743	1113131/1077486	2262211/2154972
367839/359162	2456837/2154972	2164553/2154972	2394599/2154972
710723/718324	2122463/2154972	397969/359162	170890/179581
191728/179581	733953/718324	182183/179581	533002/538743	597908/538743
369587/359162	181953/179581	1065659/1077486	2310833/2154972
1218425/1077486	725305/718324	1132819/1077486	2264603/2154972
2124625/2154972	707089/718324	366183/359162	196075/179581
787037/718324	561821/538743	1071041/1077486	367425/359162
2067815/2154972	2130835/2154972	2045137/2154972	555059/538743
368345/359162	1132313/1077486	1126471/1077486	2146475/2154972
779677/718324	375751/359162	543122/538743	538982/538743	526217/538743
568606/538743	1170125/1077486	2071771/2154972	184667/179581
2171177/2154972	373359/359162	1142939/1077486	376855/359162
2227297/2154972	1148459/1077486	1092385/1077486	1116857/1077486
565823/538743	2183275/2154972	772271/718324	1068097/1077486
2260003/2154972	975131/1077486	176042/179581	520582/538743
2341975/2154972	2143393/2154972	2146751/2154972	2082719/2154972
1100527/1077486	2118047/2154972	375659/359162	555220/538743
569848/538743	728985/718324	562120/538743	2199605/2154972
725811/718324	1086497/1077486	2120669/2154972	173052/179581
1108163/1077486	363331/359162	515821/538743	173742/179581
2098267/2154972	1175599/1077486	2226653/2154972	524653/538743
1031113/1077486	710493/718324	2150615/2154972	1145515/1077486
697521/718324	532841/538743	2290547/2154972	2049461/2154972
2166301/2154972	1068557/1077486	705387/718324	1069063/1077486
367885/359162	180320/179581	2101441/2154972	179768/179581
721303/718324	355097/359162	2119243/2154972	2068229/2154972
2164139/2154972	1126931/1077486	2265937/2154972	189796/179581
372209/359162	2179273/2154972	2131847/2154972	2150845/2154972
490981/538743	2229827/2154972	1964177/2154972	713299/718324
1189859/1077486	1126471/1077486	2268881/2154972	2172787/2154972
2121451/2154972	658467/718324	1981013/2154972	2132077/2154972
694669/718324	518719/538743	531944/538743	545399/538743	772915/718324
2133227/2154972	2157653/2154972	377085/359162	377361/359162
2222927/2154972	2207425/2154972	1072513/1077486	573850/538743
532427/538743	743981/718324	1993157/2154972	2170349/2154972
2293951/2154972	2148683/2154972	2081891/2154972	356017/359162
543352/538743	2032901/2154972	526723/538743	2123797/2154972
2325415/2154972	752905/718324	2188841/2154972	2200571/2154972
572263/538743	2111561/2154972	186921/179581	186024/179581
720659/718324	769649/718324	529207/538743	710677/718324
2002771/2154972	2178997/2154972	165393/179581	372899/359162
1180337/1077486	2067769/2154972	2184425/2154972	682111/718324
2205677/2154972	702535/718324	763209/718324	379615/359162
1112303/1077486	2401223/2154972	2100107/2154972	1051675/1077486
2166301/2154972	2012293/2154972	1955575/2154972	2179871/2154972
505264/538743	707687/718324	521962/538743	705157/718324
1062991/1077486	347967/359162	1048087/1077486	546526/538743
166589/179581	326117/359162	2254759/2154972	1072007/1077486
716289/718324	1035253/1077486	2175685/2154972	2343907/2154972
748259/718324	516028/538743	184943/179581	2082857/2154972
562327/538743	183425/179581	382973/359162	1028491/1077486
2139253/2154972	2181113/2154972	689287/718324	553058/538743
575506/538743	2178031/2154972	538706/538743	2028301/2154972
178227/179581	683399/718324	552161/538743	349301/359162
2230195/2154972	681927/718324	643609/718324	499468/538743
171511/179581	714265/718324	737863/718324	1053883/1077486
192142/179581	532772/538743	500779/538743	347093/359162
2132353/2154972	1124125/1077486	1108393/1077486	726225/718324
2249837/2154972	1084565/1077486	180688/179581	2124211/2154972
738231/718324	174823/179581	1100389/1077486	329199/359162
323771/359162	1069937/1077486	2092747/2154972	199203/179581
177790/179581	529115/538743	1963073/2154972	2085755/2154972
496616/538743	1216033/1077486	1078033/1077486	708009/718324
503171/538743	2234197/2154972	1116443/1077486	1998493/2154972
2221915/2154972	2197397/2154972	2234519/2154972	2094955/2154972
525688/538743	578243/538743	2112757/2154972	2129501/2154972
709665/718324	1076239/1077486	1102045/1077486	732711/718324
550183/538743	2316859/2154972	2237555/2154972	2212255/2154972
357949/359162	182114/179581	2157653/2154972	2128259/2154972
536107/538743	661043/718324	541006/538743	518627/538743
2169797/2154972	363745/359162	554921/538743	365309/359162
185426/179581	1975447/2154972	2071357/2154972	511543/538743
698993/718324	558440/538743	2243443/2154972	349807/359162
795271/718324	739795/718324	634639/718324	1016209/1077486
1087463/1077486	1018739/1077486	650371/718324	170936/179581
2117449/2154972	2204849/2154972	349439/359162	2136401/2154972
172270/179581	2209127/2154972	556991/538743	727927/718324
677189/718324	500572/538743	544801/538743	2224951/2154972
348197/359162	176019/179581	741451/718324	2113907/2154972
546020/538743	970255/1077486	490751/538743	663159/718324
691955/718324	183609/179581	718313/718324	1935059/2154972
668265/718324	175352/179581	1046293/1077486	677051/718324
698303/718324	165209/179581	163231/179581	2205539/2154972
1050341/1077486	1039163/1077486	2003783/2154972	2004979/2154972
375475/359162	1966523/2154972	701201/718324	1055723/1077486
2135021/2154972	1034149/1077486	535256/538743	2220949/2154972
179676/179581	689149/718324	1025777/1077486	990725/1077486
564029/538743	180780/179581	2196155/2154972	2059535/2154972
1109543/1077486	685377/718324	991001/1077486	540224/538743
579209/538743	521341/538743	504827/538743	2155537/2154972
1079413/1077486	2154203/2154972	1073617/1077486	1037185/1077486
1045603/1077486	736299/718324	514234/538743	1069201/1077486
2058845/2154972	1011931/1077486	578864/538743	1067729/1077486
2228585/2154972	536866/538743	2152685/2154972	2133641/2154972
2353061/2154972	537947/538743	1932943/2154972	674613/718324
2141507/2154972	2146705/2154972	341895/359162	2305543/2154972
684043/718324	743843/718324	1982531/2154972	733033/718324
2175593/2154972	326761/359162	2005393/2154972	2249653/2154972
1116397/1077486	1050203/1077486	2027381/2154972	174593/179581
1051537/1077486	2130007/2154972	2123291/2154972	2088929/2154972
2154065/2154972	2136217/2154972	678661/718324	2218787/2154972
667713/718324	2198363/2154972	500687/538743	2109353/2154972
1092707/1077486	674567/718324	174800/179581	171097/179581
699959/718324	2421233/2154972	2265569/2154972	176295/179581
2145371/2154972	2033315/2154972	581923/538743	2197765/2154972
196903/179581	2033591/2154972	2005853/2154972	1052779/1077486
2123015/2154972	655017/718324	192326/179581	2166347/2154972
1050433/1077486	1084933/1077486	361169/359162	2285809/2154972
514763/538743	728479/718324	2070253/2154972	1052135/1077486
1079965/1077486	2435125/2154972	183379/179581	2144911/2154972
939205/1077486	2151535/2154972	2169889/2154972	523480/538743
1038289/1077486	173443/179581	2261567/2154972	740991/718324
1096111/1077486	1187237/1077486	757827/718324	2247077/2154972
170614/179581	664309/718324	652993/718324	1103333/1077486
545008/538743	2328773/2154972	1041371/1077486	1076975/1077486
2013305/2154972	509795/538743	1162673/1077486	2097301/2154972
2405179/2154972	2157377/2154972	2102867/2154972	2003231/2154972
2009441/2154972	1981105/2154972	483368/538743	988747/1077486
591997/718324	923197/1077486	559889/718324	603313/718324
969151/1077486	2068229/2154972	959353/1077486	499721/538743
910271/1077486	1835009/2154972	1037783/1077486	458045/538743
1891405/2154972	649129/718324	170200/179581	1935151/2154972
2057695/2154972	641125/718324	495857/538743	1824107/2154972
326071/359162	1857779/2154972	995509/1077486	594251/718324
986033/1077486	1949227/2154972	480815/538743	1913393/2154972
953557/1077486	1978345/2154972	1891037/2154972	2056361/2154972
1005859/1077486	978443/1077486	979961/1077486	2007923/2154972
525205/538743	2025403/2154972	937457/1077486	499537/538743
469246/538743	481919/538743	489808/538743	306015/359162	648347/718324
1038197/1077486	2042975/2154972	2001161/2154972	300495/359162
2016617/2154972	322851/359162	475525/538743	2012891/2154972
2133181/2154972	717807/718324	630637/718324	1822681/2154972
644437/718324	1020211/1077486	663849/718324	535808/538743
166589/179581	1003559/1077486	472489/538743	321747/359162
2093437/2154972	316135/359162	493787/538743	602853/718324
1059173/1077486	1930643/2154972	2048771/2154972	658145/718324
158539/179581	325519/359162	2032441/2154972	567019/538743
671347/718324	706399/718324	714587/718324	165347/179581	351325/359162
323541/359162	2264465/2154972	179883/179581	1051261/1077486
2103649/2154972	2067263/2154972	1081667/1077486	725121/718324
518236/538743	1014967/1077486	2068735/2154972	1941959/2154972
1058299/1077486	714955/718324	598989/718324	475019/538743
1061749/1077486	169832/179581	501929/538743	354131/359162
1889519/2154972	2081891/2154972	689747/718324	2289995/2154972
169142/179581	2439035/2154972	2077705/2154972	976235/1077486
1983083/2154972	1973975/2154972	690621/718324	1077389/1077486
712471/718324	684273/718324	1082311/1077486	520904/538743
1914083/2154972	174087/179581	166336/179581	1033735/1077486
1035023/1077486	1108853/1077486	1992973/2154972	353671/359162
2089987/2154972	1897201/2154972	344701/359162	634271/718324
1083139/1077486	645265/718324	1837033/2154972	492499/538743
2089021/2154972	177468/179581	2280289/2154972	2172235/2154972
2079085/2154972	2035523/2154972	466256/538743	2047667/2154972
2120623/2154972	2069287/2154972	1949365/2154972	1088659/1077486
341067/359162	2058845/2154972	340101/359162	2167451/2154972
967127/1077486	2015375/2154972	636249/718324	904613/1077486
2138701/2154972	519271/538743	977339/1077486	946013/1077486
518374/538743	2139989/2154972	674153/718324	489302/538743
1101677/1077486	1982117/2154972	2140265/2154972	1061933/1077486
973751/1077486	1083047/1077486	1016255/1077486	753687/718324
2104753/2154972	2148269/2154972	2029267/2154972	546319/538743
905533/1077486	986401/1077486	1030147/1077486	1086037/1077486
332097/359162	535969/538743	683399/718324	2078533/2154972
652303/718324	513797/538743	1041095/1077486	184575/179581
688137/718324	772869/718324	1046431/1077486	1017911/1077486
537326/538743	341297/359162	639055/718324	179630/179581
2113585/2154972	181654/179581	2163541/2154972	314157/359162
1959899/2154972	1090039/1077486	925681/1077486	493879/538743
608557/718324	2147257/2154972	176525/179581	2123107/2154972
2026507/2154972	633949/718324	2129041/2154972	611409/718324
2062571/2154972	694623/718324	356983/359162	2126327/2154972
329337/359162	350497/359162	697475/718324	173765/179581
2106455/2154972	2027519/2154972	1980967/2154972	1020901/1077486
507242/538743	1080287/1077486	2115977/2154972	1985797/2154972
669323/718324	2060731/2154972	687125/718324	1972319/2154972
497674/538743	1955207/2154972	1947295/2154972	163645/179581
470672/538743	172017/179581	2159401/2154972	955397/1077486
525389/538743	181263/179581	1033091/1077486	2151857/2154972
2044585/2154972	655109/718324	520697/538743	975683/1077486
1014875/1077486	564949/538743	179354/179581	629211/718324
691357/718324	1966477/2154972	1936301/2154972	948497/1077486
652303/718324	324737/359162	330671/359162	702949/718324
2090401/2154972	1003421/1077486	2235071/2154972	1029733/1077486
177376/179581	635743/718324	990035/1077486	1999091/2154972
334995/359162	368437/359162	2021125/2154972	701431/718324
2054291/2154972	338997/359162	987413/1077486	665367/718324
563086/538743	2089297/2154972	358731/359162	1017313/1077486
507242/538743	1073249/1077486	2155813/2154972	701155/718324
523871/538743	2077061/2154972	2138471/2154972	993577/1077486
2055487/2154972	2086031/2154972	347001/359162	523112/538743
2004703/2154972	711137/718324	174271/179581	1000339/1077486
162679/179581	697245/718324	2008705/2154972	712149/718324
2020159/2154972	910915/1077486	363515/359162	490544/538743
2093437/2154972	2108479/2154972	2103971/2154972	519455/538743
1956311/2154972	1998953/2154972	2031935/2154972	2087227/2154972
2059075/2154972	2232955/2154972	556991/538743	1980139/2154972
531392/538743	1897109/2154972	1951895/2154972	151685/179581
493948/538743	2192843/2154972	1068511/1077486	1027525/1077486
2189531/2154972	706813/718324	513797/538743	356477/359162
2027105/2154972	642413/718324	684319/718324	656259/718324
509243/538743	2120393/2154972	1002547/1077486	2097439/2154972
163967/179581	2063905/2154972	496478/538743	658881/718324
1008527/1077486	465865/538743	1037875/1077486	1927607/2154972
724799/718324	708975/718324	517822/538743	537349/538743
2156503/2154972	1950791/2154972	467360/538743	175996/179581
484886/538743	2057281/2154972	2047253/2154972	1819829/2154972
684457/718324	1066349/1077486	172546/179581	1036357/1077486
2188841/2154972	2083685/2154972	321057/359162	168291/179581
372761/359162	557083/538743	2051761/2154972	1987177/2154972
671439/718324	504367/538743	671807/718324	365539/359162	353625/359162
504482/538743	1904147/2154972	2129455/2154972	1078447/1077486
512348/538743	667115/718324	728571/718324	2103281/2154972
1041601/1077486	676729/718324	458528/538743	1092293/1077486
1037369/1077486	476468/538743	1017635/1077486	2094449/2154972
2015743/2154972	718727/718324	1002961/1077486	539833/538743
1960543/2154972	2128811/2154972	500687/538743	2119151/2154972
708561/718324	782667/718324	699177/718324	339411/359162	488083/538743
328233/359162	996935/1077486	700787/718324	2102545/2154972
658421/718324	536843/538743	2072231/2154972	557014/538743
2034235/2154972	2004887/2154972	164197/179581	2153743/2154972
1064279/1077486	324139/359162	2083961/2154972	1054987/1077486
1017589/1077486	657363/718324	1052273/1077486	646139/718324
734643/718324	324001/359162	1042153/1077486	1964683/2154972
337065/359162	2023103/2154972	2069977/2154972	1966661/2154972
176916/179581	986861/1077486	368943/359162	2002127/2154972
484219/538743	2060317/2154972	178227/179581	2180239/2154972
518374/538743	755619/718324	1013587/1077486	2048449/2154972
2075129/2154972	518834/538743	2037731/2154972	1991869/2154972
531116/538743	1946927/2154972	2119519/2154972	546365/538743
2030141/2154972	541052/538743	1065613/1077486	176295/179581
2181067/2154972	727927/718324	2178307/2154972	1984141/2154972
1074031/1077486	1061243/1077486	528172/538743	2096105/2154972
1078585/1077486	157596/179581	171350/179581	1092523/1077486
1034839/1077486	531737/538743	502297/538743	705939/718324
2131111/2154972	616607/718324	2076095/2154972	168682/179581
509588/538743	2129869/2154972	702259/718324	975499/1077486
552713/538743	1067729/1077486	2016203/2154972	2041411/2154972
174110/179581	2113079/2154972	474214/538743	2102683/2154972
2170717/2154972	1968041/2154972	2036903/2154972	2139529/2154972
481528/538743	990863/1077486	2087227/2154972	520030/538743
1037783/1077486	507173/538743	532036/538743	2139989/2154972
973843/1077486	177284/179581	702949/718324	1064647/1077486
1057885/1077486	2080235/2154972	541006/538743	1053193/1077486
2199697/2154972	357351/359162	532174/538743	2148959/2154972
1047995/1077486	532450/538743	969059/1077486	512371/538743
1068511/1077486	2082167/2154972	362319/359162	678753/718324
973981/1077486	2143531/2154972	350313/359162	997763/1077486
2305267/2154972	2203469/2154972	742969/718324	363055/359162
742877/718324	666609/718324	712609/718324	1126655/1077486
1986349/2154972	988333/1077486	2069333/2154972	334443/359162
172937/179581	1980139/2154972	1106783/1077486	1031159/1077486
524377/538743	2300207/2154972	1091879/1077486	722913/718324
1069523/1077486	167578/179581	558371/538743	182528/179581
633075/718324	689425/718324	1032953/1077486	2126879/2154972
720475/718324	2052589/2154972	507058/538743	1870613/2154972
2046563/2154972	182712/179581	2103649/2154972	738875/718324
2168233/2154972	177169/179581	489992/538743	1086589/1077486
325841/359162	351831/359162	2124073/2154972	515108/538743
1116857/1077486	525412/538743	2038651/2154972	2045689/2154972
2116805/2154972	993715/1077486	1076377/1077486	2098681/2154972
161759/179581	1128449/1077486	504367/538743	681099/718324
1006825/1077486	2074025/2154972	515729/538743	168291/179581
678753/718324	985757/1077486	921541/1077486	688229/718324
2116069/2154972	717255/718324	2111239/2154972	692921/718324
1936301/2154972	506483/538743	562511/538743	2149649/2154972
1003789/1077486	2007647/2154972	1103701/1077486	505655/538743
554806/538743	2055809/2154972	696003/718324	344241/359162
744901/718324	321747/359162	178227/179581	2144129/2154972
2183689/2154972	338721/359162	1931333/2154972	2129041/2154972
2156365/2154972	2157791/2154972	2061053/2154972	167808/179581
165416/179581	172201/179581	1095973/1077486	2081891/2154972
339135/359162	2156411/2154972	595309/718324	352153/359162
1096939/1077486	997165/1077486	973337/1077486	2090585/2154972
173765/179581	173259/179581	1066625/1077486	2338663/2154972
353211/359162	992749/1077486	673693/718324	2090309/2154972
764681/718324	172730/179581	699407/718324	694853/718324	531484/538743
185495/179581	2080051/2154972	701201/718324	675901/718324
2169337/2154972	546020/538743	669645/718324	2257519/2154972
686159/718324	2148361/2154972	679581/718324	502343/538743
715231/718324	671163/718324	2106731/2154972	527413/538743
2063951/2154972	1914727/2154972	491993/538743	1061611/1077486
2171959/2154972	1980461/2154972	498226/538743	172914/179581
669737/718324	1829167/2154972	678339/718324	701661/718324
755481/718324	553058/538743	1000523/1077486	2155951/2154972
718681/718324	1972963/2154972	1052779/1077486	496639/538743
1063405/1077486	2160965/2154972	1066579/1077486	716151/718324
527597/538743	340239/359162	2003093/2154972	539879/538743
361813/359162	514142/538743	756539/718324	679535/718324	338905/359162
2192797/2154972	522928/538743	491372/538743	347001/359162
1040911/1077486	1048501/1077486	519731/538743	535394/538743
691449/718324	713575/718324	2047621/2154972	165301/179581
1908839/2154972	743199/718324	183448/179581	1060507/1077486
2163449/2154972	1985291/2154972	524147/538743	618493/718324
2080925/2154972	971083/1077486	1011287/1077486	508484/538743
2066849/2154972	2193763/2154972	1985705/2154972	984055/1077486
1002593/1077486	2085341/2154972	179308/179581	2052589/2154972
1019705/1077486	1971491/2154972	349163/359162	2079775/2154972
709711/718324	1951849/2154972	359513/359162	1062761/1077486
2237141/2154972	708101/718324	724109/718324	1976459/2154972
478400/538743	1015795/1077486	326393/359162	1057471/1077486
690713/718324	2077337/2154972	1127299/1077486	1857733/2154972
1041785/1077486	1906585/2154972	493925/538743	164519/179581
2058155/2154972	395761/359162	1028261/1077486	2152547/2154972
700051/718324	540569/538743	167900/179581	501883/538743	463105/538743
665919/718324	2085019/2154972	2121221/2154972	339733/359162
1037507/1077486	1127023/1077486	328279/359162	2070391/2154972
2053601/2154972	180136/179581	2050979/2154972	517799/538743
990541/1077486	1025041/1077486	511888/538743	1009309/1077486
1121365/1077486	2062387/2154972	694025/718324	1923145/2154972
2105167/2154972	2057327/2154972	176433/179581	497651/538743
2000149/2154972	1039807/1077486	664263/718324	2076647/2154972
175835/179581	323081/359162	665321/718324	1052549/1077486
691955/718324	2170349/2154972	169878/179581	508507/538743
179745/179581	632937/718324	1892969/2154972	1064693/1077486
1024765/1077486	2169935/2154972	181286/179581	1909207/2154972
1994353/2154972	351601/359162	335455/359162	2212025/2154972
2067493/2154972	724891/718324	176341/179581	349255/359162
2105305/2154972	2175823/2154972	2088515/2154972	339227/359162
716657/718324	664815/718324	557773/538743	949601/1077486
558325/538743	988747/1077486	546250/538743	660721/718324
1012805/1077486	1966891/2154972	2034097/2154972	2099233/2154972
1976827/2154972	1094777/1077486	519662/538743	674015/718324
1920523/2154972	477457/538743	360709/359162	333201/359162
508231/538743	721947/718324	175260/179581	2105857/2154972
2139529/2154972	742693/718324	342079/359162	367471/359162
732343/718324	524147/538743	163760/179581	2028025/2154972
1973101/2154972	313283/359162	484886/538743	356707/359162
356661/359162	518282/538743	353257/359162	497306/538743	691771/718324
329475/359162	168866/179581	1049053/1077486	166290/179581
523687/538743	477089/538743	2043343/2154972	2007923/2154972
2205355/2154972	165439/179581	663251/718324	489716/538743
648025/718324	2195419/2154972	323541/359162	652579/718324
652211/718324	2180239/2154972	2096335/2154972	999097/1077486
354085/359162	698441/718324	344563/359162	2141507/2154972
2031889/2154972	485093/538743	2166071/2154972	172983/179581
1107841/1077486	2187185/2154972	341113/359162	931523/1077486
2089895/2154972	1054987/1077486	1002409/1077486	181217/179581
674061/718324	495650/538743	1012529/1077486	1963763/2154972
342999/359162	2248319/2154972	2203699/2154972	536590/538743
752307/718324	488129/538743	341573/359162	717991/718324	514694/538743
168889/179581	1841357/2154972	2143531/2154972	349669/359162
2045459/2154972	512693/538743	2151167/2154972	549539/538743
2100613/2154972	649497/718324	2122003/2154972	518374/538743
2170211/2154972	495604/538743	1898305/2154972	541903/538743
1012115/1077486	505816/538743	2144543/2154972	372117/359162
526861/538743	709527/718324	314157/359162	362319/359162	370921/359162
643287/718324	2027887/2154972	2239487/2154972	1037047/1077486
1010689/1077486	2064089/2154972	357857/359162	2092057/2154972
1126241/1077486	694669/718324	981571/1077486	491464/538743
1060967/1077486	152858/179581	1985705/2154972	344241/359162
181493/179581	360985/359162	175444/179581	699453/718324	697613/718324
707733/718324	992887/1077486	2118967/2154972	718451/718324
658743/718324	539074/538743	1041463/1077486	997073/1077486
970439/1077486	994313/1077486	1973239/2154972	2015881/2154972
515683/538743	690713/718324	2009119/2154972	726317/718324
2056361/2154972	1993939/2154972	1029319/1077486	2000609/2154972
2144221/2154972	2111929/2154972	525136/538743	721947/718324
175996/179581	1061519/1077486	491533/538743	1958611/2154972
1006273/1077486	706997/718324	557014/538743	2051255/2154972
2251861/2154972	1954379/2154972	2158067/2154972	659801/718324
725719/718324	152720/179581	1032815/1077486	1014691/1077486
1912841/2154972	486473/538743	493810/538743	2217913/2154972
1026007/1077486	2070115/2154972	357811/359162	1036127/1077486
2041043/2154972	1954655/2154972	549907/538743	493097/538743
1033321/1077486	520513/538743}	{2661491/2148787	2456147/2148787
2410262/2148787	2464588/2148787	2199858/2148787	2186311/2148787
2441082/2148787	2183988/2148787	2347564/2148787	2551022/2148787
2266351/2148787	2359225/2148787	2334500/2148787	2391609/2148787
2104500/2148787	2154295/2148787	2263752/2148787	2316997/2148787
2232219/2148787	2297240/2148787	2162000/2148787	2267064/2148787
2325553/2148787	2324357/2148787	2236221/2148787	2297378/2148787
2400096/2148787	2348461/2148787	2247698/2148787	2457159/2148787
2476157/2148787	2292640/2148787	2256139/2148787	2267869/2148787
2265638/2148787	2091804/2148787	2232127/2148787	2378177/2148787
2353728/2148787	2314743/2148787	2376038/2148787	2138839/2148787
2088929/2148787	2153973/2148787	2380937/2148787	2165565/2148787
2215291/2148787	2451915/2148787	2210599/2148787	2295860/2148787
2242224/2148787	2165864/2148787	2324886/2148787	2140242/2148787
2274194/2148787	2153467/2148787	2204734/2148787	2109882/2148787
2027956/2148787	2265707/2148787	2282773/2148787	2233300/2148787
2147763/2148787	2352164/2148787	2116989/2148787	2101671/2148787
2257588/2148787	2237302/2148787	2080304/2148787	2154433/2148787
26657/25889	2284360/2148787	2246594/2148787	2334339/2148787
2024368/2148787	2251447/2148787	2330038/2148787	2161379/2148787
2214601/2148787	2170855/2148787	1988948/2148787	2228240/2148787
2177755/2148787	2274125/2148787	2178767/2148787	2201514/2148787
2152754/2148787	2007279/2148787	2233001/2148787	2176030/2148787
2290110/2148787	2104017/2148787	2130490/2148787	2324196/2148787
2208989/2148787	2059719/2148787	2300253/2148787	2278725/2148787
2181320/2148787	2276954/2148787	2212094/2148787	2292249/2148787
2254069/2148787	2084214/2148787	2010476/2148787	2095668/2148787
2328865/2148787	2104224/2148787	1987568/2148787	2330981/2148787
1980553/2148787	2298666/2148787	2216119/2148787	2122394/2148787
2034879/2148787	2128098/2148787	2252298/2148787	2247629/2148787
2025564/2148787	2213198/2148787	2047253/2148787	2283509/2148787
2172235/2148787	2419002/2148787	2251861/2148787	27738/25889
2047207/2148787	2163012/2148787	2141737/2148787	1970502/2148787
2224767/2148787	2082535/2148787	2316169/2148787	1896396/2148787
2343585/2148787	2198524/2148787	2185460/2148787	2138724/2148787
2227067/2148787	2295423/2148787	2014570/2148787	2273642/2148787
2143692/2148787	2142450/2148787	2100107/2148787	2129708/2148787
2126488/2148787	2083524/2148787	2116966/2148787	2152501/2148787
2131525/2148787	2228102/2148787	25783/25889	2012224/2148787
24426/25889	2106869/2148787	2277000/2148787	2226354/2148787
2016203/2148787	2231966/2148787	2108180/2148787	2399797/2148787
2043688/2148787	2066803/2148787	2245007/2148787	2170556/2148787
1946352/2148787	2405639/2148787	2218810/2148787	25484/25889
2118806/2148787	2284314/2148787	2014156/2148787	2070759/2148787
2242477/2148787	2202641/2148787	2245352/2148787	2159148/2148787
2032211/2148787	2144635/2148787	2215958/2148787	2243144/2148787
2375440/2148787	2138678/2148787	2110227/2148787	2130628/2148787
2241810/2148787	2101878/2148787	2257611/2148787	2159562/2148787
2466957/2148787	2217867/2148787	2235853/2148787	1952286/2148787
2100751/2148787	2186081/2148787	2256415/2148787	2180584/2148787
2208759/2148787	2136953/2148787	2296872/2148787	2141185/2148787
2245996/2148787	2127500/2148787	2106961/2148787	2280335/2148787
2123222/2148787	2300805/2148787	2356074/2148787	2147763/2148787
2032924/2148787	2247100/2148787	2116046/2148787	2093460/2148787
2215291/2148787	2095231/2148787	2218994/2148787	2149258/2148787
2080925/2148787	2364883/2148787	2224675/2148787	2281623/2148787
2187254/2148787	2042193/2148787	2269732/2148787	2121911/2148787
2215820/2148787	2161747/2148787	2251079/2148787	2316192/2148787
2175110/2148787	2206413/2148787	1891244/2148787	2198455/2148787
2083248/2148787	2376567/2148787	2165151/2148787	2190819/2148787
2102315/2148787	2269387/2148787	2194706/2148787	2476341/2148787
2158642/2148787	2281784/2148787	2238843/2148787	2204780/2148787
2111768/2148787	2209104/2148787	2176835/2148787	2179250/2148787
2008935/2148787	2144957/2148787	2359018/2148787	2333051/2148787
2056315/2148787	2147901/2148787	2262809/2148787	2047368/2148787
2201422/2148787	1935335/2148787	2202848/2148787	2212738/2148787
2155997/2148787	2186495/2148787	2268467/2148787	2229643/2148787
2016410/2148787	2104799/2148787	2165795/2148787	2306647/2148787
1941430/2148787	2311684/2148787	2328911/2148787	2158826/2148787
2237049/2148787	2012799/2148787	2039226/2148787	2085571/2148787
1976413/2148787	2213612/2148787	2357063/2148787	2226722/2148787
2397750/2148787	2025173/2148787	2082466/2148787	2033430/2148787
2262556/2148787	2206091/2148787	2285487/2148787	2132399/2148787
1983359/2148787	2157975/2148787	2319481/2148787	2058638/2148787
2054406/2148787	2082397/2148787	2150891/2148787	2252827/2148787
2186886/2148787	2123820/2148787	2188795/2148787	2107927/2148787
2036006/2148787	2282842/2148787	2115379/2148787	2158803/2148787
2145532/2148787	2081408/2148787	2226837/2148787	26473/25889
2221110/2148787	2083846/2148787	2193487/2148787	2159539/2148787
2091390/2148787	2211473/2148787	2059719/2148787	2091850/2148787
2165013/2148787	2193556/2148787	2061996/2148787	2140150/2148787
2070828/2148787	2140035/2148787	2146935/2148787	2040698/2148787
2075911/2148787	2422843/2148787	2153467/2148787	2230448/2148787
2424476/2148787	2208276/2148787	2129731/2148787	2062686/2148787
2225917/2148787	2180561/2148787	2044148/2148787	2047138/2148787
2324794/2148787	2038996/2148787	2198800/2148787	2169475/2148787
2210829/2148787	2162207/2148787	2135642/2148787	1974044/2148787
2162207/2148787	1887518/2148787	2129271/2148787	2106409/2148787
2023195/2148787	2383352/2148787	2279622/2148787	2145187/2148787
2111745/2148787	2053854/2148787	2131341/2148787	1850603/2148787
2059949/2148787	2165542/2148787	2239763/2148787	2062364/2148787
2119174/2148787	2030946/2148787	2179457/2148787	2184356/2148787
2288983/2148787	2079476/2148787	2066251/2148787	2172120/2148787
2226699/2148787	2242362/2148787	2028554/2148787	2121221/2148787
2013305/2148787	2311638/2148787	2227389/2148787	2201238/2148787
2151075/2148787	2105834/2148787	2176421/2148787	2041204/2148787
2200640/2148787	2320838/2148787	2133802/2148787	2193487/2148787
2165910/2148787	2308809/2148787	2109790/2148787	2321850/2148787
2177755/2148787	2282635/2148787	2373002/2148787	2183919/2148787
2269663/2148787	2061076/2148787	1951274/2148787	2079246/2148787
2015099/2148787	2101878/2148787	2051600/2148787	2157998/2148787
2206666/2148787	2311063/2148787	2129938/2148787	2097554/2148787
2259313/2148787	2204182/2148787	2120048/2148787	2038030/2148787
2195741/2148787	2033752/2148787	2098175/2148787	2270284/2148787
2298091/2148787	2088308/2148787	1986671/2148787	2077935/2148787
2468567/2148787	2148246/2148787	2071472/2148787	2105949/2148787
2076325/2148787	2133618/2148787	1986165/2148787	2082397/2148787
2238429/2148787	2047000/2148787	2076785/2148787	2158343/2148787
2092632/2148787	1908011/2148787	2134124/2148787	2103672/2148787
2201376/2148787	2060915/2148787	2164944/2148787	2162115/2148787
2102246/2148787	2136079/2148787	1898880/2148787	2168992/2148787
1997251/2148787	2178238/2148787	2038605/2148787	2262648/2148787
2144658/2148787	2145785/2148787	2234588/2148787	2102752/2148787
2015766/2148787	2156802/2148787	2012891/2148787	2046908/2148787
2206344/2148787	2164139/2148787	2144497/2148787	2147579/2148787
2045298/2148787	2201422/2148787	2313915/2148787	2198524/2148787
2155882/2148787	2097002/2148787	2187300/2148787	2116690/2148787
2128374/2148787	2261084/2148787	2149143/2148787	2154410/2148787
2300207/2148787	2087319/2148787	2117173/2148787	2095300/2148787
2103028/2148787	26220/25889	2200893/2148787	1934024/2148787
2136562/2148787	2171683/2148787	2202825/2148787	2188864/2148787
2146889/2148787	2105397/2148787	2035661/2148787	2362399/2148787
2058615/2148787	2096611/2148787	2235853/2148787	2120071/2148787
2316353/2148787	2094909/2148787	2189646/2148787	2257634/2148787
2103304/2148787	2095760/2148787	2284590/2148787	2069770/2148787
2156043/2148787	2050634/2148787	1673411/2148787	1664832/2148787
1985797/2148787	1769206/2148787	1847981/2148787	1820013/2148787
1969076/2148787	21827/25889	1785789/2148787	1904538/2148787
1638888/2148787	1904745/2148787	1701977/2148787	1936462/2148787
22195/25889	1920086/2148787	1929746/2148787	1874201/2148787
1917786/2148787	2089251/2148787	1954149/2148787	2006267/2148787
1860332/2148787	1911070/2148787	1962636/2148787	1989270/2148787
2051025/2148787	2016433/2148787	2064917/2148787	1828960/2148787
1988879/2148787	1985843/2148787	1749357/2148787	23299/25889
1959163/2148787	1937060/2148787	2012477/2148787	2249791/2148787
2101349/2148787	1778636/2148787	2096726/2148787	1719158/2148787
2011327/2148787	1957277/2148787	1849476/2148787	1956794/2148787
2077291/2148787	1980323/2148787	1835515/2148787	2015375/2148787
2200088/2148787	1837815/2148787	1779993/2148787	1944673/2148787
1873787/2148787	1967673/2148787	2014340/2148787	1918913/2148787
1860332/2148787	2076808/2148787	2052474/2148787	2002771/2148787
2102476/2148787	2094748/2148787	2019515/2148787	2080971/2148787
1961463/2148787	2083892/2148787	2070391/2148787	2075727/2148787
1966523/2148787	1844945/2148787	1976781/2148787	2152800/2148787
2092977/2148787	1852926/2148787	2041733/2148787	2096565/2148787
2087963/2148787	2008682/2148787	2030831/2148787	1993088/2148787
2208207/2148787	2028554/2148787	2217315/2148787	2037892/2148787
1847521/2148787	2142956/2148787	1966822/2148787	1912289/2148787
2032349/2148787	1947456/2148787	2185276/2148787	1966753/2148787
1893935/2148787	2072185/2148787	1927607/2148787	2234542/2148787
1969444/2148787	1953022/2148787	2026944/2148787	2268812/2148787
22747/25889	2010361/2148787	1924617/2148787	2154157/2148787
2071081/2148787	2015651/2148787	2081615/2148787	1948974/2148787
1893268/2148787	1955253/2148787	2151489/2148787	2228332/2148787
1937589/2148787	1919212/2148787	2029474/2148787	2043182/2148787
2013098/2148787	1983934/2148787	2006474/2148787	2031820/2148787
2010039/2148787	1970019/2148787	1924525/2148787	2011603/2148787
2063491/2148787	2017307/2148787	2047023/2148787	2096059/2148787
1974941/2148787	2126695/2148787	2130582/2148787	2092126/2148787
2112159/2148787	2104891/2148787	2092011/2148787	2076003/2148787
2168762/2148787	2019331/2148787	2147441/2148787	2210806/2148787
2173914/2148787	2151328/2148787	2009004/2148787	2090861/2148787
1971583/2148787	2055464/2148787	2094932/2148787	1970525/2148787
1976896/2148787	2093690/2148787	1815252/2148787	1910541/2148787
2066481/2148787	2134469/2148787	2177318/2148787	2083225/2148787
2054935/2148787	1924065/2148787	2222582/2148787	1929401/2148787
2119289/2148787	2043711/2148787	2124395/2148787	2082811/2148787
1957231/2148787	2070092/2148787	26910/25889	2074784/2148787
2124372/2148787	2024529/2148787	2064342/2148787	2033430/2148787
2064411/2148787	2033062/2148787	1912381/2148787	1988120/2148787
2049530/2148787	2146061/2148787	2074301/2148787	2085985/2148787
2125338/2148787	1965879/2148787	2048242/2148787	1986165/2148787
2100843/2148787	1938049/2148787	1995434/2148787	1965534/2148787
2189554/2148787	1826039/2148787	1928895/2148787	2100360/2148787
2020044/2148787	2182217/2148787	1972319/2148787	1957277/2148787
2098198/2148787	1951849/2148787	2083800/2148787	2174282/2148787
2189347/2148787	2136907/2148787	2052060/2148787	2051692/2148787
1948031/2148787	1983865/2148787	2026599/2148787	2144842/2148787
1763479/2148787	1876133/2148787	1960175/2148787	2116184/2148787
2127201/2148787	2062847/2148787	1840460/2148787	2048978/2148787
2044286/2148787	2143163/2148787	2122325/2148787	2174926/2148787
2197190/2148787	2086100/2148787	2144244/2148787	2080097/2148787
2008406/2148787	1947525/2148787	2045275/2148787	2028232/2148787
1965396/2148787	1976804/2148787	1978943/2148787	2339215/2148787
2152340/2148787	1706968/2148787	2122371/2148787	2034189/2148787
2032924/2148787	1972043/2148787	2055073/2148787	2045551/2148787
2105673/2148787	2136447/2148787	1978851/2148787	1841794/2148787
2033706/2148787	2071909/2148787	2205079/2148787	2229666/2148787
2273711/2148787	1781741/2148787	1989500/2148787	2019032/2148787
2027013/2148787	2008245/2148787	2007532/2148787	1932184/2148787
2044516/2148787	1915946/2148787	2193832/2148787	2148499/2148787
2087894/2148787	2178100/2148787	1936830/2148787	2024782/2148787
2268858/2148787	2012063/2148787	1956771/2148787	1984095/2148787
2071840/2148787	2125338/2148787	2153237/2148787	2030394/2148787
1896787/2148787	2315272/2148787	2209909/2148787	2090953/2148787
2069862/2148787	2013282/2148787	2038398/2148787	2156549/2148787
2058178/2148787	2201330/2148787	2123452/2148787	2040376/2148787
2278955/2148787	1993663/2148787	2151259/2148787	1997021/2148787
1908839/2148787	2113953/2148787	1998631/2148787	2104178/2148787
1971238/2148787	2274263/2148787	2372427/2148787	1934898/2148787
1888346/2148787	2208667/2148787	1960175/2148787	2011557/2148787
2084904/2148787	1965856/2148787	1994238/2148787	2188082/2148787
2050519/2148787	2121658/2148787	2228470/2148787	2121359/2148787
2034764/2148787	1995342/2148787	1895867/2148787	2118300/2148787
2093644/2148787	2072254/2148787	2152363/2148787	1979909/2148787
2044677/2148787	2089297/2148787	1998355/2148787	2042469/2148787
1930413/2148787	2201192/2148787	2102637/2148787	2114758/2148787
1953390/2148787	2088722/2148787	2163932/2148787	2043987/2148787
2129869/2148787	1991225/2148787	2051623/2148787	2120945/2148787
2049898/2148787	2134998/2148787	2177111/2148787	1966063/2148787
1861528/2148787	1965166/2148787	2077498/2148787	2115425/2148787
2163748/2148787	1973423/2148787	2077590/2148787	1960198/2148787
2189117/2148787	2020849/2148787	2042354/2148787	2090838/2148787
2060892/2148787	2280818/2148787	2119036/2148787	1995112/2148787
2124901/2148787	2121175/2148787	2159194/2148787	2069954/2148787
2129179/2148787	1994307/2148787	2097002/2148787	1991179/2148787
2074278/2148787	1963487/2148787	2056614/2148787	2234335/2148787
2046287/2148787	2154272/2148787	2153421/2148787	1932161/2148787
2157124/2148787	2163495/2148787	1858952/2148787	2093874/2148787
1952585/2148787	1932943/2148787	2100613/2148787	1965327/2148787
2202503/2148787	2219730/2148787	2193694/2148787	2186472/2148787
1984233/2148787	2147556/2148787	1842668/2148787	1944397/2148787
2135412/2148787	1932069/2148787	1794437/2148787	2104385/2148787
1871211/2148787	2094518/2148787	1948192/2148787	2027887/2148787
2172948/2148787	2326565/2148787	2034120/2148787	2129478/2148787
2157147/2148787	2136723/2148787	1970617/2148787	2104477/2148787
2162414/2148787	2232380/2148787	2191992/2148787	2166439/2148787
2115517/2148787	2005807/2148787	2204803/2148787	2074853/2148787
1977471/2148787	1919580/2148787	2171660/2148787	2054360/2148787
2054682/2148787	2057948/2148787	2125821/2148787	2103741/2148787
2047575/2148787	2051071/2148787	2083823/2148787	2146981/2148787
2195833/2148787	2273228/2148787	2088469/2148787	2231115/2148787
25185/25889	2117886/2148787	1979564/2148787	2109284/2148787
2093897/2148787	2246686/2148787	2149649/2148787	2123636/2148787
2161793/2148787	1964177/2148787	2238590/2148787	2135205/2148787
2064848/2148787	2080419/2148787	1942649/2148787	2276080/2148787
2057051/2148787	2313938/2148787	2076325/2148787	2091850/2148787
2163932/2148787	2146981/2148787	2178491/2148787	1912841/2148787
2110043/2148787	2037294/2148787	2008751/2148787	1958289/2148787
2094748/2148787	2304462/2148787	2045229/2148787	2264741/2148787
2007003/2148787	2050772/2148787	2073772/2148787	2140771/2148787
1980898/2148787	2119128/2148787	2082834/2148787	2108157/2148787
2106892/2148787	2061329/2148787	2107674/2148787	1887587/2148787
2105857/2148787	2164507/2148787	1987959/2148787	2170418/2148787
2179641/2148787	2137597/2148787	2016893/2148787	2077682/2148787
2085249/2148787	1921926/2148787	2038881/2148787	1829305/2148787
2191325/2148787	1880020/2148787	2116322/2148787	2167359/2148787
1980392/2148787	2020412/2148787	2042262/2148787	2026576/2148787
2116115/2148787	2203584/2148787	2030187/2148787	2299885/2148787
2155399/2148787	2120968/2148787	1945823/2148787	2243121/2148787
2116023/2148787	2055188/2148787	2173638/2148787	2069839/2148787
1988488/2148787	2121037/2148787	2075842/2148787	2378867/2148787
1967995/2148787	2055487/2148787	2293491/2148787	2182286/2148787
2019377/2148787	2174926/2148787	2135780/2148787	2155100/2148787
2090470/2148787	2082512/2148787	2119956/2148787	2242960/2148787
2048334/2148787	2002380/2148787	2089757/2148787	2067401/2148787
2145739/2148787	2006750/2148787	1980898/2148787	2069080/2148787
2059420/2148787	2305865/2148787	2020826/2148787	2259635/2148787
2001828/2148787	2088492/2148787	2002035/2148787	1954172/2148787
2023586/2148787	2067792/2148787	2122601/2148787	2240867/2148787
2050335/2148787	2013282/2148787	2120922/2148787	2100176/2148787
2125384/2148787	1900467/2148787	2194844/2148787	2101395/2148787
1949388/2148787	2089366/2148787	2094794/2148787	2080120/2148787
1970180/2148787	2056959/2148787	2088308/2148787	2093667/2148787
2153559/2148787	2151098/2148787	1984532/2148787	1995710/2148787
2228332/2148787	2133526/2148787	2038168/2148787	1966615/2148787
2010499/2148787	2203239/2148787	27278/25889	2121014/2148787
1999252/2148787	2061927/2148787	1980047/2148787	2147763/2148787
2235531/2148787	2074692/2148787	2143508/2148787	2071656/2148787
1955690/2148787	2164760/2148787	2112297/2148787	2110434/2148787
2159355/2148787	2016778/2148787	2094012/2148787	1998401/2148787
2131479/2148787	2032763/2148787	2053233/2148787	1999712/2148787
1962912/2148787	2119979/2148787	1928964/2148787	2089849/2148787
2011327/2148787	2139437/2148787	2211358/2148787	2275781/2148787
2135044/2148787	2120968/2148787	2109905/2148787	1987200/2148787
2117817/2148787	2217522/2148787	1860447/2148787	2091160/2148787
1989960/2148787	2155445/2148787	2266880/2148787	2214601/2148787
1941016/2148787	2216786/2148787	2193418/2148787	2069241/2148787
2038513/2148787	2066067/2148787	2161287/2148787	2071334/2148787
1890485/2148787	2104500/2148787	2159631/2148787	2005577/2148787
2282865/2148787	2233162/2148787	2332499/2148787	2187829/2148787
2322425/2148787	2284406/2148787	2058477/2148787	1960727/2148787
1951297/2148787	1899984/2148787	2011465/2148787	2011488/2148787
2066389/2148787	1980576/2148787	2122647/2148787	2031107/2148787
2166002/2148787	2198409/2148787	2157722/2148787	2018618/2148787
2027749/2148787	2004818/2148787	2064733/2148787	2108065/2148787
2072231/2148787	2105742/2148787	2061444/2148787	2085295/2148787
2141576/2148787	2015260/2148787	2146728/2148787	2143071/2148787
2184586/2148787	25369/25889	2160666/2148787	2121704/2148787
1954356/2148787	2077613/2148787	1993525/2148787	25024/25889
1972411/2148787	2109077/2148787	2073266/2148787	2145118/2148787
2145509/2148787	1891681/2148787	2118323/2148787	1935795/2148787
2030739/2148787	1925261/2148787	2093667/2148787	2128811/2148787
2178491/2148787	2157239/2148787	2178238/2148787	2341998/2148787
2056223/2148787	1931379/2148787	2047989/2148787	2255311/2148787
2178629/2148787	1966868/2148787	1841380/2148787	2097646/2148787
1958496/2148787	1930758/2148787	1835952/2148787	2057120/2148787
2100728/2148787	2052313/2148787	2143255/2148787	2198317/2148787
2055533/2148787	2105397/2148787	2112481/2148787	2015582/2148787
1919994/2148787	2114206/2148787	2216464/2148787	2176513/2148787
2174903/2148787	2122969/2148787	2131180/2148787	1975907/2148787
2277736/2148787	2176007/2148787	1984256/2148787	2030739/2148787
1995365/2148787	24104/25889	2018066/2148787	2087043/2148787
2018043/2148787	2187461/2148787	25070/25889	2058523/2148787
1923099/2148787	2260072/2148787	2061789/2148787	2119427/2148787
1980277/2148787	1998401/2148787	2010062/2148787	2050933/2148787
2108203/2148787	2069517/2148787	2117748/2148787	2091919/2148787
2020941/2148787	1979541/2148787	1813780/2148787	2222674/2148787
2205792/2148787	2267087/2148787	2049645/2148787	1976804/2148787
2255035/2148787	2103649/2148787	2102384/2148787	2149281/2148787
2285510/2148787	1945432/2148787	2133710/2148787	2020550/2148787
1957070/2148787	23874/25889	2110618/2148787	2178629/2148787
2187254/2148787	2160850/2148787	1913646/2148787	2059857/2148787
2157676/2148787	2062111/2148787	2113631/2148787	1992467/2148787
2063468/2148787	2001966/2148787	2080327/2148787	2219040/2148787
2003185/2148787	2097163/2148787	2101487/2148787	2086307/2148787
2125775/2148787	2057994/2148787	1965396/2148787	1990374/2148787
2085594/2148787	2019101/2148787	2063928/2148787	2086951/2148787
2179250/2148787	2130651/2148787	2183068/2148787	2128857/2148787
2249607/2148787	2102913/2148787	2031245/2148787	1954632/2148787
2041365/2148787	1898972/2148787	2050105/2148787	2073197/2148787
1996630/2148787	1992490/2148787	2192613/2148787	2103304/2148787
2044378/2148787	2095116/2148787	2090884/2148787	2205148/2148787
2079407/2148787	1999160/2148787	2017560/2148787	2003737/2148787
2085180/2148787	2120393/2148787	1963257/2148787	1888737/2148787
1993893/2148787	2057580/2148787	2058822/2148787	2085663/2148787
2086284/2148787	2040468/2148787	2200479/2148787	1977241/2148787
2259129/2148787	2172258/2148787	2123751/2148787	1963395/2148787
2186610/2148787	1959209/2148787	2166140/2148787	2069011/2148787
1944121/2148787	1925744/2148787	2211979/2148787	2020205/2148787
2004013/2148787	2148039/2148787	2084996/2148787	1974320/2148787
2024943/2148787	1901594/2148787	1872660/2148787	2016364/2148787
1928573/2148787	2048219/2148787	2163978/2148787	25553/25889
2021447/2148787	2016548/2148787	2194499/2148787	2044746/2148787
2193395/2148787	2212140/2148787	2166209/2148787	2053256/2148787
23667/25889	2058523/2148787	2115701/2148787	1946812/2148787
1858285/2148787	2196638/2148787	2276747/2148787	1953068/2148787
2151282/2148787	1973584/2148787	2073772/2148787	2059282/2148787
2176352/2148787	2255127/2148787	2015283/2148787	2260210/2148787
2119933/2148787	1923007/2148787	1950469/2148787	2130398/2148787
2010844/2148787	1983152/2148787	2042515/2148787	2032671/2148787
2068137/2148787	2156112/2148787	2151098/2148787	2084536/2148787
1881446/2148787	2002265/2148787	2163564/2148787	2082834/2148787
2016985/2148787	2031728/2148787	1943661/2148787	2138609/2148787
2108249/2148787	1981634/2148787	1958450/2148787	2122486/2148787
2180791/2148787	2092839/2148787	1883769/2148787	2080465/2148787
2100015/2148787	2018112/2148787	2096335/2148787	1939912/2148787
2222697/2148787	2118622/2148787	2016801/2148787	2123153/2148787
1962130/2148787	2165818/2148787	1996630/2148787	2069494/2148787
2194223/2148787	2084122/2148787	2318538/2148787	2048012/2148787
1946352/2148787	2064342/2148787	2066435/2148787	2059673/2148787
2087020/2148787	2041227/2148787	2182792/2148787	2133089/2148787
1921144/2148787	2149419/2148787	2225181/2148787	2028071/2148787
2205654/2148787	1962958/2148787	2135458/2148787	1907206/2148787
2166830/2148787	1927653/2148787	1988672/2148787	2157331/2148787
2112665/2148787	2124809/2148787	2093667/2148787	2123958/2148787
2152570/2148787	2178744/2148787	2182194/2148787	2032142/2148787
2092931/2148787	2011442/2148787	2111860/2148787	2149235/2148787
2026231/2148787	1979196/2148787	2117426/2148787	2105328/2148787
2070161/2148787	2084214/2148787	2053141/2148787	2069448/2148787
1937796/2148787	2002725/2148787	2146728/2148787	2156273/2148787
2089665/2148787	2009142/2148787	2140725/2148787	2069080/2148787
1951021/2148787	2191854/2148787	1962153/2148787	2079108/2148787
2039111/2148787	1964982/2148787	2108525/2148787	2040859/2148787
2069655/2148787	2015421/2148787	2157032/2148787	2120508/2148787
2001736/2148787	1824015/2148787	2123268/2148787	27117/25889
2040445/2148787	2041227/2148787	2065055/2148787	2191440/2148787
2113033/2148787	2037386/2148787	2050220/2148787	2099969/2148787
2170188/2148787	2092954/2148787	2272216/2148787	2004726/2148787
1852305/2148787	2131870/2148787	1969927/2148787	2231345/2148787
2271112/2148787	2297309/2148787	2115425/2148787	2163334/2148787
2126879/2148787	2101740/2148787	2046678/2148787	1975470/2148787
2021884/2148787	2097508/2148787	2024621/2148787	2051508/2148787
1940349/2148787	2028416/2148787	2144934/2148787	1949756/2148787
2072829/2148787	2021217/2148787	1964062/2148787	2121244/2148787
2039065/2148787	2196362/2148787}	{2631384/2193385	2560797/2193385
2243558/2193385	2436344/2193385	488796/438677	2439771/2193385
2353889/2193385	2161586/2193385	2337881/2193385	2419232/2193385
2330682/2193385	2382271/2193385	458988/438677	2369207/2193385
2319964/2193385	2260946/2193385	2556887/2193385	2195626/2193385
2310304/2193385	2212554/2193385	505126/438677	465888/438677
2260532/2193385	450938/438677	2131732/2193385	2103143/2193385
481091/438677	2263223/2193385	2145463/2193385	416875/438677
2344597/2193385	2261107/2193385	402937/438677	2382363/2193385
2305451/2193385	2218948/2193385	2238659/2193385	2207563/2193385
2276747/2193385	2043504/2193385	2281853/2193385	2166646/2193385
2232334/2193385	2141783/2193385	2298827/2193385	2209081/2193385
418324/438677	2123107/2193385	2242914/2193385	2288109/2193385
497168/438677	2032372/2193385	2383582/2193385	2347794/2193385
2233208/2193385	2220466/2193385	2108249/2193385	2306417/2193385
445993/438677	2297746/2193385	2111032/2193385	2242017/2193385
2144934/2193385	423660/438677	2301656/2193385	2191601/2193385
2168601/2193385	2278909/2193385	2268536/2193385	452755/438677
2104638/2193385	2201514/2193385	442221/438677	2438437/2193385
1992996/2193385	2221938/2193385	2242799/2193385	2097669/2193385
2276747/2193385	2180584/2193385	2175823/2193385	2152018/2193385
424557/438677	2268651/2193385	2292111/2193385	2263844/2193385
2106409/2193385	2102821/2193385	2166669/2193385	2195189/2193385
2440047/2193385	2200088/2193385	2134699/2193385	2318561/2193385
2138218/2193385	1958864/2193385	2228792/2193385	424557/438677
2236428/2193385	2148453/2193385	2422981/2193385	2301886/2193385
465198/438677	20539/21295	2152846/2193385	2113562/2193385
2193809/2193385	2087181/2193385	417358/438677	2105926/2193385
2017399/2193385	2022827/2193385	2105213/2193385	2178192/2193385
2364239/2193385	2273872/2193385	2248641/2193385	443670/438677
1950446/2193385	2053578/2193385	2313639/2193385	2200617/2193385
2233116/2193385	23483/21295	2082696/2193385	2309591/2193385
2196132/2193385	2157998/2193385	2321689/2193385	2124418/2193385
2037294/2193385	2309637/2193385	2129294/2193385	448500/438677
2395358/2193385	2118093/2193385	442911/438677	2343999/2193385
4002/4259	2258784/2193385	424028/438677	432676/438677	1984371/2193385
2247422/2193385	2156043/2193385	2256369/2193385	2194223/2193385
2059558/2193385	2192751/2193385	2123176/2193385	2208989/2193385
2016433/2193385	2171637/2193385	417795/438677	2299494/2193385
2302484/2193385	425431/438677	2193901/2193385	2227113/2193385
2352808/2193385	2206597/2193385	2189186/2193385	2117932/2193385
1962268/2193385	2339468/2193385	462714/438677	2099049/2193385
2120623/2193385	1956633/2193385	2078096/2193385	2251999/2193385
2095277/2193385	2172649/2193385	20516/21295	2179388/2193385
2094311/2193385	464692/438677	2009648/2193385	2318561/2193385
2079154/2193385	2282267/2193385	2125568/2193385	2178077/2193385
2189278/2193385	2275758/2193385	2005508/2193385	2041227/2193385
448822/438677	2372634/2193385	2076716/2193385	1932736/2193385
2267662/2193385	444360/438677	2116046/2193385	2195373/2193385
2278541/2193385	2342136/2193385	1983727/2193385	2137413/2193385
2179043/2193385	2281899/2193385	2269801/2193385	2075198/2193385
2155008/2193385	2245927/2193385	2049898/2193385	2204688/2193385
2251493/2193385	412965/438677	2255656/2193385	2061007/2193385
2289834/2193385	2357822/2193385	2233921/2193385	2258669/2193385
2362054/2193385	1965511/2193385	426995/438677	2058546/2193385
2235186/2193385	444061/438677	2300391/2193385	2176973/2193385
2046287/2193385	2073312/2193385	2170533/2193385	2024253/2193385
427179/438677	2283302/2193385	19826/21295	2126373/2193385
2135228/2193385	1973814/2193385	411424/438677	2203009/2193385
2252597/2193385	2245076/2193385	2377027/2193385	2174213/2193385
420325/438677	2044884/2193385	426788/438677	2140909/2193385
2006152/2193385	409032/438677	2191624/2193385	2101487/2193385
2175846/2193385	406916/438677	2096979/2193385	2060846/2193385
2066228/2193385	2148959/2193385	2059213/2193385	2155997/2193385
455331/438677	2096657/2193385	2270928/2193385	2163863/2193385
2237003/2193385	422372/438677	2208598/2193385	428398/438677
2137344/2193385	2207448/2193385	2382386/2193385	2041641/2193385
404340/438677	427087/438677	442382/438677	2243604/2193385
2320263/2193385	2200916/2193385	2277621/2193385	426558/438677
447258/438677	2115632/2193385	2111791/2193385	2073473/2193385
2189577/2193385	2184034/2193385	2157469/2193385	2307751/2193385
427363/438677	2024943/2193385	441416/438677	409055/438677
446016/438677	2237624/2193385	2210783/2193385	2218534/2193385
458413/438677	2276678/2193385	2374198/2193385	2133917/2193385
2253517/2193385	428881/438677	2138816/2193385	2039939/2193385
413540/438677	2152501/2193385	2092149/2193385	418048/438677
2232656/2193385	2135757/2193385	2043343/2193385	2141967/2193385
2251516/2193385	438219/438677	1974504/2193385	2265753/2193385
2185529/2193385	436218/438677	2033361/2193385	22287/21295
2175409/2193385	2206574/2193385	428536/438677	2238843/2193385
2330636/2193385	2159838/2193385	2211151/2193385	427800/438677
2167129/2193385	2263154/2193385	2058017/2193385	418002/438677
417128/438677	2252436/2193385	2288707/2193385	2120876/2193385
2279001/2193385	2078188/2193385	1965557/2193385	2225043/2193385
2093299/2193385	445970/438677	2220397/2193385	2019423/2193385
2189071/2193385	434447/438677	412390/438677	2313961/2193385
1990374/2193385	2112067/2193385	2315226/2193385	2079016/2193385
2180492/2193385	1878686/2193385	2093023/2193385	1983267/2193385
2046701/2193385	2009763/2193385	2002978/2193385	2115126/2193385
2326013/2193385	2449132/2193385	2234887/2193385	2138517/2193385
2178767/2193385	2210047/2193385	2217637/2193385	2206643/2193385
446361/438677	2090194/2193385	2186794/2193385	2066251/2193385
2041687/2193385	2034603/2193385	2112711/2193385	2080373/2193385
2167083/2193385	2133986/2193385	2079867/2193385	405697/438677
444199/438677	2153191/2193385	439484/438677	454549/438677
2116138/2193385	2102499/2193385	2063767/2193385	2202388/2193385
2013213/2193385	2094449/2193385	2288109/2193385	435551/438677
427685/438677	2303151/2193385	2116736/2193385	2203354/2193385
2139713/2193385	2111584/2193385	2128098/2193385	2093092/2193385
2033867/2193385	477020/438677	2130651/2193385	1864863/2193385
2202457/2193385	1883401/2193385	2212922/2193385	2080718/2193385
2370886/2193385	2247606/2193385	2158757/2193385	2199996/2193385
2060616/2193385	2262901/2193385	438564/438677	2250113/2193385
2119013/2193385	2081132/2193385	2528873/2193385	2227964/2193385
2159861/2193385	2209173/2193385	2260486/2193385	2286246/2193385
2308763/2193385	2366654/2193385	396244/438677	2166163/2193385
2266972/2193385	2141438/2193385	19826/21295	427041/438677
2179342/2193385	2047069/2193385	444728/438677	2133986/2193385
2167244/2193385	2152892/2193385	439990/438677	2107237/2193385
2140564/2193385	2141392/2193385	2138747/2193385	2077222/2193385
431733/438677	2101073/2193385	2332936/2193385	2040882/2193385
2192567/2193385	2200479/2193385	2356856/2193385	2024644/2193385
2261912/2193385	2167129/2193385	2203331/2193385	2116184/2193385
2205677/2193385	1969674/2193385	2070161/2193385	2209288/2193385
2184609/2193385	2219431/2193385	2145854/2193385	433090/438677
2202641/2193385	2317227/2193385	2265293/2193385	2168532/2193385
442175/438677	2215544/2193385	2355016/2193385	2180124/2193385
2193188/2193385	2174558/2193385	2122049/2193385	1977586/2193385
2198984/2193385	2218212/2193385	2087434/2193385	2123774/2193385
2167106/2193385	2161471/2193385	2268444/2193385	2280588/2193385
2237141/2193385	2135941/2193385	408595/438677	439415/438677
2363687/2193385	2287971/2193385	2335443/2193385	2071472/2193385
2144566/2193385	473570/438677	2447729/2193385	2242753/2193385
2034373/2193385	2151834/2193385	2349841/2193385	2106754/2193385
2222329/2193385	2142404/2193385	2137873/2193385	408802/438677
2089711/2193385	1870797/2193385	1738041/2193385	1735511/2193385
1668811/2193385	370668/438677	1758143/2193385	1849108/2193385
1765641/2193385	1827649/2193385	1782822/2193385	1838827/2193385
1900674/2193385	1740732/2193385	1823532/2193385	342838/438677
1773576/2193385	2002771/2193385	1933794/2193385	1769919/2193385
2079292/2193385	1878847/2193385	1772357/2193385	2014478/2193385
1939452/2193385	2054843/2193385	1912634/2193385	1802878/2193385
2030831/2193385	2067631/2193385	1953137/2193385	1974412/2193385
1831306/2193385	1813527/2193385	1861758/2193385	2023241/2193385
1914474/2193385	2027726/2193385	2098474/2193385	407951/438677
1969513/2193385	2029589/2193385	1999873/2193385	2092816/2193385
385779/438677	1700321/2193385	1941384/2193385	417404/438677
1942603/2193385	1900858/2193385	2015766/2193385	362066/438677
2088584/2193385	1989753/2193385	1991593/2193385	1849154/2193385
2053003/2193385	1980898/2193385	2148361/2193385	406479/438677
1985682/2193385	1993709/2193385	1924318/2193385	1847889/2193385
2037777/2193385	1995618/2193385	2002817/2193385	1894418/2193385
401235/438677	2011373/2193385	395761/438677	2126672/2193385
2264948/2193385	1978621/2193385	1939797/2193385	436586/438677
1977172/2193385	2064457/2193385	440220/438677	1997849/2193385
2050726/2193385	1930459/2193385	2109629/2193385	1920891/2193385
2082949/2193385	2148223/2193385	1852328/2193385	2184586/2193385
2168348/2193385	416691/438677	2053877/2193385	405444/438677
2055372/2193385	414368/438677	1963694/2193385	1906286/2193385
1990098/2193385	1987453/2193385	1916452/2193385	1986579/2193385
1997688/2193385	2013581/2193385	2149557/2193385	1899524/2193385
415081/438677	1947686/2193385	2105788/2193385	2065722/2193385
2174052/2193385	1929378/2193385	2122532/2193385	414897/438677
382122/438677	2035201/2193385	419405/438677	1913117/2193385
1971583/2193385	2010476/2193385	1989362/2193385	1890209/2193385
2010499/2193385	2156296/2193385	410366/438677	443946/438677
2112596/2193385	2061812/2193385	2024552/2193385	2190796/2193385
1969421/2193385	2123061/2193385	1790251/2193385	2036029/2193385
2050312/2193385	426190/438677	395002/438677	2049898/2193385
402500/438677	1976344/2193385	1867209/2193385	2049783/2193385
1869187/2193385	2124717/2193385	419750/438677	2123314/2193385
393806/438677	1990167/2193385	1953459/2193385	2082834/2193385
2080787/2193385	1944627/2193385	2013581/2193385	1891819/2193385
2079062/2193385	397417/438677	416001/438677	410343/438677
387895/438677	432423/438677	2113861/2193385	388700/438677
1912542/2193385	2238866/2193385	2065124/2193385	403443/438677
2039893/2193385	2296872/2193385	2089688/2193385	2039088/2193385
2192383/2193385	2124119/2193385	2075129/2193385	2105742/2193385
1989063/2193385	450524/438677	2193073/2193385	372623/438677
2166784/2193385	402270/438677	2064549/2193385	2259267/2193385
414828/438677	2086491/2193385	402569/438677	418048/438677
2014501/2193385	1978069/2193385	2074761/2193385	2111998/2193385
2023701/2193385	2088216/2193385	2119703/2193385	2004197/2193385
2104592/2193385	2053601/2193385	1863276/2193385	2004404/2193385
419589/438677	1983681/2193385	2073979/2193385	2177617/2193385
1964752/2193385	2111952/2193385	2022574/2193385	1987039/2193385
1900996/2193385	2042423/2193385	1930919/2193385	410090/438677
2122831/2193385	2151397/2193385	1997964/2193385	1883079/2193385
2191141/2193385	2172304/2193385	447580/438677	2121497/2193385
2325139/2193385	2128213/2193385	2070069/2193385	2044493/2193385
2018273/2193385	401235/438677	416760/438677	1995043/2193385
2044056/2193385	2074968/2193385	2145187/2193385	2243949/2193385
2074922/2193385	1801429/2193385	2144359/2193385	2087618/2193385
2055924/2193385	1813504/2193385	2091367/2193385	2103948/2193385
1929631/2193385	1857756/2193385	415104/438677	2067769/2193385
2032096/2193385	2243121/2193385	1969329/2193385	2160551/2193385
1912864/2193385	2065423/2193385	1952677/2193385	4370/4259
2098497/2193385	2114183/2193385	2232794/2193385	2190244/2193385
440749/438677	1937106/2193385	2209702/2193385	388217/438677
2089619/2193385	2009326/2193385	2061559/2193385	2014064/2193385
1953643/2193385	1973446/2193385	2203078/2193385	2071242/2193385
415771/438677	2074416/2193385	2215061/2193385	1968869/2193385
422165/438677	391230/438677	2233852/2193385	393852/438677
429134/438677	2168969/2193385	1999758/2193385	435413/438677
2021654/2193385	425960/438677	2038766/2193385	2074209/2193385
435321/438677	2099624/2193385	1982669/2193385	2052428/2193385
2105236/2193385	2014432/2193385	2125407/2193385	2109146/2193385
1943339/2193385	1959324/2193385	2045597/2193385	2225618/2193385
411976/438677	2020113/2193385	2211266/2193385	1988327/2193385
1971997/2193385	2415046/2193385	2016732/2193385	1984026/2193385
2119864/2193385	2111929/2193385	1967029/2193385	431526/438677
1988074/2193385	2178169/2193385	437483/438677	2124786/2193385
2026231/2193385	2000471/2193385	2133342/2193385	2192728/2193385
2112481/2193385	2184977/2193385	2169774/2193385	441968/438677
2119243/2193385	2009901/2193385	1921788/2193385	2068459/2193385
391138/438677	2077107/2193385	411884/438677	417933/438677
1960957/2193385	1936968/2193385	1950607/2193385	2262211/2193385
2209886/2193385	2188772/2193385	2189324/2193385	2079683/2193385
404961/438677	2018549/2193385	2065147/2193385	2075428/2193385
427110/438677	2014294/2193385	2007463/2193385	2076141/2193385
437138/438677	385894/438677	2096404/2193385	2029267/2193385
2006152/2193385	2047161/2193385	2037662/2193385	2183206/2193385
1971652/2193385	2093046/2193385	2317181/2193385	400292/438677
2088124/2193385	2211611/2193385	2042561/2193385	2026162/2193385
2181734/2193385	418623/438677	2183206/2193385	1847728/2193385
2084076/2193385	1953643/2193385	2137873/2193385	1943477/2193385
2137827/2193385	2035822/2193385	1931356/2193385	2318676/2193385
2040008/2193385	1917878/2193385	2201698/2193385	1984233/2193385
2055809/2193385	2164231/2193385	2233139/2193385	2059052/2193385
2309361/2193385	410389/438677	2122118/2193385	2120554/2193385
2042952/2193385	2068344/2193385	2180262/2193385	2150454/2193385
2092609/2193385	2126649/2193385	2103603/2193385	1981956/2193385
2237233/2193385	2067056/2193385	1918683/2193385	2164438/2193385
2150684/2193385	369587/438677	2065607/2193385	2147809/2193385
2331372/2193385	2184448/2193385	2062272/2193385	405789/438677
2123176/2193385	1993686/2193385	2221639/2193385	415794/438677
2075129/2193385	391115/438677	2172419/2193385	402247/438677
2079154/2193385	2048702/2193385	2050312/2193385	1951964/2193385
2052428/2193385	2065538/2193385	2036673/2193385	2158711/2193385
2230057/2193385	1984647/2193385	418554/438677	2056614/2193385
421452/438677	2074922/2193385	430008/438677	457240/438677
410918/438677	1956656/2193385	2072162/2193385	404547/438677
2155836/2193385	2117909/2193385	2056338/2193385	2072599/2193385
2108824/2193385	2101234/2193385	2073657/2193385	2084927/2193385
414598/438677	2320378/2193385	2182677/2193385	2118806/2193385
2070391/2193385	2106294/2193385	2156089/2193385	440910/438677
1967581/2193385	1971928/2193385	2009648/2193385	2128213/2193385
400108/438677	2153283/2193385	1839586/2193385	1993433/2193385
416875/438677	1997389/2193385	417036/438677	428559/438677
1905297/2193385	420601/438677	412505/438677	2109146/2193385
2034534/2193385	2015651/2193385	2168118/2193385	2160597/2193385
2071909/2193385	413425/438677	1916866/2193385	2087733/2193385
2189784/2193385	432837/438677	1903296/2193385	397302/438677
2123383/2193385	1967397/2193385	2022689/2193385	2170763/2193385
430353/438677	2056637/2193385	2066527/2193385	2074761/2193385
1968777/2193385	2215981/2193385	1966408/2193385	1923536/2193385
1994813/2193385	2108272/2193385	387067/438677	1983957/2193385
448454/438677	1997113/2193385	2051163/2193385	2283532/2193385
2060984/2193385	2055441/2193385	410274/438677	2062272/2193385
1924272/2193385	2079292/2193385	1990213/2193385	2144267/2193385
1944673/2193385	2080166/2193385	1950377/2193385	2131778/2193385
1991156/2193385	2061766/2193385	2057603/2193385	2048196/2193385
2100958/2193385	2075014/2193385	2132031/2193385	2278656/2193385
1992881/2193385	415426/438677	2002196/2193385	2090953/2193385
2074508/2193385	2089251/2193385	384698/438677	2189462/2193385
2043688/2193385	2034603/2193385	19941/21295	406847/438677
2059604/2193385	2044516/2193385	2059788/2193385	2038191/2193385
2070621/2193385	2168279/2193385	421268/438677	1973906/2193385
2126557/2193385	2229666/2193385	414598/438677	432653/438677
2114137/2193385	2096266/2193385	2183183/2193385	1937198/2193385
455768/438677	2172097/2193385	2075888/2193385	1934461/2193385
2049162/2193385	2046011/2193385	2135067/2193385	1947364/2193385
2099302/2193385	416691/438677	2148499/2193385	2225319/2193385
2109974/2193385	2238751/2193385	2120784/2193385	1980116/2193385
2240913/2193385	398659/438677	2170602/2193385	2057994/2193385
1975539/2193385	440105/438677	402615/438677	2081431/2193385
440910/438677	2196086/2193385	2108962/2193385	1934001/2193385
1987361/2193385	2063353/2193385	2093092/2193385	2286039/2193385
405927/438677	2143071/2193385	2074761/2193385	2079407/2193385
2084237/2193385	2222214/2193385	2035868/2193385	2097002/2193385
2065676/2193385	431112/438677	2050266/2193385	2146912/2193385
2038168/2193385	2011603/2193385	1962199/2193385	2119772/2193385
2126856/2193385	2133388/2193385	407215/438677	2138333/2193385
393461/438677	2114988/2193385	412068/438677	1882872/2193385
2092954/2193385	1951757/2193385	1939567/2193385	2073082/2193385
2099003/2193385	2049507/2193385	2244593/2193385	417887/438677
2126051/2193385	2066044/2193385	2174098/2193385	1992444/2193385
2010798/2193385	2232863/2193385	2078901/2193385	2189462/2193385
2111929/2193385	2041043/2193385	2169291/2193385	417542/438677
406410/438677	2102131/2193385	432607/438677	414046/438677
2046149/2193385	2028876/2193385	2037018/2193385	2138678/2193385
1969283/2193385	2080212/2193385	2017744/2193385	2023816/2193385
1854904/2193385	2097508/2193385	2151236/2193385	2089274/2193385
2146774/2193385	2077544/2193385	1904423/2193385	2029152/2193385
2219776/2193385	2080488/2193385	2123153/2193385	2188657/2193385
1834526/2193385	1963579/2193385	2159171/2193385	2059696/2193385
2037432/2193385	2295101/2193385	1891497/2193385	2207678/2193385
444245/438677	2007187/2193385	441784/438677	2183528/2193385
461725/438677	409354/438677	1989063/2193385	2159631/2193385
2133756/2193385	2104339/2193385	2064549/2193385	2097738/2193385
2176329/2193385	2110296/2193385	2092448/2193385	2051002/2193385
2032947/2193385	2048794/2193385	2098681/2193385	2068712/2193385
2260946/2193385	2060731/2193385	2299839/2193385	2020688/2193385
416162/438677	473133/438677	430514/438677	402983/438677	426903/438677
464807/438677	2126649/2193385	441784/438677	2178307/2193385
397532/438677	2087572/2193385	2035362/2193385	2068229/2193385
1941614/2193385	2092931/2193385	2093644/2193385	1966201/2193385
2204136/2193385	2090148/2193385	1987223/2193385	2057603/2193385
2088101/2193385	2040974/2193385	1948422/2193385	2117219/2193385
2044309/2193385	419589/438677	1913784/2193385	2193487/2193385
2144819/2193385	2049346/2193385	404593/438677	2251401/2193385
2001414/2193385	385204/438677	2076624/2193385	2205838/2193385
411148/438677	414736/438677	2122417/2193385	2026829/2193385
406732/438677	2170993/2193385	2086859/2193385	2145026/2193385
2063192/2193385	453744/438677	443854/438677	2271089/2193385
405007/438677	2145164/2193385	1923053/2193385	2318653/2193385
1998792/2193385	2062157/2193385	1997803/2193385	2043596/2193385
2023333/2193385	436494/438677	413402/438677	2145601/2193385
1983382/2193385	2149327/2193385	2047943/2193385	2065952/2193385
415449/438677	2028876/2193385	2137114/2193385	2152938/2193385
412551/438677	2258761/2193385	2045367/2193385	2037432/2193385
2138448/2193385	2078786/2193385	1940579/2193385	2103948/2193385
2025886/2193385	2122877/2193385	1986372/2193385	450800/438677
2003898/2193385	2165312/2193385	418715/438677	2053578/2193385
2130329/2193385	1993778/2193385	2136194/2193385	1953068/2193385
404570/438677	2141622/2193385	428766/438677	2045896/2193385
1937359/2193385	2145946/2193385	2035224/2193385	1884781/2193385
2063629/2193385	1883447/2193385	2231299/2193385	1964522/2193385
2026944/2193385	2179411/2193385	2074577/2193385	410665/438677
2109951/2193385	405582/438677	2087112/2193385	2213819/2193385
2122187/2193385	448362/438677	1983658/2193385	1931701/2193385
2055257/2193385	414828/438677	2220351/2193385	420900/438677
1936094/2193385	1899179/2193385	2004013/2193385	2005232/2193385
2065124/2193385	2039571/2193385	1957714/2193385	2093943/2193385
2181757/2193385	408756/438677	412367/438677	2028094/2193385
2033959/2193385	2100038/2193385	1919051/2193385	402040/438677
1996492/2193385	2038674/2193385	21367/21295	2232219/2193385
2016801/2193385	2107996/2193385	401051/438677	412965/438677
1960382/2193385	1968386/2193385	1972503/2193385	2018043/2193385
2197397/2193385	1992444/2193385	435689/438677	2150316/2193385
2117794/2193385	435344/438677	2018917/2193385	430123/438677
457102/438677	2137528/2193385	407077/438677	2055211/2193385
1986326/2193385	1968547/2193385	2023977/2193385	2067286/2193385
2098336/2193385	2089159/2193385	2074048/2193385	2131088/2193385
2042952/2193385	1970249/2193385	2046218/2193385	2030601/2193385
1894763/2193385	2202894/2193385	2212554/2193385	2049231/2193385
1976229/2193385	2117334/2193385	2115218/2193385	2196569/2193385
1892394/2193385	2013719/2193385	2038743/2193385	441876/438677
2081753/2193385	2045367/2193385	2284038/2193385	2014616/2193385
410343/438677	2064618/2193385	1901364/2193385	2034166/2193385
1989891/2193385	2155123/2193385	381041/438677	1955414/2193385
2164737/2193385	1987959/2193385	395876/438677	2212899/2193385
2087503/2193385	1895522/2193385	2179963/2193385	2213957/2193385
426535/438677	2048748/2193385	2021838/2193385	2047897/2193385
2152179/2193385	1939452/2193385	408135/438677	2082972/2193385
459310/438677	2132077/2193385	2119749/2193385	1901594/2193385
2104523/2193385	1989753/2193385	2372542/2193385	1883332/2193385
2190267/2193385	1997389/2193385	2135619/2193385	2163863/2193385
389390/438677	2257634/2193385	400108/438677	2186311/2193385
2020573/2193385	1977931/2193385	2156572/2193385	2111331/2193385
415196/438677	2008866/2193385	1982531/2193385	428743/438677
2014892/2193385	437736/438677	2140334/2193385	2038973/2193385
2054429/2193385	2100544/2193385	2211266/2193385	2203423/2193385
2152662/2193385	425086/438677	419520/438677	2075911/2193385
2219546/2193385	2081569/2193385	2034718/2193385	423821/438677
2055004/2193385	2067056/2193385	2068252/2193385	2052727/2193385
2026162/2193385	401695/438677	377890/438677	2134354/2193385
436632/438677	2100751/2193385	1831881/2193385	2007049/2193385
2119036/2193385	2042814/2193385	438817/438677	2085088/2193385
2002196/2193385	2220788/2193385	2098543/2193385	1996354/2193385
2082259/2193385	2005347/2193385	2145923/2193385	2088699/2193385
2045321/2193385	412574/438677	2119197/2193385	419497/438677
2230816/2193385	2018986/2193385	2164484/2193385	412091/438677
1924456/2193385	2144014/2193385	2156204/2193385	2061582/2193385
1993272/2193385	1944512/2193385	2239119/2193385	2038927/2193385
2128052/2193385	2099831/2193385	2143186/2193385	2078441/2193385
2113677/2193385	2080281/2193385	2288707/2193385	1891336/2193385
2043688/2193385	432239/438677	419244/438677	421866/438677
2126419/2193385	2137482/2193385	2106708/2193385	2134492/2193385
418669/438677	2094311/2193385	2096059/2193385	437575/438677
2022827/2193385	2192038/2193385	2083432/2193385	1961049/2193385
2227067/2193385	2161448/2193385	2141001/2193385	2074416/2193385
2079591/2193385	2004496/2193385	2218396/2193385	2210668/2193385
2030831/2193385	2213888/2193385	2022114/2193385	2131157/2193385
420003/438677	427363/438677	1912358/2193385	409377/438677}
{1259595/1089799	2541661/2179598	2571883/2179598	2322425/2179598
1244921/1089799	1178474/1089799	1165732/1089799	2556105/2179598
2475559/2179598	2404673/2179598	1193884/1089799	2442071/2179598
1054803/1089799	1148390/1089799	2233921/2179598	2276149/2179598
2361249/2179598	2403799/2179598	2414609/2179598	1133578/1089799
1253247/1089799	2289397/2179598	1150115/1089799	2312535/2179598
1185673/1089799	2321137/2179598	1121618/1089799	1105196/1089799
2279093/2179598	1119180/1089799	1187490/1089799	1123228/1089799
1033965/1089799	1182407/1089799	1192550/1089799	1235606/1089799
1151587/1089799	1175415/1089799	1159545/1089799	1099745/1089799
1053814/1089799	997786/1089799	2152179/2179598	1054044/1089799
2258577/2179598	1092730/1089799	2216809/2179598	1122216/1089799
1106300/1089799	2520133/2179598	2100291/2179598	2235485/2179598
1128472/1089799	1168630/1089799	1136706/1089799	1104529/1089799
2317273/2179598	1114419/1089799	2404489/2179598	1125597/1089799
1110072/1089799	2270675/2179598	2292617/2179598	1085531/1089799
2234519/2179598	1138339/1089799	1181809/1089799	2150661/2179598
1128587/1089799	2125637/2179598	2258485/2179598	2241419/2179598
1164306/1089799	2375509/2179598	1101355/1089799	1109543/1089799
1157682/1089799	1088245/1089799	2133181/2179598	2190175/2179598
2124671/2179598	1976919/2179598	1130795/1089799	1094570/1089799
2293261/2179598	2172741/2179598	2294365/2179598	2142013/2179598
2224951/2179598	1151357/1089799	2218005/2179598	2291145/2179598
2270307/2179598	2091689/2179598	1038082/1089799	2009901/2179598
2004381/2179598	2164691/2179598	1192711/1089799	2239993/2179598
1028629/1089799	2101165/2179598	2293123/2179598	1057218/1089799
1005261/1089799	1035391/1089799	2128029/2179598	1103747/1089799
2385859/2179598	1123136/1089799	1035851/1089799	1147976/1089799
991001/1089799	1123481/1089799	1082610/1089799	2099923/2179598
2307061/2179598	1103586/1089799	2214601/2179598	2026507/2179598
2091367/2179598	1141789/1089799	2260831/2179598	1186363/1089799
2335489/2179598	2198777/2179598	2207701/2179598	1176634/1089799
2279737/2179598	1093581/1089799	1024811/1089799	2170073/2179598
2158021/2179598	1086589/1089799	1132428/1089799	1067499/1089799
2299241/2179598	1180245/1089799	1026927/1089799	1102505/1089799
1117501/1089799	1135602/1089799	2069655/2179598	1073019/1089799
1106852/1089799	1126471/1089799	2325277/2179598	2137735/2179598
2146751/2179598	2183873/2179598	2211887/2179598	2133273/2179598
2167129/2179598	1116328/1089799	2166025/2179598	2203561/2179598
2204757/2179598	2055533/2179598	2559371/2179598	2245559/2179598
1114925/1089799	1991639/2179598	2090401/2179598	2063767/2179598
2070621/2179598	1169251/1089799	2124073/2179598	1056252/1089799
1086658/1089799	1167158/1089799	1110233/1089799	2222973/2179598
2333051/2179598	1045580/1089799	1069684/1089799	2113125/2179598
1072973/1089799	2087549/2179598	2034557/2179598	1991455/2179598
2238705/2179598	2118967/2179598	1134958/1089799	1096410/1089799
2053785/2179598	2370403/2179598	2184977/2179598	1178612/1089799
1178451/1089799	2264879/2179598	2207609/2179598	1130404/1089799
2334661/2179598	2363089/2179598	2238061/2179598	2203515/2179598
1074031/1089799	2062525/2179598	2318837/2179598	1112855/1089799
2318423/2179598	1134429/1089799	976534/1089799	1063612/1089799
1974849/2179598	1175415/1089799	2204389/2179598	2136999/2179598
2234151/2179598	1086244/1089799	2325553/2179598	1046017/1089799
2105903/2179598	1019429/1089799	2085985/2179598	2066895/2179598
1128426/1089799	2302415/2179598	1021660/1089799	2353705/2179598
2207747/2179598	1084289/1089799	2293813/2179598	1085600/1089799
2077475/2179598	2049415/2179598	2172879/2179598	1023661/1089799
1031711/1089799	2210415/2179598	1112947/1089799	1111866/1089799
2217223/2179598	1094202/1089799	1990949/2179598	2116345/2179598
2302553/2179598	1093397/1089799	2027841/2179598	2061191/2179598
2137321/2179598	2054521/2179598	1166215/1089799	2068827/2179598
2314053/2179598	1108715/1089799	2087871/2179598	1078010/1089799
2216027/2179598	1018808/1089799	1117478/1089799	2138655/2179598
1085508/1089799	2365067/2179598	2117863/2179598	977822/1089799
1099538/1089799	1955529/2179598	2269801/2179598	2078855/2179598
1141099/1089799	1082196/1089799	1962291/2179598	1086267/1089799
1141375/1089799	2342573/2179598	1121020/1089799	2029267/2179598
1162673/1089799	1112786/1089799	2257933/2179598	2238383/2179598
2158067/2179598	2085801/2179598	2049737/2179598	2211473/2179598
1108830/1089799	1067085/1089799	2250941/2179598	2171683/2179598
2295975/2179598	1053469/1089799	1117041/1089799	2385353/2179598
1050962/1089799	1055217/1089799	2256139/2179598	2170487/2179598
1040037/1089799	2156549/2179598	2465117/2179598	1151955/1089799
2097577/2179598	2266719/2179598	1129139/1089799	2045413/2179598
2152041/2179598	2200479/2179598	1077780/1089799	2120117/2179598
2119059/2179598	1170838/1089799	1070788/1089799	1052388/1089799
1998723/2179598	1102091/1089799	2139391/2179598	2233231/2179598
2234473/2179598	1068120/1089799	1076561/1089799	2197075/2179598
2121175/2179598	2166899/2179598	1078217/1089799	2117495/2179598
2128535/2179598	1057264/1089799	2231943/2179598	1093834/1089799
1047673/1089799	2082075/2179598	993324/1089799	1091051/1089799
1080885/1089799	1099768/1089799	2237877/2179598	1072904/1089799
2121359/2179598	1970893/2179598	2187231/2179598	1137258/1089799
2085709/2179598	1089786/1089799	2107237/2179598	1041187/1089799
2146429/2179598	2125499/2179598	1024121/1089799	2223249/2179598
2322517/2179598	1053285/1089799	2139345/2179598	1046178/1089799
2208299/2179598	1093972/1089799	1069753/1089799	1019130/1089799
1104966/1089799	2372105/2179598	2105857/2179598	1971721/2179598
2116345/2179598	1918085/2179598	2088193/2179598	2313869/2179598
1084680/1089799	1058000/1089799	2002587/2179598	1088820/1089799
1039554/1089799	2223295/2179598	1092431/1089799	1020855/1089799
2184057/2179598	2328083/2179598	2126005/2179598	1008527/1089799
2201491/2179598	2326887/2179598	1888737/2179598	1060783/1089799
2101303/2179598	2095737/2179598	1134659/1089799	1030676/1089799
2229689/2179598	1052250/1089799	2211703/2179598	1096870/1089799
1072145/1089799	1151840/1089799	2276517/2179598	2251171/2179598
1046592/1089799	2204527/2179598	1194528/1089799	2220627/2179598
1054642/1089799	1106346/1089799	1049007/1089799	1154347/1089799
2272193/2179598	1055976/1089799	1078700/1089799	2168739/2179598
1046339/1089799	2142059/2179598	1088567/1089799	1123458/1089799
1012598/1089799	1080816/1089799	2157239/2179598	1077320/1089799
2125729/2179598	1037047/1089799	1034770/1089799	991024/1089799
2151121/2179598	2067585/2179598	1123527/1089799	1070811/1089799
1023040/1089799	1122952/1089799	2007095/2179598	2310511/2179598
2087503/2179598	1091649/1089799	2207655/2179598	2346115/2179598
1128035/1089799	1101309/1089799	1036012/1089799	2225319/2179598
1042245/1089799	1040819/1089799	1112970/1089799	2011465/2179598
1068189/1089799	1133601/1089799	948911/1089799	2264143/2179598
2226975/2179598	976971/1089799	1043809/1089799	1048248/1089799
1055654/1089799	1071731/1089799	1002593/1089799	1069707/1089799
2033361/2179598	1113798/1089799	2146061/2179598	2166899/2179598
2222283/2179598	2122187/2179598	1058828/1089799	1078723/1089799
1169803/1089799	1093305/1089799	2034511/2179598	1116949/1089799
2155813/2179598	2054659/2179598	1016991/1089799	1126379/1089799
1072306/1089799	2138287/2179598	1019245/1089799	1997987/2179598
2165565/2179598	1079988/1089799	1056045/1089799	1171850/1089799
1187145/1089799	1119755/1089799	1107174/1089799	1140639/1089799
2214095/2179598	1077964/1089799	2142611/2179598	2136677/2179598
2318285/2179598	2039295/2179598	2176789/2179598	2075497/2179598
2292295/2179598	2215337/2179598	2119105/2179598	1085646/1089799
1141214/1089799	1210444/1089799	1037461/1089799	1163432/1089799
1066993/1089799	1142870/1089799	1040612/1089799	1041670/1089799
2156733/2179598	2245789/2179598	1113982/1089799	2182539/2179598
1077665/1089799	1091718/1089799	2200755/2179598	2367045/2179598
1061588/1089799	1158625/1089799	995072/1089799	1017060/1089799
894861/1089799	1806351/2179598	1730865/2179598	1962475/2179598
1642683/2179598	850287/1089799	1875719/2179598	973751/1089799
1826453/2179598	946151/1089799	919149/1089799	956961/1089799
1821071/2179598	869147/1089799	871148/1089799	2051347/2179598
968852/1089799	964252/1089799	1915509/2179598	969726/1089799
[truncated: 63,963 more rows]
[truncated: 1 more columns]
