# Supplementary material for: Concerted localization-resets precede YAP-dependent transcription
Source: Nat Commun. 2020 Sep 11;11:4581. doi: 10.1038/s41467-020-18368-x (PMC7486942; doi:10.1038/s41467-020-18368-x)
Supplement: Supplementary file 18 — Source data [file 41467_2020_18368_MOESM18_ESM.zip › data/scripts/supp_figure_7/SUM159_summary.csv]

0	Filename	PureD_SumResidual	PureD_D	DRxn_SumResidual	DRxn_D	k_on	k_off	bound_fraction
1	/SUM159/boot_0001__data_math	2.400293672538482	20.05663025369194	2.342100220512962	26.719109382538658	0.21814215704678627	1.8249926660795248	0.10676836133260906
2	/SUM159/boot_0002__data_math	2.6324723012469864	30.965305778274285	2.5452016155773367	44.30456035241205	0.33913333487259045	2.2669500932179103	0.1301314191315342
3	/SUM159/boot_0003__data_math	2.5980900131571953	22.373233196456233	2.4411623104593563	41.61774270965631	0.9009838534784217	3.0161561898132927	0.23001063110352635
4	/SUM159/boot_0004__data_math	2.8823366350296253	37.06971884685812	2.6810424839274587	70.57524671339173	0.8137045412933295	2.8872444488621474	0.21986375479850798
5	/SUM159/boot_0005__data_math	3.0500604323504166	23.59831608053885	2.815403927968509	48.28094060827057	0.7240090531773639	2.2413467070688196	0.2441558827050339
6	/SUM159/boot_0006__data_math	2.853088787402551	30.95739866320376	2.707073462712383	54.35343124724888	0.8436253437534271	3.4108505473290585	0.19829125028577368
7	/SUM159/boot_0007__data_math	3.12265329359993	20.611977363322392	3.044617007191722	29.202288815743564	0.2417109606111444	1.6390125416049353	0.1285201999796001
8	/SUM159/boot_0008__data_math	1.8767644820529814	36.32164702656573	1.8017937239335797	48.121653347252824	0.1810162187035879	1.686025020490008	0.09695351923869212
9	/SUM159/boot_0009__data_math	2.749250432414009	31.697603666537645	2.7048533332050675	42.335003196168955	0.3442300909163107	2.743768629426573	0.11147352123192858
10	/SUM159/boot_0010__data_math	2.45156641581261	27.786975713082082	2.2670597620269612	52.75076061842783	0.7398732808616667	2.5252817013561883	0.22659668067550906
11	/SUM159/boot_0011__data_math	2.074681489457716	30.774801113143052	2.07041155105774	38.78338085287448	3.413342235776547	21.563311846543613	0.13666130877765156
12	/SUM159/boot_0012__data_math	2.2436004147741024	31.56238569519951	2.120920880644347	62.67123971267456	1.5946078687908922	4.8308199664007345	0.24817146961908662
13	/SUM159/boot_0013__data_math	2.2883200853796177	25.597393115372167	2.1651851573214924	41.33438027726909	0.46651961096723893	2.224223265607719	0.17337948379559437
14	/SUM159/boot_0014__data_math	1.808002942989501	31.0448271934136	1.789181594607451	35.26554903743847	0.0578894959601323	1.192760487986405	0.04628752784808491
15	/SUM159/boot_0015__data_math	2.5239212184105826	22.335529945705268	2.2835704001705954	38.60559592812204	0.29695501463473756	1.3447803249857682	0.1808787369487825
16	/SUM159/boot_0016__data_math	2.9019297281737786	24.816189186882255	2.706047734367982	44.67300187687192	0.4499308663547368	1.8770750171569168	0.1933518387481479
17	/SUM159/boot_0017__data_math	2.4164750603168685	16.25037329865846	2.216913372210201	26.62097906147078	0.20487626938877684	1.0138155651553569	0.1681116288642512
18	/SUM159/boot_0018__data_math	3.411655764544651	20.953182897301808	3.3679549497316974	25.755480889595162	0.09687860701779305	1.1805751942370903	0.07583726857489964
19	/SUM159/boot_0019__data_math	2.57649838717153	29.382380698164436	2.40342980102125	54.70848497576669	0.8871389216904371	3.167941484502377	0.21877221480876716
20	/SUM159/boot_0020__data_math	2.363931756505592	27.077855625849317	2.317352570097202	35.09606841404795	0.21896178778943146	2.045125050649829	0.09671086111713449
21	/SUM159/boot_0021__data_math	2.371769056269442	28.972022270244025	2.3094473362593426	37.618888410930225	0.1266092411240154	1.2755738851586544	0.09029436936648166
22	/SUM159/boot_0022__data_math	2.7401392186990297	33.129594235452345	2.6408587924113363	45.53671219624036	0.17104706568571298	1.36550119601183	0.11131903237243206
23	/SUM159/boot_0023__data_math	2.557870073092213	24.510780755438354	2.5379093334327405	29.848214597377144	0.23886602053696948	2.747124830393456	0.0799955634366862
24	/SUM159/boot_0024__data_math	2.906916768057641	23.331791902883992	2.8426954958447146	30.591498302853303	0.10794164712298135	1.0013824588635947	0.09730397684541758
25	/SUM159/boot_0025__data_math	2.630880594188108	22.378925018710408	2.4807548655659444	34.108304684211014	0.2447486685581833	1.4137396035523042	0.1475733489792675
26	/SUM159/boot_0026__data_math	4.120926448066018	23.466756478884125	3.9941190541303335	34.6904098759352	0.2315062520090606	1.492358216322038	0.13429492646436736
27	/SUM159/boot_0027__data_math	3.124132456020857	20.717625924719623	2.944602119578447	30.751288532239275	0.16209543160902437	1.0479546151834465	0.13395762599960007
28	/SUM159/boot_0028__data_math	1.7333432555556356	26.988530068852413	1.6699144279117633	32.7656914867751	0.039514544064311506	0.5563787065279088	0.06631144760414809
29	/SUM159/boot_0029__data_math	3.013178486309531	30.23359880652599	3.008737057840242	40.76221536211657	4.775311805931172	21.403063415955135	0.18241436932032343
30	/SUM159/boot_0030__data_math	2.325714079089997	26.295932326732665	2.1649836032131833	40.554173658935476	0.24165718168590436	1.410232170832681	0.14629138526588178
