# Supplementary material for: Concerted localization-resets precede YAP-dependent transcription
Source: Nat Commun. 2020 Sep 11;11:4581. doi: 10.1038/s41467-020-18368-x (PMC7486942; doi:10.1038/s41467-020-18368-x)
Supplement: Supplementary file 18 — Source data [file 41467_2020_18368_MOESM18_ESM.zip › data/scripts/supp_figure_7/10A_yapH_avg__pureD_residuals.csv]

0.0006699494216383125
0.00013592234163086335
0.000029040592914541083
0.00048245280846950924
2.105776230835932e-6
0.0006731070581509705
0.0013718166531534607
0.0007009783351098437
0.00013126084619547365
0.0005583840777370029
0.00004713019278618494
0.00012574642821601447
0.0005482166226622931
0.000040290073854963326
6.021751607959207e-7
2.3130497192889977e-6
0.0015532102496609182
0.0003400086972947651
3.848868303601963e-6
0.0018949321603300873
0.0011774198509852901
0.006633742633057631
0.0007521850044818278
0.0031049897554446607
0.0012368600392082746
0.0002439861998098373
0.005440262213781809
0.001097198639585313
0.0007421605304780173
0.0025224364324164077
0.0009121033410793462
3.720673973426985e-6
0.00048680455715217696
0.0027474726867261594
0.0002605468206490313
0.000020013932512283943
0.00045245371321101093
0.002804401886438814
0.001502080553014849
0.007075331191691674
0.0008815090127752819
0.00002814942483474756
0.004777285184808407
0.0046472033475338966
0.002565858927190823
0.005128547976786781
0.006669062066946825
0.0004987956054134211
0.0002134407443557855
0.021906479751131462
0.004082514235097119
0.00013747571051636454
0.00007835393577142468
5.925500771220685e-6
0.00006749347243071225
0.00014568815068214717
0.00013538288452215436
0.000020670180516109897
0.000375307315789171
0.004576408526926571
0.002164955229003781
0.0008002781806804431
0.003696255072893203
0.00007950833013383154
0.0025910536284473847
0.0000382767318820068
0.00023502963981679751
0.000024196784721207058
0.00008725241569693252
9.813789407734038e-6
8.947708223094454e-6
9.42591838938176e-6
0.00061829798659791
0.0012525542576182329
0.0010536460283548247
0.0016406616122946467
0.0004461872557112177
0.00037178360314689407
0.0016292777212410052
0.0018842590988171859
0.030229517712515978
0.00017049668370477955
0.00018980896265331437
0.0027074607524746616
0.0014639034215416496
6.557576954138208e-6
0.0001809616427819126
0.0017225262344390175
0.003706522184302727
0.003954285324307141
0.0007826511887387242
0.00007648236710595335
0.009094864285996507
0.00344652938848807
0.01347712561744818
0.0025907115476386054
0.0007889063947902976
0.0011765998892003496
0.00022385764144598248
0.002109019660149641
9.858277195047353e-6
0.00020059793032349517
0.00032478131385715533
0.00037513447168817073
0.0005309900310398455
0.0001417855846779695
0.000024809726794186265
0.0005493028210667662
0.0004356787063594259
0.0023636784268644515
0.00007806523612549785
0.0004748433421070375
0.00034148170034985475
0.0003089483347480653
0.000017711616907238544
0.0061971256136153586
0.0006514155672178025
0.0011585101245313036
0.0002049080086166045
0.00025675158413243003
0.0018676082315333899
0.00044839878130340134
0.0020378603083706925
3.5196383373571656e-6
0.0012292374031421206
0.0028176588163999895
0.0019492339275137057
0.0002865897723734594
0.0014634973226985365
0.0005486989438326697
0.0007296952447590695
0.00854826666300634
0.007142587807607703
0.00600441738425746
0.0008183666178877732
0.0005917137909959883
0.003364233589165768
0.00013344409131852986
0.001415377223722642
0.00030545013589631376
0.007635568621513629
0.0010274962723591046
0.005238244457616871
0.005840356528961762
0.0021680796239976793
0.003189188149831012
0.004164530167131886
0.00012848145470485152
0.001821926356838622
0.0020977952068094744
0.0003705811269353299
0.002649298383334426
0.0014254961474323726
0.0019170925708187306
0.0012640506366590307
0.0020001814023235275
0.00006949392215132993
0.003710048568918802
0.0006319633076976224
0.00024298896605878706
0.000050923925432207523
0.00011446164482025867
0.0036448857479692556
0.0003460183019851005
0.00002859140807858779
0.00022765117178448686
0.005855171037411111
0.000140160636608247
0.0022477172732380036
0.0007596766877722681
0.00024520967205748933
0.0002508369965301036
0.006396626207651095
2.9328018460951826e-7
0.00007045560625587863
0.0003385655971714542
0.0004210562980123913
0.0014997029261012154
0.0001719641405050509
0.00006239761013283966
0.0035095080443445204
0.0012208283175735766
3.3488597478121013e-6
0.00024593331449672347
0.0011110810873082753
0.0025991576186515505
0.001562316719030648
0.000014037805378256166
0.0017492203333054272
0.00047436821570383
0.013122531057235742
0.003201248822378473
0.006122176385473033
0.0010465794978258432
0.0005224045565688733
0.00018711750391663505
0.00407241270229564
0.0010720503362491277
0.00030498426413136506
0.0038107808099035858
0.002210101481342396
0.0027552925174008456
0.0028069112555905327
0.000035048428920114826
0.0030114242001270334
0.001959277656084944
0.0011039493719269355
0.0022219151442686913
0.0007840008475502225
0.0003983615158310333
8.857149375032417e-8
0.0002770330906026684
0.00038059647957577235
0.0009799374539233045
0.002453730455054988
0.0004536791101700837
0.000038689948217590216
0.0006138991472964076
0.003017008367474634
0.005115107503234663
0.00025462006093594715
0.012027381324007672
0.0014058152134535512
0.0007248817316150812
0.00004491138064978212
0.00013365642044062173
0.002233446838396486
0.0026463888853746126
0.009471127031495224
0.0016034897650051198
0.0007010860838837273
0.0003615512101981167
0.0001594596675526355
0.0034368426473578703
0.0013639726091283797
1.7150977924749122e-6
0.0018797822671664602
0.0011327256836140684
0.0007749132271828463
0.00773453648120034
0.0015979836206293748
0.001253887896676554
0.00010483118802684846
0.00009336155669429913
0.00004081764632893051
0.0019294492489843522
0.0017616538018747532
0.0008912806526514146
0.001991358319049871
0.0003675728211150873
0.006843543522718116
0.0012111402125910982
0.0002653286973882297
0.0003079662987355773
0.00029749806675892374
0.003618606955217959
0.0015311046289650397
0.0029205710898315734
0.002011167296843617
0.0026215262374475606
0.00016401735722577739
0.0037351338317069297
0.0001877659727107313
0.0009269978143872314
0.000023023767638792263
2.4871618550700965e-6
0.00012540623405420207
0.000041776342071606536
0.0008013724661884698
0.000022384643345666943
0.0013217030584393682
0.0005735090421221747
0.003920287710072738
0.0003939159789987246
0.000021459146079492983
0.007152653924706113
0.0008094195769866421
0.0003603037871422532
0.0035997971508830327
0.0013211188743962323
0.0012964384397317888
0.001924199901111776
0.0006112021580703029
0.00044319625241597487
0.0004008573397833143
0.0021644743354229915
0.0006103987670459709
0.0001743486618510893
0.003125291783013989
0.0005360828091146177
0.002283499083166718
0.0007046793139733316
0.00003744580596606466
0.0011533608251049076
0.003867217909878664
8.218692477306311e-6
0.000522277350204032
0.012990458959471589
0.00042620479822189067
0.000014774767654557527
0.0034231041357208076
0.0000994120115209139
0.002579615455463911
0.00012194515964895211
0.0007526705585483793
0.00013666853939695728
0.0033100734009878785
0.0001435851253349393
0.0038394419500966063
0.004865395792328317
0.0005537750838993896
6.078056154975787e-6
0.00015013153732898539
0.000484247426706647
0.0004306860332142507
0.006088602302045852
0.0002587790542029768
0.002657659451307032
3.5380855233734866e-6
4.2718663664551764e-7
0.004426018813915827
0.0019076740770976365
0.0036421535428027276
0.0028999351587655708
0.003110573890535114
0.005539190063104703
0.00031570135514011544
0.0004020472157321667
0.0028739743851925697
0.010315911556498624
0.001226245796356398
0.0033901105506121236
0.0000111486751663083
0.00047571608404338623
0.00006746524614277331
0.00017352969928448582
0.004478525187617134
0.003361096288734834
0.00023592428066621207
0.002907740076668623
0.0003455176918831886
0.0013614451660807594
0.0006836619760722221
0.0005317935680750599
0.00008813052190254897
0.00021361005179615052
0.0010299574518866988
0.0033942416965159583
0.005312876250499455
0.00005944610938402586
0.007446237536140224
0.00013455263645502705
0.005098209032829513
0.004581201825241706
0.0010565936355168115
0.0049620135946183835
0.0007819196169012222
0.004365720010848468
0.0038790594702615205
0.007606985492404568
0.0009703884674607435
0.0025466245347678927
0.001315391815994283
0.0017956605238260517
0.006686774000915965
0.0003693309306874813
0.00046136652054024036
0.00040328851144846666
0.0005797714542937024
0.0004299716372529851
0.00006795837014293745
0.00013669602304328343
0.00007715047500532769
0.00048685397808179165
0.0023361577621296876
0.0017459627679856232
0.0020126022381139383
0.003400116607711177
0.0009053414909924888
0.001098619215471343
0.0025360425544836396
0.0009277036060574415
0.0041392754283076484
0.0006896839479159113
0.00025834373952291937
0.0003863827864347079
0.0002991430598070766
0.0002727836449157027
0.00024341399923670737
0.0007308295601085137
0.004569694410452248
0.0004102528882470539
0.0023658280341963384
0.002680492657833738
0.0005588224748005991
0.0004182965153858018
0.0042390122092530146
0.0028150047481239533
0.0014309963042189388
0.010975965596572722
0.00013836387706132875
0.008434780039300102
0.005339850446208312
0.0002905355232237721
0.0005717539732518298
0.00006831052288529092
0.000574014780657582
0.003665407210623277
0.004024943417599691
0.005680281011546464
0.004625536102963773
0.004073699122120219
0.012858690846142187
0.006902911255262073
0.006030405554680786
0.00044500816413409666
6.26933980103166e-6
0.00008404360380351798
0.0021621929007857037
0.0022900981270563975
0.000963734466626676
0.0013480252680435664
0.000016920144003599515
0.0005750839697476586
0.0003716240386121599
0.00008399000636766092
0.00009145612563946942
0.013319215276552995
0.0007683973424592176
0.0009680379186619826
0.0007316407329175279
0.0005960528596363184
0.000274795543064677
0.00042785436468508885
0.000023527339176316014
0.00322455745494481
0.0001659594913416422
0.008934931583220921
0.0017657041467613723
0.004104683054941304
0.00045279741339613596
0.00039767254103683584
0.0024165115720289265
0.0031057076358214342
0.00014200332336765088
0.0002969943142058273
0.00012713021973837256
0.0004731611813012299
0.005006598550061407
0.001458695980447025
0.0024883055973751902
0.009324641665415207
0.00003758585239219133
0.0002690818715801199
0.0008183307723956293
0.0000812729842623395
0.00200443332464253
0.009634328014556387
0.0006242824891369061
0.00007653220113781598
0.004271032095893791
0.001775361642464113
0.004048563211991164
0.006900856030078029
0.0015137041607362737
0.005132789855945386
0.006662715655789166
0.000023038464846649707
0.00009640977086305216
0.0008509795390644596
0.004272914496025041
0.0001997177660158229
0.0007065125080032122
0.005045496305547144
0.0009743181383990112
0.0029104435446685754
0.000011915287035517957
0.0018859123339580253
0.00036954901994229163
0.0012463195705422951
0.003238186678112484
2.441747537109788e-7
0.0072655636502249165
0.0007594651214174302
0.0023588910256339326
0.00003733278980651342
0.0005167893725272995
0.0003587572581016927
0.0027586460705401406
0.008631993774416228
0.00004089913501911126
2.3342344723326664e-6
0.0009586011915250715
0.0064316623815268105
0.006979808268757804
0.0032448032359509815
0.0016477206455077797
0.0004507073427408921
0.005914838026874343
0.000021176204127850767
0.00010427240156348175
0.00030341317765430597
0.01161588379917378
0.00018415498657583184
0.00004133374136627783
0.0012723344940567597
0.0008649002712327555
0.002400444339451359
0.0013361323184264576
0.0000937780652950779
0.0011403761872927853
0.01534509653907609
0.0019525037738457817
0.001056179047187075
0.0031385353328094914
0.0036417793033783614
0.0003507005644116229
0.0007933555349153455
1.1152407840662042e-6
0.0007822792163577025
0.001747675006368539
0.0004156500177017725
0.00010693268856931109
0.0028206406921387106
0.007644216835192645
0.0015644053996519336
0.0019283487427307414
0.010379760737956018
0.00720792401394692
0.0029531916010999
0.000540541314706813
0.0027194802099982213
0.0047517687625695465
0.0005440648407901538
0.0020233243576293154
0.0012756032815361448
0.00013901813680484632
0.00047069852598657756
0.011907409292472863
4.966304483749887e-7
0.0018765067693491183
0.0027350028958186235
0.00003205241962791703
0.004791137877035486
0.0003346220547630205
0.0005748372207469813
0.005807635638305046
9.401404419352393e-8
0.0007688996582766927
0.0008425167031072277
0.000607155202461152
0.0007135499404461584
0.0003987146816701896
0.00002076560137996424
4.525972243326788e-6
0.0003411661369152063
0.000566005908032202
0.0004174109476402575
0.01070277734542498
0.0000777854968654188
0.000013904586762894499
0.005900774453315089
0.009304047899338584
0.0010905426256717062
0.012201992441370914
0.0011018974819134656
0.0006842811199336107
0.004480592094330834
0.002397227878198233
0.007113970151531436
0.0010414007195297275
0.0037753599441647497
0.0000780651477184275
0.00557602043613259
0.0005792946077287108
0.0057240195297084875
0.00574751608908616
0.0003025155452120061
0.015320255904832164
0.00002150194249164465
0.00003934084945163972
0.002748047337898713
0.000046742327730047006
0.000539592920748825
0.0004017647709217465
0.0001838438493800264
0.002510775267727763
0.0024697890214467745
5.545186834984972e-7
0.00032595975924224103
0.000023828973199198647
0.001939944935204556
0.0013846238012057979
3.634496236652229e-8
0.000334124453000809
0.0005670432704884
0.005798887345173629
0.0018483327425113023
0.010949708641741393
0.0028294309346520463
0.000022937982660235728
2.5324420626574056e-6
0.00019523922331465444
0.00029668313343629414
0.0005559414479541237
0.00045036148029224123
0.000228891897399031
0.0018640783677260945
0.0011434879674610877
0.0014963331125213597
0.0005640605656363381
0.000013882659315246843
0.0017184139732666223
0.008601950425977481
0.004789896260471408
0.0015190560239001733
0.003200418574695788
0.0028650990700364964
0.00002397860542567739
0.0005513186150517714
0.0006316173591298343
0.0039165819420483635
0.002904914349992252
0.009854409797987802
0.001990448635947567
0.0027775382155589344
0.00111959367870281
0.00009349930603122812
0.0033725412540767884
0.001804174880725167
0.004830290858758491
0.00632309292395589
0.0012397096532112285
0.0011678162016830276
0.005501981449928111
0.000798726088801002
0.000022482265761976996
0.004121735551778007
0.0013499987661009835
0.0005479365548366402
0.0005226204977065084
0.003344460319095719
0.00029284122487446335
0.0004893299549426905
0.00019026446718888233
0.0002958077733576023
0.000029502129333259356
0.002313997137569203
0.000916035862905991
0.00010088803640442124
0.001506727842568025
0.00001816065452280985
0.002442114383475199
0.001012849496510283
0.00020922030915184833
2.814171257356985e-6
0.00021750980789549145
0.0005334330502790669
0.0012571596651158128
0.00007549823732668629
0.0007987720212978092
0.0005636415011342523
0.0020738175685251475
0.0028898694252915236
0.0005287960228703938
0.0010538376611009758
0.0014393762808279976
0.001015030204016263
0.0017228037610865817
0.0034198938132760206
0.0022815615455614177
0.0003059720866847568
0.0010407041881426986
1.4106123625951063e-6
0.00007160669499756128
0.0022085935967154358
0.0006992423876133586
0.0018724011550428868
0.002364244220233896
0.00022527451383111836
0.016307445425444905
0.0038213904402604904
0.00625819618205335
0.002835443799338139
0.008999585299824663
0.0021726494986519045
0.006849899462285643
0.0022820693859247495
0.0006192271572473176
0.0007828114770005246
0.0001482547668631914
0.003364753498398978
0.0007111134506012209
0.0010493026445858723
0.0018295526254025858
0.0004238037259852675
0.001963276943249471
0.004527946992377779
0.00007715274449808603
0.0023624524965728537
0.00010180792087048189
0.00017132934220693682
0.00005564167928688479
0.002039117782771908
0.010401743365882182
0.000038700798550521334
8.153591551957607e-6
0.00010780681735381201
0.020666523086027896
0.00041858432709998604
0.001201542722041964
0.005635586475760254
0.002545443266428399
0.0024286163263485907
0.0003946708111961987
0.0012281965848781168
0.0005164869260875625
0.000491287953129975
0.000566468372823747
0.0003323367239896242
0.00023761841275886698
0.0011173516486719039
0.00042840071693769276
0.0005164927797248976
0.001626728150720265
0.0014501743431079106
7.831840264777118e-6
0.000029879694926480025
0.0033920686279897885
0.0004101472919482408
0.002950422108957117
0.0004307224612341602
0.00903846986588067
0.008209919443171561
0.0021730205952166155
0.00037322773888060114
0.003571716026295751
0.000015625359209219393
0.004593158516155826
0.0011706129434999246
0.0015919476755794017
0.00030286145876332504
1.6161760714010395e-7
0.0024645456463092317
0.000936155186949798
0.0017706815322117162
0.00005831605122146165
0.0013554033593268825
0.00034573768102982464
0.0002060533582726098
0.0016251033981583278
0.00045900937050463443
0.00001592154496750424
0.0011680139160569949
0.00040268011447565475
0.0006082495238886492
0.0010357597926366618
0.0006663753041282809
5.248748453080034e-6
0.000012966351306279788
0.0023928218580032963
0.0033616144120615526
0.0025962769226020657
0.00033938708862978225
0.00039197339531829193
0.0008798843815353364
0.00007219256084213271
0.00035414581287208566
0.00017646042947839512
0.0010983955576187318
0.0002590606789734735
0.0014291837962606484
0.0007479790775192516
0.0002233794229542402
0.002001304098845569
0.001330214933243614
0.000737185679565871
0.007288058970696837
0.000023699263065528045
0.0008605587632847662
0.0005007117901604255
0.0020177967113432266
0.010865808621779157
0.013437143076860393
0.0006263555742889592
0.0005518826249437752
0.008943545091084032
0.0008054318242685782
0.0006432249981578618
0.0072869546064976976
0.003049464391326226
0.006525408574342894
0.0005944715370413634
0.00005400325239358004
0.002320326254908567
0.0011659139263151784
0.003856462866187092
0.001082904369105547
0.008557942648672334
0.00010919031958289493
0.007590519210974779
0.013394925135822895
0.00671580285233941
0.0012017946990929475
4.192661092678369e-6
0.0016806226897898714
4.4601798858141175e-7
0.00016295841091296744
0.0004105384973321568
0.0011573139272923352
0.0032391892112352944
0.009594448557925664
0.0028162714764924392
0.001975141602186881
0.0010011089971421205
2.3572398114304153e-6
0.0009032174130600305
0.000010570177792329535
0.000030003564002374494
0.000014980189779769711
0.00012449365812293372
0.00008860702494039892
0.0010068058232681888
0.0010287454415709686
2.7149043716008367e-7
0.000986780398732896
0.00017657987895561248
0.00006607042696097373
0.00006899605827772519
0.00012485918738067722
0.0016150357208351816
0.0010665705593199699
0.0021123335343723013
0.0011606466302748566
0.004019113240226335
0.002087639015165186
0.0036979196612305716
0.0032994872295523518
0.0033374736302865145
0.005232164996864822
0.001987131352460255
0.001862978925006723
0.0005378161566288412
0.000029728784848133892
0.0013283449701350463
0.001728071866810728
0.0012651021967731797
0.0006074248622983997
0.0016308706764758087
0.0011836629378667591
0.0008719678962985879
0.002003510502591249
0.001310633948808527
0.0001226025273628417
1.6490798700508877e-6
0.000026613451443228853
7.208538042843237e-6
2.5382590747618874e-6
0.00019097835671949283
0.00003078585875862522
0.000042347191305708484
0.000028087036166489207
0.000016543296445707704
7.809664408039609e-6
0.00001974274041719194
0.0001175481360420715
4.4427157204092305e-6
0.00025857937147458806
0.0005055938089429309
0.0006679673772893465
0.0013162777632654036
0.0011506985601830056
0.0021557797285552942
0.0011406588443215863
0.0008783370690284261
0.0004113643183103429
0.0002281973727765347
6.162648962355893e-7
0.00008028169646116692
3.146965495814658e-6
0.0002974448042729461
0.0005648170838213148
0.0019707167252042772
0.0016051947211837255
0.0032438275166176474
0.006669207947639548
0.0027853565248594178
0.004444001551236418
0.0028961519374946353
0.00600181641671614
0.0042825673993368
0.003016360048392475
0.0038452479058956406
0.0024673173473733173
0.0013750691402282479
0.0013818911548772468
0.002308395302491776
0.00016600536047087065
0.0004211878602883115
0.000015476653404790014
0.0009733572774084509
0.0004659335491685244
0.0004523842975319483
0.0002567460196156649
0.000798700593861989
0.0007070813896471116
0.0008125654777325597
0.0005866954652748114
0.000015794952917264094
0.00010369988523860059
0.0003859354195606633
0.00004268474352935641
7.640262718392937e-6
0.0001874784060999023
0.00025000473950207705
0.0009201357378860886
0.00005539200441219833
9.087990788075364e-6
0.0005966310784539776
0.0008430071088333326
0.0007237988257116194
0.0008548717130675038
0.003498624280466667
0.0021922265907023714
0.00038496308554085467
0.0023406186994457357
0.0017296873770581082
0.0008420026466262892
0.00007193429608816975
0.0006987037599614552
0.000021647701352040807
0.00005091856864472524
0.0010723831945677381
0.0017888130379492386
0.002391507786813664
0.004744264989654562
0.006439800811881318
0.005669916553250625
0.0018184346671020603
0.0029857271001692757
0.004232632950200875
0.0016235515780302727
0.0011986771255385394
0.00489061827428405
0.0022499455807960794
0.001507935963631128
0.0005776752274604529
0.0006565397780092686
0.00035076662021088354
0.000681042456861281
0.0010778234342049518
0.0014234085673349075
0.0007381051596513711
0.0017536453662872105
7.848895868665027e-6
0.000030118490854054487
0.000706557239441765
0.0016618144823133487
0.000695529429689433
0.00002053863361650482
0.00019676238423469618
0.0001315846774807761
0.00022009507888160094
1.5907497543628098e-6
0.00015922606788976688
0.00040086584136489223
0.0014213076288964893
0.00007301407366238186
0.0002438538423952607
0.003447794924116754
0.0015812312967163709
0.002739674924159364
0.0018294618128607534
0.0024545696855741766
0.0025665253019288544
0.003080914767650107
0.001211413815661312
0.0016836386717294341
0.0016484765629894845
0.00046317473794362635
0.00013562393011366626
0.00008259161764907678
0.0002398235666450859
0.0006239765931112679
0.0018149720524536191
0.002565375316714677
0.0013732344716047044
0.002051011351191373
0.0031687113142382897
0.002933760821462336
0.0024966181248287107
0.005009019717666513
0.003870763160152065
0.0007468720649612889
0.0038115320553752286
0.0016094065359645736
0.0063519507707323975
0.00284132979571342
0.0015587895914944729
0.0034032662976456953
0.0016016582458120464
0.0016265032060112663
0.0012631549089415002
0.0017697172897632074
0.002751032530724162
0.0008266156174449323
0.001334907084095124
0.0012115059029314485
0.0016843600453051106
0.001961767916663905
0.00003319184165767412
0.0013699105960408256
0.00014042502650978984
0.0021135900021570756
0.0005139695872005841
0.00103453865645263
0.0008917016735510406
0.00038607010513216894
0.0000836170049292189
0.00045087190307521486
0.0016725327894419743
0.004294251676655564
0.004553505371489299
0.003931151209481282
0.0039825081348357745
0.002553700425472577
0.0029556347171786177
0.0012312862793770333
0.00037914550610740534
0.0035543367073949048
0.001266696064179223
0.0009176806016434667
0.00010052377304730912
0.00005999575837813558
0.00006743377927605517
0.0002637157198254538
0.0006106037061685065
0.000268762111309079
0.000603157040364054
0.0004854810319348318
0.00125917533664676
0.0014069091806308883
0.005491945875207606
0.0026455037763499947
0.003493718441062909
0.008629795080609426
0.00353722755145114
0.0019426171141500156
0.0024190734400018287
0.003906458826492798
0.00030713194669470276
0.0016421102591647366
0.0011669080681856818
0.00022048359933376398
0.0023784953619039252
0.003248615811454144
0.0005490058869158805
0.00047241441370111394
0.00044548020167086674
0.0014279723494431801
0.0026176950893471358
0.0007034569163608307
0.000025662549711432376
0.0009067770779233219
0.002706042352261267
0.0009208858584760852
0.0015119893319340424
0.0009460956594266273
0.0001742601978614926
0.0001660253890719071
0.0003778362946250362
0.0034459693604088045
0.004317484096011962
0.002706529135718726
0.004733710962798384
0.0027997284192149445
0.005029884778261066
0.0022106193258423414
0.003108127780744636
0.0024773671238379
0.002492551035216659
0.0014681302946906243
0.002073483343824426
0.00027648264255985194
0.00014572218616656403
0.00007809610365407638
0.0006261618959588763
0.0000479546183095937
0.0030281728133340186
0.001190673441471572
0.0011827483492680064
0.0022766305974096838
0.0038421484542920715
0.005602042734172406
0.0011988715483155126
0.0018128974505333584
0.0042217610166485516
0.0028320059913617655
0.0005458734044655484
0.002654021146003363
0.0012069829281672068
0.0016632677440635098
0.000849201395041305
0.0016203770008461973
0.0017824468031498756
0.0033818596086713218
0.003635187481909871
0.0009105432989072335
0.001265840292712467
0.0021886745951616654
0.0004972854968396734
0.00222510095338596
0.0013547455326413228
0.0024195037865406676
0.00040097021246695663
0.0014411997105095887
0.0007940726377576668
0.0016479806902070266
0.0006648314457552586
0.000869820661380294
0.0004576117449146971
0.00011875975123699989
0.0048632261448940855
0.0011316873043462794
0.002889918788354484
0.0025254154868399993
0.00361518573599818
0.002813538338318417
0.002495521750391904
0.0013659653051127493
0.0017000362082995701
0.0029342009627381185
0.0007571676432832687
0.00036093647601710596
0.00028530408047185
0.00047298209183712405
0.000012952498861787287
0.0001606013245525082
0.00004301624591338948
0.001206049308347896
0.0007358769853419133
0.0020093032334430844
0.0006626074610943606
0.0006052089752094879
0.0023237818112496617
0.002026901738306528
0.0005996641963415842
0.0023833244094846984
0.0007451009825092457
0.0015573729571917055
0.00029866551619504633
0.0009889233050321157
0.0008473955785202278
0.0006490909690063764
0.0012992995128056604
0.00255334074207136
0.000943455712441709
0.002752013353040404
0.0008029848835043164
0.0001487995222980355
0.00006211603095243053
0.0001554119024412085
0.00008671545215982675
0.00010508578156364926
0.0007681036815871885
0.0008981516063825896
0.00041226211167525286
0.0011617569853556021
0.0036016468955505404
0.00031515249185496997
0.001483226236990157
0.00037600419911351185
0.00001236797810857861
0.0028308078313192125
0.0024074650070286404
0.005513407487636697
0.002535203484617147
0.003704437511929124
0.0029360795144084384
0.0018015231709270624
0.0034513390258933004
0.002805030528684525
0.003934852313480428
0.0011371476981768308
0.0014576726385836882
1.2864405327457942e-7
0.000443863371156485
0.00030058573614897356
4.83379009404311e-8
0.00004201984033571147
0.00009591391822109688
0.000030672423972404785
0.00019514204791299
0.00008176673325714075
0.0003458203393789736
0.0010172491011382098
0.00006174272914671807
0.0002584817233169457
0.0006513963068060744
0.0006436923806603333
0.0016397462691936531
0.0018251790203272185
0.0030761289420114177
0.0011339309253646426
0.001810827811490091
0.0026028505145912918
0.0005631741483074909
0.00126755684473581
0.0028497480212633
0.001058701884669696
0.00014977698662947052
0.0019169558071371103
0.000841169494546314
0.0015244315645221225
0.001116848222045482
0.0014253431482129006
0.0007295930294999748
0.0011921577648203307
0.001175236184625027
0.0006318163516221081
0.00009817826537809317
1.2958479817834765e-6
0.0006499402450095161
0.0001039645805859105
0.0008710185179788084
0.0017363800622307703
0.004501396924932538
0.004455530456290037
0.0016181589409342073
0.0035124953182379686
0.0011061375639140833
0.001458629169431759
0.0008168738524838235
0.0014045347195416954
0.001699899696587918
0.0018849667574774975
0.0009709988023718264
0.0007933490484494023
0.00009594426959146496
1.5191016100819942e-6
0.00013974799119959388
1.602619682304352e-7
6.483581240486911e-7
0.0003947531219049756
0.00008852266504175196
0.0006132893719670533
0.001742186476265452
0.0005745617650246616
0.0030609427600375777
0.0011452684376999185
0.0034212928583174864
0.003955317720613024
0.0023652007594954618
0.0035356859007420376
0.0007546886374064206
0.0006806432397796049
0.0019005776644505155
0.004730451765480295
0.0015093733269242059
0.0013540613893382558
0.0023385589548635217
0.0006424757821371101
0.0022662267277692113
0.0028221055398080443
0.0018745966079857736
0.0004845118957756471
0.0005880174808210167
0.00010382042305625263
0.0006283348776470942
0.00016643058525179884
0.0006734698457506005
0.0003099810658632051
0.0005535346970937467
0.000037443756547586026
0.000042097462684947214
0.0020863209690799305
0.004357887059121825
0.002659212161151301
0.005104794042791748
0.0030462777201776666
0.000907537859600396
0.0006588812406936568
0.00027941771390035475
0.00013104364847383576
0.0002037313294948219
0.000032380859340702525
0.001156276578124547
0.00035089754545369417
0.000010933757827337806
0.0000366945320154375
0.00016810212708490415
0.000016624197027393995
4.496406440254761e-7
0.00007835496219295928
0.00007487451922379165
0.0002052603405157201
0.0002498620594916879
0.001378999412281397
0.00019932813923546322
0.0008619699399058168
0.00025307272829307414
0.000027930048150571423
0.0001435521280982522
0.0003624371984179488
0.0004750479005692694
0.0010522668355766526
0.0006524949679060421
0.001745931073574226
0.00032208133956944927
0.0007861721974328432
0.001967001587647916
0.0003762860134414195
0.00012024120697013281
0.0011478047207642763
0.00028643470687596056
0.0025203639173074295
0.00018564406479357225
0.0003573038331418034
0.00007931544331221063
0.0005135200337176925
0.0011157203204647706
0.00029697409789500583
0.002340831566740479
0.0006072524234753507
0.00015665749836465292
0.00004647700406135579
0.0029562295600377895
0.003905382150977219
0.0020210746821569046
0.0023760047880201727
0.0021868542542574864
0.0024521868759602894
0.0019214696163667487
0.0020900573008132304
0.0016376559571285863
0.001829291352001781
0.001291826922976891
0.0007020176775662932
0.000028437520813249273
0.0003956673940320714
0.000013629281864376186
0.00034447528573483717
6.5099321868261364e-6
0.00025350949155863913
0.000011690018577479022
0.0007154497271642432
0.00016223432612544566
0.0006367403347428559
0.00037401512682502894
0.00045156009960197185
0.00018655168986006872
0.00016076607172618035
0.0005280989391088517
0.00006332973499444302
0.0014086348178805382
0.0028213951100125507
0.001722915071185435
0.0008426266982961838
0.0011997458167273556
0.0008277291990506478
0.0018243559489835714
0.000978547755834415
0.000526723158875192
0.00035536233971898994
0.0017073424275621215
0.0005999676248286853
0.0004697487858730997
0.0008597412142657654
0.00009287092878026306
8.822456599551198e-9
0.000058031405021369755
0.0003755107425321148
0.0004375588819848473
0.0009709471075065768
0.0001398405855424982
0.00013578789854329322
0.0000898634589083157
0.00025295597664572595
0.00032305824480517817
0.001973215559270205
0.0010306816539101867
0.0024888118010898265
0.002361782302563071
0.0008952078686142609
0.0009802837096787183
0.000625490056758933
0.0006537546843522944
0.0006098395988749046
2.689236811023581e-7
0.0002771988376302578
0.0006186892475126282
0.00005274810598977851
0.0002655857724662203
0.0003015504446007506
0.00018410919385765119
0.00029604572577339645
6.668349953242631e-8
0.000060956668179579385
2.4630008619994215e-7
0.0002488965806099643
0.00023568070486133905
0.0005286466605353058
0.0002086674601382554
0.00007787747855313562
0.00006886088817418146
0.0000839841486643687
0.0000938927025100223
6.080720830378654e-6
5.588061052130706e-7
0.000055568949947637825
0.00026393042573229117
0.0005369121294833709
0.0008591932472946915
0.00013936670280495522
0.00036087099779086513
0.0016982175670086361
0.00004748779821635107
0.00015899138010270312
0.0006188435089522978
3.1193272443641078e-6
0.0005549540898167676
0.0003276002663264486
0.0002443373380122168
0.00042699721473939866
0.0001748793473958687
0.001278474469331516
0.00002973936834409394
0.000026490821931453094
0.0021964963134778605
0.00031433329404911093
0.0010217403018964771
0.0018010682678205163
0.0013987738615490973
5.995639053310964e-6
0.0008135053020905715
0.0013693756865158166
0.0016575773567649387
0.0022666043839654516
0.000010790342062268249
0.000019087887711135454
9.043652866446503e-8
0.0002605350540919595
0.00004488237796748494
0.00016641231745408454
0.00017723509672050385
9.489138716077748e-6
0.000017001490660481932
0.00007222693531902982
0.00004532582678711887
0.0004103389068632013
2.0806790766107147e-6
0.0004987483146936483
1.5886247775502867e-9
0.00005876354279279329
0.00009826299429568362
0.00008201490156592656
0.0005253701252607621
0.0006802525485771791
0.00024296376390121966
0.00016341021364429234
0.000432427256842701
0.000492950954311672
0.00042074602593170893
0.0013902639356683211
0.00048654664179314204
0.0005991552097009712
0.001303969302859262
0.0011668160301493936
0.00006278044002414644
0.0005503984108955614
0.000020892123727625184
0.000010469681351878422
9.909003464278826e-6
0.0007087857430562544
3.212750994012704e-6
0.0006292853574823396
0.00006707812001306983
0.0005606260281334198
0.0000684264735248599
0.0008068743620624875
0.0007843915838152655
0.00045348682617349535
0.0002584500111432958
0.0017178811733408546
0.0007623134038595221
0.002512701690966786
0.0008511666373358407
0.0005265556618783616
0.00038275038063887074
0.0002894028858726476
0.00010812667834501463
0.0003302125084295956
2.503220727614559e-6
2.4145203933179894e-6
0.0001404857853656457
0.00007559931209780746
0.0003233924407555541
4.0206878777450605e-10
0.00003221971984318539
0.0001338976210582062
0.00006136143062621445
0.001360409522202311
0.000484133146397181
0.0022274279653301883
0.0008391860789707392
0.00007237099275961335
0.00044490605545881344
0.00016600731180628557
0.0004080865643069515
0.00019701176225241234
0.0002446014321509129
0.00007343188450450449
0.00004060646475372091
0.0009616404500998125
0.0014084747630926794
0.00004141226376177903
0.000011334018153434206
0.0006461282351266632
0.001175096410640187
0.0011474613660803557
0.00047966092998135004
0.0001963482902426344
0.000013236667302860943
0.00017323501619751633
0.00008073440656458592
0.001266271350205834
0.0005290344079897285
0.0003903106342880176
4.8656728028114365e-6
0.000046614682521548906
0.0003879144476383749
0.0014233145500018387
0.0002990597906090319
0.00017773389359690986
0.000488533274206672
0.0000327932112609117
0.00008254742641896234
0.000050328707752485934
0.0002005058721854722
0.00005716268795152764
0.000027907347172062436
0.000586566654862517
3.178069145412938e-6
0.0008657887125837771
0.00023832640515082152
0.00031384241111985777
0.00046861679628057245
3.0934526969081803e-6
0.00001741867085695214
5.298612797365579e-6
7.275693890155605e-6
0.0013755275203827767
0.00006894538682727584
0.00032710870871310627
0.00009956029485767997
0.0005037825947185544
0.0005515890121393327
1.303238891168887e-6
0.00006298911175837182
0.0003213263262697109
0.0002777387876004531
0.00001326842811695189
0.00019865014053403412
1.7156302791765454e-7
0.00044939146264454544
0.0010039324842494668
1.612392605715476e-6
0.00021664050941843052
0.0018115506779200418
0.00012095310001470087
0.00007385599081458476
0.000013049223770330685
0.000032642801514558415
0.0003343968799280544
0.0003117724031366598
0.00010783321265600703
0.0015792301176148834
0.0003702092265024052
0.0018663206669370742
0.0017486881118376027
0.0004486253885967263
0.00043184560587369733
0.000029448696125794256
0.0000251313258163977
0.0002559555141286322
0.00029010620360093585
4.7726968088414225e-6
5.144044959578271e-7
0.00003990848525259037
0.000030504493830482547
0.0000244233447115044
0.0006542198219836862
0.00045136792903440707
0.00001497678304739679
4.118817162636987e-7
0.0004108768247208268
0.00046988379690248875
0.0002803344797226069
0.0018056689183061335
0.000015666348186564306
0.000011467563187220494
0.00002638408438956747
0.000046787599140141435
0.00010244908048364143
0.000012645791666164203
0.0005601172682797173
0.002273288222943205
0.001109975186517177
0.00019255062261233044
0.00023453215765058898
0.00025778552692063485
0.00008911324150309409
0.00003852020810472772
1.1903495681177233e-6
0.003383379869073899
0.00033233450686484474
0.0018899295482713097
0.0001281475079964084
0.0011330017646556357
0.001296673551649612
0.0010364690214173084
0.001100874899421736
3.5782602133586787e-6
0.00019893234612231443
0.00019613822809523565
0.00021239032689749742
7.026128012641196e-6
0.0016193452545834731
0.0007055203361841262
0.0014003753283229536
0.0007950016847249869
0.0014834753945399263
0.000336212227631454
0.00008258507218792886
0.00011143751358052626
0.00019117166519836684
0.00006331230284171695
0.0004562369557565668
0.0009627583332318817
0.00003021036159314705
0.001193295397235349
0.00013447656426112696
0.0009739567653225271
9.67278165768041e-6
0.002603071051310439
0.0011880481813634754
0.00035387266564865325
0.00013148209904471792
0.00007611627068599692
0.00009577339991418082
0.00017687357182675833
0.00013625789203962127
0.00002824222642771084
0.00039018664480977106
0.0014994108103483527
0.0003440219324593046
0.00031715804016760324
0.0004106291906369508
0.000020068961508525
6.922388172987542e-6
0.0007262138032306806
0.000060556989691198576
0.0013359569220735012
8.637842317356022e-6
0.000585371674166692
0.0003391837218562248
4.665282824250553e-6
0.00019415029568520703
1.818321368987661e-6
0.0002095399189330302
0.0003365519390661664
0.0006568558893187783
0.00035196018243978627
1.4117724588096463e-8
0.0029663160099755686
0.0015941322768708353
0.0016043970750861678
0.00009402194168209366
0.0028007120332606233
0.0015478001055721567
0.00012039793068233635
0.00045485962822569787
0.0008215785846563958
6.522531758633252e-7
0.00006994848429305264
0.00012188567570719425
0.00024139900199594627
0.000027183859183716906
0.0000151662695764874
0.00020601183634823663
1.5414601088323775e-6
0.000173989519968589
0.00021499391938248013
0.001184240319635555
0.00014015260117923456
0.0006075985991380946
0.002523420404592289
0.0011593636016692826
0.0011349718004537634
0.00031521205000708397
0.001931298026280675
0.0010333472467146986
0.0000183088139324438
4.540604993430841e-6
4.943432912413883e-6
0.0006316940733408818
0.0008313784514415309
0.0009263187707064408
0.002404693487000875
0.0005919862246204995
0.00023503417648160075
0.000527349459146858
0.00048681752645390457
0.0004374098932443673
0.000017445492146483075
0.0015111523868329337
0.0004617648074430563
4.667094555729163e-6
0.0006022064477053205
0.00011801604118407998
0.0001776532709462869
0.00022209759249164273
0.00034895588570976483
0.0015501693305745295
0.0005642636015666123
0.0009258116043974546
0.0001767958685528233
0.0004699708768387843
0.0019046065767819855
0.0019483873430533648
0.0006431039598555793
0.00042402327642869866
0.0012232422584490907
9.696321169394145e-6
0.0065012659806853055
0.009801203810223924
0.0018052697704293698
0.004172033270429815
0.0001211584813369538
0.0047533326611908285
0.007950894798629192
0.00045782428404133896
0.007591624072358641
0.0012744530122096507
0.0001834082700396261
0.001612390365043469
0.004149579951079932
0.0005679906510444526
0.005771559318955242
0.0016235140575089305
0.003285024608065408
0.0006477578250407837
0.004983569440550233
0.004754547441516307
0.00009956181818275479
0.003659797002649465
0.00410859441974182
0.00593263751703557
0.002546293455348485
0.0006728859221595068
0.010452298392931741
0.00142301054694922
0.0007381159971529978
0.0001780544594421413
0.0013925596947403675
0.006151204450945976
0.003947241761378263
0.00032444424541180726
0.017067472470733088
0.011441019579017109
0.007225610349868518
0.002286861042655557
0.0005111861835862272
0.005351552275430907
0.002626025763095569
0.0006744935884199218
0.004429949933940575
0.000011396272402265897
0.00023318015394698947
0.000044843125219873124
0.0024374411007162477
0.006533607632841527
0.0034465341945455696
0.0007125832879838478
0.002194125664444299
