# Supplementary material for: Concerted localization-resets precede YAP-dependent transcription
Source: Nat Commun. 2020 Sep 11;11:4581. doi: 10.1038/s41467-020-18368-x (PMC7486942; doi:10.1038/s41467-020-18368-x)
Supplement: Supplementary file 18 — Source data [file 41467_2020_18368_MOESM18_ESM.zip › data/scripts/figure_4/figure_4f_control.m]

% Looking at N/C distribution
clear
info.csv_file = '../../image_experiments.csv';

groups{1} = 399;
groups{2} = 392:393;
groups{3} = 394:395;
groups{4} = 396:397;
groups{5} = 398; 
groups{6} = 387
groups{7} = 388
groups{8} = 389
groups{9} = 390


labels=num2cell([0:20:240])
%groups = groups(end:-1:1);
%labels = labels(end:-1:1);

step.ignore_edge=1;
%% Loop over groups to recalculate NC
newFigure(10);
hold on
NC=cell(1,length(groups));
c_vec=linspecer(length(groups));

%histogram x points
x = linspace(0,4,50);

C = counter(length(groups),[1:length(groups)]);

for i = 1:length(groups)
    for j = 1:length(groups{i})
        
        info.exp_id=groups{i}(j);
        obj = get_exp(info);
        F=obj.get_frame_files;
        load(F{1});

        nc=zeros(1,length(obj.nuc_cyto_data.channel_02));

        if isfield(obj.exp_info,'flagged')
            flagged_cells=obj.exp_info.flagged.cells(:,2);
        else
            flagged_cells=[];
        end
        
        nc=[];
        c=0;
        for k = 1:length(obj.nuc_cyto_data.channel_02)

            % Check if touches border. 
            if frame_obj.seg_channel_01.touches_border(k)
                continue
            end
            
            % Check if flagged. 
            if any( flagged_cells == k)
                continue
            end
            
            
            c=c+1;
            nc(c)=obj.nuc_cyto_data.channel_02(k).nuc_mean/obj.nuc_cyto_data.channel_02(k).cyto_mean;
            %nc(c)=obj.nuc_cyto_data.channel_02(k).nuc_mean;
            
            if isnan(nc(c)) | isinf(nc(c))
                continue
            end
            
            C.add(nc(c),i)
        end

        % Append 
        NC{i} = [NC{i},nc];
        
    end
    
    
    subplot(length(groups),1,i);
    hold on
    histf(NC{i},x,'FaceColor',c_vec(1,:),'FaceAlpha',0.1,'EdgeColor','None');
    %Mean value. 
    mean_val(i) = mean(NC{i},'omitnan');
    Ys=ylim;
    plot([mean_val(i),mean_val(i)],Ys,'k','linewidth',2);
    title(labels{i});
    box off
    std_figure_settings
    %xlim([0.0,2])
    ylabel('Count')
end

xlabel('YAP N') %/C')
mean_val


%% T-testing. 

disp('TESTS')

for i = 1:length( groups )
    for j = 1:length(groups)
        
        
        [p(i,j), h(i,j)] = ranksum(NC{i},NC{j});
        
    end
end
p
h
%% 

% first normalize data before performing stats? 
norm_val = C.sum(1) / C.n(1);
C.sum = C.sum ./ norm_val;
C.sum_sq  = C.sum_sq ./ norm_val^2;
C.stats;
figure(122)
hold on

ts = (C.f - 1)*20;
ph = plot( ts, C.mean)
errorpatch(ts,C.mean,C.sem, ph.Color, 0.2)
ylim([0,3])


    
