# Supplementary material for: Concerted localization-resets precede YAP-dependent transcription
Source: Nat Commun. 2020 Sep 11;11:4581. doi: 10.1038/s41467-020-18368-x (PMC7486942; doi:10.1038/s41467-020-18368-x)
Supplement: Supplementary file 18 — Source data [file 41467_2020_18368_MOESM18_ESM.zip › data/scripts/supp_figure_6/MCF10A_RNA_seq_final.xlsx]

## Sheet: Sheet1
	mcf10a	mcf10at	mcf10a_STD	mcf10at_STD
A1BG	2.686	6.503	1.143	0.301
A1BG-AS1	1.06	1.577	0.391	0.293
A1CF	0.011	0.039	0.016	0.055
A2M	0.241	1.37	0.08	1.04
A2M-AS1	0.292	0.482	0.079	0.114
A2ML1	180.163	0.074	78.772	0.052
A2MP1	0	0	0	0
A3GALT2	0.02	0.039	0.028	0.055
A4GALT	24.841	44.977	1.762	7.738
A4GNT	0.067	0	0.055	0
AA06	0	0	0	0
AAAS	35.055	28.536	5.652	4.267
AACS	74.589	76.195	6.352	7.037
AACSP1	0.188	0.039	0.093	0.055
AADAC	0	0.117	0	0.095
AADACL2	0	0	0	0
AADACL2-AS1	0	0	0	0
AADACL3	0	0	0	0
AADACL4	0	0	0	0
AADACP1	0	0.408	0	0.126
AADAT	1.339	5.705	0.812	0.703
AAED1	7.187	7.869	3.895	0.921
AAGAB	89.917	63.095	4.009	3.512
AAK1	48.283	59.967	19.646	6.454
AAMDC	8.369	13.557	1.253	1.474
AAMP	110.113	147.58	24.09	1.608
AANAT	0.222	0.105	0.119	0.148
AAR2	33.263	51.924	5.718	3.61
AARD	8.212	0.901	7.194	0.104
AARS	203.673	282.195	27.342	26.042
AARS2	22.036	26.087	2.487	2.45
AARSD1	0	0	0	0
AASDH	24.711	9.64	1.089	0.896
AASDHPPT	83.192	49.346	11.801	2.32
AASS	4.777	14.543	0.717	1.632
AATF	82.635	182.081	20.908	7.562
AATK	5.011	2.501	2.034	0.902
AATK-AS1	0.042	0	0.03	0
ABAT	3.703	2.059	1.54	0.149
ABCA1	31.848	0.113	38.253	0.006
ABCA10	2.025	3.213	0.365	0.576
ABCA11P	3.269	3.213	0.262	0.299
ABCA12	314.41	0.442	154.371	0.231
ABCA13	0.288	0.559	0.272	0.15
ABCA17P	0.32	0.489	0.207	0.15
ABCA2	66.965	162.674	33.012	15.059
ABCA3	25.739	25.502	29.834	3.409
ABCA4	2.184	0	0.768	0
ABCA5	26.783	3.595	5.965	0.533
ABCA6	11.833	19.113	8.317	3.079
ABCA7	38.115	17.88	23.935	1.326
ABCA8	0.399	0	0.316	0
ABCA9	0.589	0.641	0.232	0.128
ABCB1	0	0	0	0
ABCB10	38.39	38.833	12.125	3.698
ABCB11	0.548	0.039	0.752	0.055
ABCB4	0.216	0	0.04	0
ABCB5	0	0	0	0
ABCB6	24.497	1.058	4.339	0.595
ABCB7	52.332	26.534	6.536	1.868
ABCB8	46.764	25.613	10.095	1.976
ABCB9	9.136	5.808	3.377	0.112
ABCC1	150.472	132.009	20.133	2.569
ABCC10	29.938	30.099	7.734	1.116
ABCC11	0.218	0.074	0.179	0.052
ABCC12	0	0	0	0
ABCC13	0.011	0	0.016	0
ABCC2	127.803	31.22	58.768	6.487
ABCC3	184.927	171.581	79.524	27.381
ABCC4	0.838	42.54	0.361	2.858
ABCC5	17.996	45.644	5.359	1.924
ABCC5-AS1	0.022	0.039	0.032	0.055
ABCC6	1.203	0.117	0.628	0.095
ABCC6P1	0.022	0.035	0.032	0.049
ABCC6P2	0.023	0	0.032	0
ABCC8	0.023	0.039	0.032	0.055
ABCC9	0.056	0.191	0.057	0.2
ABCD1	19.693	21.106	6.334	1.156
ABCD2	0.022	1.026	0.032	0.317
ABCD3	196.983	74.147	36.299	6.114
ABCD4	15.994	15.963	2.711	0.637
ABCE1	187.169	123.589	64.863	6.811
ABCF1	85.348	144.122	9.465	9.636
ABCF2	110.377	127.539	17.173	1.987
ABCF3	41.869	63.357	3.348	3.926
ABCG1	20.345	10.276	19.882	0.594
ABCG2	2.842	0.229	3.068	0.1
ABCG4	0.073	1.239	0.034	0.062
ABCG5	0.011	0	0.016	0
ABCG8	0.034	0	0.027	0
ABHD1	0.713	0	0.245	0
ABHD10	42.414	20.724	4.886	2.424
ABHD11	31.829	7.505	11.692	0.52
ABHD12	45.013	24.682	8.471	1.988
ABHD12B	0.32	0.851	0.035	0.234
ABHD13	23.003	22.305	5.904	3.351
ABHD14A	4.281	1.834	0.678	0.063
ABHD14A-ACY1	0	0	0	0
ABHD14B	25.174	36.993	8.956	1.247
ABHD15	15.536	14.949	2.279	0.402
ABHD16A	52.48	14.385	17.044	1.431
ABHD16B	3.043	4.264	1.002	1.036
ABHD17A	19.457	21.345	7.078	2.165
ABHD17B	29.55	15.676	2.854	0.347
ABHD17C	29.245	15.91	5.831	1.709
ABHD2	154.036	143.361	47.957	3.803
ABHD3	12.967	6.711	5.293	0.891
ABHD4	11.247	27.697	3.734	0.83
ABHD5	94.439	27.631	37.042	2.788
ABHD6	6.487	14.354	2.632	1.353
ABHD8	10.155	8.913	4.978	0.498
ABI1	93.52	66.933	14.425	1.386
ABI2	74.382	104.042	14.377	2.73
ABI3	0	0	0	0
ABI3BP	1.936	2.77	1.709	0.143
ABL1	89.968	116.139	16.558	4.865
ABL2	142.049	140.62	43.313	10.296
ABLIM1	330.524	106.52	28.943	7.953
ABLIM2	1.229	14.419	0.808	1.51
ABLIM3	222.9	581.611	104.902	17.444
ABO	0	0	0	0
ABR	90.854	179.003	19.08	8.065
ABRA	0.482	0	0.348	0
ABRACL	40.138	55.568	15.592	0.478
ABT1	24.357	29.773	3.958	1.219
ABTB1	5.064	25.003	3.65	1.318
ABTB2	11.191	25.19	2.041	3.224
AC093375.1	0	0	0	0
ACAA1	69.077	42.069	13.825	1.446
ACAA2	135.441	60.943	33.285	1.174
ACACA	288.351	190.743	51.134	7.128
ACACB	2.505	4.758	2.093	0.658
ACAD10	40.761	15.21	8.048	1.789
ACAD11	1.148	2.738	0.197	0.293
ACAD8	23.875	26.593	7.317	1.831
ACAD9	48.993	48.952	12.114	2.976
ACADL	0	0	0	0
ACADM	123.598	67.931	17.032	2.246
ACADS	16.774	8.662	9.154	0.603
ACADSB	37.929	39.768	2.156	2.109
ACADVL	239.831	271.023	117.149	16.026
ACAN	0.039	0	0.055	0
ACAP1	1.673	0.789	0.71	0.29
ACAP2	144.186	57.801	16.838	1.927
ACAP3	38.296	25.393	12.675	1.661
ACAT1	106.055	117.195	30.325	4.283
ACAT2	38.672	201.891	23.83	2.936
ACBD3	117.399	119.652	21.295	4.623
ACBD4	13.769	11.923	8.274	1.016
ACBD5	53.206	43.222	4.577	1.332
ACBD6	38.791	88.099	4.176	0.883
ACBD7	2.105	2.445	1.047	0.975
ACCS	7.099	2.965	2.972	0.219
ACCSL	0.011	0	0.016	0
ACD	19	19.376	6.287	1.36
ACE	2.261	1.476	0.568	0.438
ACE2	6.498	0	2.283	0
ACER1	0	0	0	0
ACER2	4.134	3.938	2.571	1.005
ACER3	31.878	29.642	8.108	3.892
ACHE	0.219	0.49	0.103	0.152
ACIN1	167.031	193.023	13.32	22.524
ACKR1	0.031	4.446	0.024	0.617
ACKR2	0.608	0.113	0.522	0.096
ACKR3	0.44	0.035	0.288	0.049
ACKR4	0.19	0.112	0.141	0.095
ACLY	286.891	1230.62	50.646	138.052
ACMSD	0.031	0.039	0.024	0.055
ACN9	13.878	13.157	3.129	1.235
ACO1	59.851	170.148	11.483	16.127
ACO2	136.953	86.372	7.783	2.527
ACOT1	2.382	6.114	0.169	0.628
ACOT11	17.91	3.687	7.626	0.646
ACOT12	0.011	0	0.016	0
ACOT13	49.904	32.281	8.69	1.89
ACOT2	17.058	13.709	2.712	0.401
ACOT4	0.729	0	0.218	0
ACOT6	0.154	0	0.128	0
ACOT7	34.031	164.201	16.679	3.15
ACOT8	8.96	18.004	1.996	0.605
ACOT9	50.251	66.463	11.351	2.032
ACOX1	164.756	41.098	20.474	1.379
ACOX2	2.496	10.307	1.962	0.938
ACOX3	38.441	19.212	11.546	2.242
ACOXL	0.213	0.035	0.277	0.049
ACP1	82.118	74.386	13.693	1.767
ACP2	28.304	19.918	12.001	1.813
ACP5	0.669	0.225	0.856	0.011
ACP6	14.562	24.263	2.057	0.712
ACPP	9.486	0.26	1.715	0.038
ACPT	1.848	0.117	0.733	0.095
ACR	0	0.039	0	0.055
ACRBP	0.154	0	0.128	0
ACRC	1.767	1.24	0.835	0.389
ACRV1	0.211	0.152	0.102	0.058
ACSBG1	1.2	0.187	0.736	0.051
ACSBG2	0.337	0.148	0.095	0.105
ACSF2	110.023	8.612	50.745	0.321
ACSF3	42.547	23.814	8.821	1.729
ACSL1	811.903	422.48	672.434	81.404
ACSL3	332.432	246.269	51.027	11.861
ACSL4	144.391	407.722	40.995	19.285
ACSL5	55.624	6.258	44.634	0.562
ACSL6	0.042	0	0.03	0
ACSM1	0.79	0	0.44	0
ACSM2A	0	0	0	0
ACSM2B	0	0	0	0
ACSM3	6.019	0.68	2.597	0.182
ACSM4	0.457	0.252	0.158	0.192
ACSM5	0	0	0	0
ACSS1	0	0.762	0	0.26
ACSS2	50.394	605.645	7.36	74.512
ACSS3	0.02	0	0.028	0
ACTA1	0.02	0.074	0.028	0.052
ACTA2	21.294	6.547	8.016	0.571
ACTB	4869.88	4033.87	1518.79	128.339
ACTBL2	0.443	0.035	0.106	0.049
ACTC1	0.101	0	0.099	0
ACTG1	2215.03	3232.63	681.823	37.93
ACTG1P4	0.398	0	0.192	0
ACTG2	0.02	0.039	0.028	0.055
ACTL10	6.473	1.514	2.022	0.741
ACTL6A	69.621	73.325	21.879	5.531
ACTL6B	0	0	0	0
ACTL7A	0.065	0	0.004	0
ACTL7B	0	0	0	0
ACTL8	1.14	0	0.926	0
ACTL9	0	0	0	0
ACTN1	281.087	747.721	44.102	7.189
ACTN1-AS1	0.059	0.074	0.083	0.052
ACTN2	0	0.039	0	0.055
ACTN3	0.101	0.035	0.073	0.049
ACTN4	814.151	1438.43	59.586	49.225
ACTR10	53.773	62.651	4.075	1.591
ACTR1A	141.69	185.692	4.183	7.003
ACTR1B	40	41.55	5.79	0.627
ACTR2	339.757	777.485	73.072	25.531
ACTR3	324.789	393.553	97.209	12.994
ACTR3B	8.585	7.273	1.363	0.857
ACTR3BP2	0	0	0	0
ACTR3BP5	0	0	0	0
ACTR3C	5.677	0.793	2.277	0.267
ACTR5	12.342	15.833	2.398	1.961
ACTR6	44.027	31.105	9.201	2.334
ACTR8	49.989	28.192	5.681	1.364
ACTRT1	0.023	0	0.032	0
ACTRT2	0	0	0	0
ACTRT3	1.705	3.889	0.636	0.204
ACVR1	24.959	27.02	5.518	1.406
ACVR1B	30.794	67.078	8.827	2.632
ACVR1C	0.748	0.404	0.328	0.214
ACVR2A	34.513	7.855	9.586	0.236
ACVR2B	12.831	14.451	4.686	1.863
ACVR2B-AS1	0.518	0.45	0.441	0.097
ACVRL1	0.213	0.637	0.277	0.142
ACY1	0.722	0.074	0.247	0.052
ACY3	0	0	0	0
ACYP1	7.26	5.859	3.334	1.041
ACYP2	9.534	4.122	0.829	0.154
ADA	43.139	15.968	18.14	0.93
ADAD1	0	0	0	0
ADAD2	0.201	0	0.285	0
ADAL	14.859	11.43	2.062	0.951
ADAM10	224.402	125.914	38.045	7.173
ADAM11	0.045	2.815	0.032	1.345
ADAM12	40.259	28.213	3.842	3.735
ADAM15	482.498	511.351	72.07	14.979
ADAM17	109.045	96.695	38.739	4.217
ADAM18	0	0	0	0
ADAM19	6.166	143.023	4.904	4.03
ADAM1A	3.879	1.776	1.008	0.56
ADAM2	0	0	0	0
ADAM20	0.549	0	0.295	0
ADAM20P1	0.266	0.078	0.071	0.055
ADAM21	0.841	0.68	0.392	0.264
ADAM21P1	0.034	0	0.048	0
ADAM22	1.992	0.039	1.284	0.055
ADAM23	0.053	8.065	0.014	0.53
ADAM28	5.336	0.217	5.883	0.143
ADAM29	0	0	0	0
ADAM30	0	0	0	0
ADAM32	5.833	0.299	1.738	0.144
ADAM33	0	0	0	0
ADAM3A	0.02	0	0.028	0
ADAM5	0.065	0	0.004	0
ADAM6	0	0	0	0
ADAM7	0.034	0	0.027	0
ADAM8	8.33	0.568	5.714	0.178
ADAM9	1017.92	566.289	426.424	16.144
ADAMDEC1	0	0	0	0
ADAMTS1	0.02	2.517	0.028	1.232
ADAMTS10	0	0	0	0
ADAMTS12	0.144	0	0.163	0
ADAMTS13	2.801	1.803	2.695	0.214
ADAMTS14	1.014	0	1.092	0
ADAMTS15	2.481	3.439	1.295	0.58
ADAMTS16	0	0	0	0
ADAMTS17	0.031	0.528	0.024	0.122
ADAMTS18	0	0	0	0
ADAMTS19	0.084	0.105	0.06	0.148
ADAMTS2	0	0.303	0	0.115
ADAMTS20	0	0	0	0
ADAMTS3	0.475	1.227	0.317	0.22
ADAMTS4	0.087	0.113	0.034	0.006
ADAMTS5	0	0	0	0
ADAMTS6	3.365	1.201	1.829	0.432
ADAMTS7	7.609	53.858	3.962	3.361
ADAMTS7P1	0.031	0.113	0.024	0.006
ADAMTS8	0.023	0.039	0.032	0.055
ADAMTS9	15.894	110.972	11.997	15.18
ADAMTS9-AS2	0.227	0	0.182	0
ADAMTSL1	0	0.039	0	0.055
ADAMTSL2	0.022	0	0.032	0
ADAMTSL3	10.888	2.085	2.076	0.988
ADAMTSL4	62.737	71.726	31.765	11.607
ADAMTSL4-AS1	3.069	0.152	1.726	0.147
ADAMTSL5	5.613	10.598	2.919	0.065
ADAP1	66.999	9.183	16.787	0.428
ADAP2	0.37	0.074	0.368	0.052
ADAR	341.637	497.225	121.819	14.846
ADARB1	9.104	26.048	2.069	3.47
ADARB2	2.344	0.074	0.623	0.052
ADARB2-AS1	0.031	0	0.024	0
ADAT1	37.319	16.869	4.342	0.989
ADAT2	10.368	9.676	5.959	0.609
ADAT3	4.63	2.291	0.918	0.71
ADC	3.819	5.711	2.854	0.336
ADCK1	5.676	4.635	0.441	0.544
ADCK2	42.415	24.939	4.57	2.13
ADCK3	30.384	47.073	11.667	2.66
ADCK4	28.092	32.271	1.831	1.794
ADCK5	7.62	9.461	0.863	0.684
ADCY1	0.221	0	0.134	0
ADCY10	0.342	0	0.179	0
ADCY10P1	0.46	0.61	0.043	0.215
ADCY2	0	0	0	0
ADCY3	86.516	72.847	20.939	1.015
ADCY4	0.104	0	0.051	0
ADCY5	0.398	0.039	0.262	0.055
ADCY6	185.698	65.999	47.282	0.19
ADCY7	16.023	26.797	6.537	2.449
ADCY8	0	0.078	0	0.11
ADCY9	55.861	44.367	26.593	3.614
ADCYAP1	0.09	0	0.128	0
ADCYAP1R1	0.056	0.078	0.042	0.055
ADD1	176.376	200.975	21.277	6.938
ADD2	10.025	29.342	5.682	1.422
ADD3	123.842	55.348	16.079	4.725
ADD3-AS1	0.011	0.074	0.016	0.052
ADGB	0	0	0	0
ADH1A	0	0	0	0
ADH1B	0.068	0	0.096	0
ADH1C	3.338	0.039	4.147	0.055
ADH4	0.011	0	0.016	0
ADH5	97.206	199.46	8.965	7.134
ADH6	0.174	0.252	0.04	0.214
ADH7	0.022	0	0.032	0
ADHFE1	1.473	0	1.237	0
ADI1	103.229	37.87	32.336	1.451
ADIG	0.011	0	0.016	0
ADIPOQ	0	0	0	0
ADIPOQ-AS1	0	0	0	0
ADIPOR1	134.706	155.175	10.428	2.45
ADIPOR2	115.354	172.236	20.284	5.936
ADIRF	214.454	176.942	134.453	8.741
ADK	92.484	50.033	22.457	2.513
ADM	12.674	29.099	2.6	3.87
ADM2	0.224	7.441	0.096	3.544
ADM5	3.561	1.033	1.528	0.494
ADNP	145.541	160.69	59.106	6.341
ADNP2	59.332	37.945	9.895	0.876
ADO	40.297	38.319	3.384	1.494
ADORA1	2.303	31.9	1.31	2.053
ADORA2A	0	0.039	0	0.055
ADORA2A-AS1	0.115	0.078	0.046	0.055
ADORA2B	46.088	23.593	7.034	3.506
ADORA3	0	0	0	0
ADPGK	57.148	44.739	4.938	1.89
ADPGK-AS1	0.612	0.035	0.212	0.049
ADPRH	3.449	0	1.27	0
ADPRHL1	6.513	2.688	4.24	0.195
ADPRHL2	23.278	25.069	3.784	0.732
ADPRM	7.169	9.472	0.596	0.679
ADRA1A	0	0	0	0
ADRA1B	6.588	12.089	4.537	0.716
ADRA1D	0	0.338	0	0.19
ADRA2A	0	0	0	0
ADRA2B	0.045	0.039	0.063	0.055
ADRA2C	0	3.167	0	0.459
ADRB1	0.12	0.967	0.105	0.14
ADRB2	27.721	16.061	18.15	1.952
ADRB3	0	0	0	0
ADRBK1	61.981	58.657	18.086	4.081
ADRBK2	21.053	10.581	2.853	1.247
ADRM1	59.72	200.563	8.367	4.429
ADSL	57.782	71.032	10.968	1.597
ADSS	99.849	138.833	13.505	3.303
ADSSL1	6.28	4.28	4.419	0.601
ADTRP	2.683	2.338	1.745	0.423
AEBP1	0.564	0	0.114	0
AEBP2	50.887	38.126	6.672	0.888
AEN	50.051	53.206	8.648	1.349
AES	206.295	364.704	19.724	7.759
AFAP1	100.002	132.854	47.102	13.707
AFAP1-AS1	1.178	0.186	0.307	0.05
AFAP1L1	8.878	44.159	4.157	7.232
AFAP1L2	6.502	4.644	0.72	0.915
AFF1	95.843	101.317	17.721	6.603
AFF2	0	0	0	0
AFF3	0	0.33	0	0.137
AFF4	427.143	335.475	82.369	18.362
AFG3L1P	14.016	5.842	3.316	0.79
AFG3L2	154.149	122.77	21.276	7.024
AFM	0	0	0	0
AFMID	15.069	16.653	3.345	1.144
AFP	0	0.078	0	0.055
AFTPH	73.777	42.123	9.041	3.35
AGA	18.485	9.183	6.996	0.801
AGAP1	52.044	69.229	17.953	3.812
AGAP11	8.346	0.972	6.481	0.2
AGAP2	7.687	2.168	1.869	0.133
AGAP2-AS1	0.921	0.268	0.168	0.149
AGAP3	82.579	96.897	29.297	2.811
AGAP4	0.654	1.321	0.394	0.556
AGAP5	1.198	1.399	0.203	0.288
AGAP6	3.133	5.11	0.739	1.066
AGAP7	0	0.112	0	0.095
AGAP9	0.135	1.271	0.082	0.159
AGBL1	0	0	0	0
AGBL1-AS1	0.16	0	0.097	0
AGBL2	0.213	0	0.165	0
AGBL3	1.513	0.42	0.03	0.207
AGBL4	0	0	0	0
AGBL4-IT1	0	0	0	0
AGBL5	34.973	57.732	6.916	6.045
AGBL5-AS1	0.098	0	0.031	0
AGER	3.442	0.819	1.021	0.166
AGFG1	163.28	113.077	17.943	3.824
AGFG2	29.522	55.556	7.317	17.605
AGGF1	64.623	41.667	2.624	0.972
AGK	46.007	27.564	8.296	3.041
AGL	80.446	33.298	15.367	1.697
AGMAT	5.318	0.078	3.317	0.11
AGMO	0	0	0	0
AGO1	49.091	45.674	11.974	2.632
AGO2	47.586	68.448	5.749	3.064
AGO3	20.406	10.757	4.106	1.959
AGO4	47.341	22.516	6.396	0.71
AGPAT1	35.566	74.198	10.276	5.199
AGPAT2	43.791	32.757	3.955	0.676
AGPAT3	131.859	149.424	28.938	2.733
AGPAT4	11.534	13.566	1.661	1.223
AGPAT4-IT1	0.522	1.139	0.085	0.322
AGPAT5	104.9	99.658	34.782	6.432
AGPAT6	130.231	115.378	12.608	9.434
AGPAT9	50.6	16.847	41.48	1.289
AGPS	143.537	78.282	40.894	1.974
AGR2	137.26	0.039	73.537	0.055
AGR3	1.119	0	1.213	0
AGRN	434.147	666.273	189.074	83.896
AGRP	0.308	0	0.154	0
AGT	0.657	0.948	0.864	0.524
AGTPBP1	9.87	24.394	1.309	0.203
AGTR1	0	0	0	0
AGTR2	0	0	0	0
AGTRAP	31.458	51.372	6.544	2.559
AGXT	0.067	0	0.095	0
AGXT2	0	0	0	0
AHCTF1	97.829	137.698	2.609	5.769
AHCTF1P1	16.21	25.04	0.873	1.613
AHCY	181.319	609.674	49.608	11.711
AHCYL1	191.608	178.115	49.125	4.295
AHCYL2	51.959	22.176	19.317	0.721
AHDC1	25.479	33.547	9.006	2.016
AHI1	39.676	18.465	8.777	1.768
AHNAK	4633.57	3576.03	1298.77	94.082
AHNAK2	643.386	1080.82	196.197	20.152
AHR	468.579	29.417	126.603	1.242
AHRR	1.213	2.599	0.361	0.47
AHSA1	108.25	149.699	28.157	6.68
AHSA2	36.264	12.703	11.091	1.41
AHSG	0.053	0	0.042	0
AHSP	0	0	0	0
AICDA	0	0	0	0
AIDA	24.85	56.712	5.196	3.345
AIF1	0	0	0	0
AIF1L	17.529	12.312	7.869	0.499
AIFM1	55.628	87.681	12.311	1.925
AIFM2	15.308	45.813	3.751	3.024
AIFM3	1.084	0.338	0.384	0.097
AIG1	43.316	41.63	13.002	4.347
AIM1	513.333	114.823	96.59	0.844
AIM1L	49.4	0.377	22.923	0.064
AIM2	0.093	0.109	0.061	0.086
AIMP1	78.212	40.677	15.628	0.386
AIMP2	21.403	23.947	3.891	0.218
AIP	38.378	66.718	11.878	1.541
AIPL1	0.011	0	0.016	0
AIRE	0.011	0	0.016	0
AIRN	0.087	0	0.034	0
AJAP1	0	0	0	0
AJUBA	71.477	31.613	15.427	0.674
AK1	50.437	72.402	7.834	2.089
AK2	192.609	261.618	33.382	6.171
AK3	98.009	74.169	7.47	7.671
AK4	115.038	65.331	11.584	2.598
AK5	0.356	0.459	0.123	0.201
AK6	13.711	10.812	6.046	1.779
AK7	0.666	0.715	0.716	0.157
AK8	0.767	0.641	0.79	0.128
AK9	8.05	5.487	0.879	1.077
AKAP1	89.006	80.877	8.166	5.797
AKAP10	57.87	38.449	7.742	1.832
AKAP11	137.875	108.413	56.726	6.052
AKAP12	26.085	339.095	31.513	36.21
AKAP13	224.579	167.525	39.441	7.486
AKAP14	0.106	0	0.083	0
AKAP17A	0.564	4.768	0.134	0.937
AKAP2	0.233	0.268	0.124	0.149
AKAP3	0.524	0.039	0.122	0.055
AKAP4	0	0	0	0
AKAP5	1.066	1.011	0.18	0.336
AKAP6	4.969	2.572	2.475	0.295
AKAP7	3.295	2.696	0.923	0.102
AKAP8	48.818	45.771	2.147	1.71
AKAP8L	61.641	65.571	6.132	4.772
AKAP9	398.398	56.45	113.927	3.905
AKIP1	19.25	23.072	2.381	2.481
AKIRIN1	73.149	80.688	6.678	3.377
AKIRIN2	17.571	34.916	4.232	0.5
AKNA	6.067	12.735	1.644	2.895
AKNAD1	0.346	1.231	0.091	0.21
AKR1A1	73.001	43.846	35.023	1.356
AKR1B1	307.646	1145.87	189.803	35.213
AKR1B10	5.225	2.063	2.607	0.813
AKR1B15	0.311	0.147	0.154	0.105
AKR1C1	52.148	376.84	23.775	22.388
AKR1C2	255.158	407.374	179.784	11.933
AKR1C3	83.324	224.987	32.037	12.455
AKR1C4	0.053	0.074	0.014	0.052
AKR1C6P	0	0.039	0	0.055
AKR1CL1	0.011	0.144	0.016	0.13
AKR1D1	0.426	0	0.533	0
AKR1E2	0.056	0.039	0.042	0.055
AKR7A2	47.609	32.935	11.496	0.874
AKR7A2P1	0.612	0	0.127	0
AKR7A3	0.177	0.07	0.088	0.099
AKR7L	0.213	0.078	0.016	0.11
AKT1	148.468	240.585	34.328	5.72
AKT1S1	32.859	107.391	5.88	5.68
AKT2	166.149	178.741	28.506	5.408
AKT3	50.313	142.979	10.711	1.304
AKTIP	57.747	18.104	8.993	1.756
ALAD	22.843	45.19	11.379	2.192
ALAS1	38.498	56.194	3.107	1.899
ALAS2	0.168	0	0.12	0
ALB	0.067	0	0.095	0
ALCAM	521.216	257.39	321.933	17.801
ALDH16A1	34.668	30.23	10.278	2.359
ALDH18A1	119.951	116.299	5.75	4.049
ALDH1A1	0.225	0.039	0.159	0.055
ALDH1A2	0	0	0	0
ALDH1A3	588.704	445.654	145.738	45.031
ALDH1B1	32.797	95.251	17.889	1.675
ALDH1L1	0.518	0	0.25	0
ALDH1L1-AS1	0.02	0	0.028	0
ALDH1L1-AS2	0	0	0	0
ALDH1L2	43.905	57.92	36.839	9.42
ALDH2	0.134	0.039	0.19	0.055
ALDH3A1	12.573	22.075	4.46	1.507
ALDH3A2	218.455	165.431	27.223	6.933
ALDH3B1	140.951	31.341	77.676	0.469
ALDH3B2	1.688	0.039	0.973	0.055
ALDH4A1	20.242	15.024	5.759	0.801
ALDH5A1	8.582	17.76	3.517	0.922
ALDH6A1	45.416	8.51	13.746	0.924
ALDH7A1	81.049	166.166	12.198	10.868
ALDH8A1	0.468	0.151	0.304	0.058
ALDH9A1	92.601	96.727	8.29	2.265
ALDOA	1360.51	1279.11	192.631	57.286
ALDOB	0.053	0.039	0.014	0.055
ALDOC	22.195	56.04	3.759	0.755
ALG1	28.476	16.772	1.828	1.379
ALG10	11.586	3.166	5.299	0.411
ALG10B	23.724	7.028	12.237	1.68
ALG11	10.965	11.914	2.128	0.693
ALG12	25.797	23.581	2.528	1.104
ALG13	26.622	15.665	0.479	1.551
ALG14	18.574	6.581	2.153	0.235
ALG1L	0.112	0.109	0.158	0.086
ALG1L2	0.098	0	0.031	0
ALG1L9P	0.351	0.606	0.127	0.132
ALG2	43.173	35.383	4.072	0.801
ALG3	15.739	36.389	4.874	2.71
ALG5	39.685	30.226	9.224	2.996
ALG6	31.675	9.465	8.695	0.619
ALG8	56.904	27.753	22.7	1.397
ALG9	42.505	22.721	10.043	3.059
ALK	0.771	0.187	0.676	0.051
ALKBH1	11.432	7.949	0.761	0.694
ALKBH2	12.953	25.063	5.04	2.034
ALKBH3	21.693	17.679	2.823	2.6
ALKBH3-AS1	0.493	0.291	0.192	0.171
ALKBH4	10.817	9.942	3.113	0.337
ALKBH5	102.222	85.61	22.75	5.72
ALKBH6	10.611	15.416	3.15	1.583
ALKBH7	20.131	6.295	8.131	1.181
ALKBH8	16.677	16.599	3.351	0.985
ALLC	0	0	0	0
ALMS1	41.109	17.499	12.938	2.078
ALMS1-IT1	0.483	0.334	0.071	0.076
ALMS1P	0.056	0	0.042	0
ALOX12	0.993	1.808	0.335	0.554
ALOX12B	0	0.113	0	0.096
ALOX12P2	10.061	0.38	0.857	0.309
ALOX15	0.546	0.039	0.422	0.055
ALOX15B	10.386	59.956	7.517	6.959
ALOX15P1	0.022	0.035	0.032	0.049
ALOX5	0.078	0	0.088	0
ALOX5AP	0.192	32.126	0.271	16.374
ALOXE3	0.287	5.572	0.146	2.377
ALPI	0.022	0	0.032	0
ALPK1	35.113	7.437	4.57	0.387
ALPK2	0.02	0.334	0.028	0.154
ALPK3	1.704	0.074	1.074	0.052
ALPL	0.045	0	0.063	0
ALPP	36.398	0.07	20.329	0.099
ALPPL2	0.95	0	0.562	0
ALS2	44.856	50.223	2.744	2.439
ALS2CL	185.767	12.229	64.859	2.725
ALS2CR11	0.146	0.074	0.111	0.052
ALS2CR12	0.39	0.299	0.106	0.049
ALX1	0	0	0	0
ALX3	2.488	1.67	1.759	0.304
ALX4	0.737	0.039	0.54	0.055
ALYREF	52.064	37.257	23.147	2.183
AMACR	1.033	1.518	0.087	0.346
AMBN	0.02	0	0.028	0
AMBP	0.022	0.035	0.032	0.049
AMBRA1	58.451	44.086	16.873	1.971
AMD1	148.865	160.521	43.249	11.442
AMDHD1	0.185	1.496	0.063	0.073
AMDHD2	8.465	12.862	3.064	1.199
AMELX	0	0	0	0
AMELY	0	0	0	0
AMER1	12.801	15.496	2.393	0.542
AMER2	0	0	0	0
AMER3	0	0	0	0
AMFR	391.094	80.303	69.596	3.04
AMH	3.399	0.474	1.381	0.262
AMHR2	0	0	0	0
AMICA1	0.062	0	0.048	0
AMIGO1	0.616	2.505	0.61	0.202
AMIGO2	38.53	23.181	25.688	5.936
AMIGO3	6.412	3.517	1.09	0.823
AMMECR1	74.313	26.556	18.903	0.931
AMMECR1L	59.271	52.974	1.654	3.662
AMN	0.255	0.14	0.039	0.197
AMN1	4.397	8.158	0.765	0.715
AMOT	14.886	0.039	10.953	0.055
AMOTL1	177.737	206.587	22.922	1.443
AMOTL2	88.706	99.877	19.8	2.572
AMPD1	0	0	0	0
AMPD2	31.978	82.138	4.844	6.325
AMPD3	13.547	20.415	1.869	1.522
AMPH	0.146	4.581	0.069	1.013
AMT	3.244	0.299	1.07	0.048
AMTN	0.668	0.074	0.625	0.052
AMY1A	0	0	0	0
AMY1B	0	0	0	0
AMY1C	0	0	0	0
AMY2A	0.011	0	0.016	0
AMY2B	3.297	0.621	1.757	0.305
AMZ1	0.444	0.078	0.23	0.055
AMZ2	58.425	73.543	2.989	1.74
AMZ2P1	9.624	5.641	2.452	0.469
ANAPC1	77.083	71.055	5.198	3.055
ANAPC10	11.475	7.373	0.985	0.253
ANAPC11	34.828	36.746	4.567	3.139
ANAPC13	45.351	33.674	1.853	3.928
ANAPC15	3.447	5.399	0.625	1.17
ANAPC16	120.239	68.533	16.003	4.785
ANAPC1P1	0.065	0.338	0.055	0.017
ANAPC2	25.353	36.223	5.13	2.869
ANAPC4	31.143	18.605	5.41	0.251
ANAPC5	107.303	81.273	10.162	0.505
ANAPC7	48.793	48.76	10.217	1.384
ANG	4.166	1.776	2.609	0.309
ANGEL1	30.841	24.99	10.329	2.216
ANGEL2	46.419	46.129	0.977	4.443
ANGPT1	38.478	5.078	29.245	1.647
ANGPT2	2.341	0.148	0.973	0.105
ANGPT4	0	0	0	0
ANGPTL1	0.725	0.039	0.498	0.055
ANGPTL2	0.112	0.039	0.114	0.055
ANGPTL3	0.502	0.074	0.359	0.052
ANGPTL4	24.622	196.675	21.146	39.633
ANGPTL5	0.045	0	0.032	0
ANGPTL6	0.045	0.346	0.032	0.171
ANGPTL7	0.244	0	0.155	0
ANHX	0	0	0	0
ANK1	0.129	2.522	0.111	0.249
ANK2	5.638	20.683	3.155	1.391
ANK3	119.678	17.189	45.215	0.855
ANKAR	3.904	0.786	0.709	0.432
ANKDD1A	0.928	1.364	0.716	0.301
ANKDD1B	0.457	0	0.265	0
ANKEF1	25.463	6.951	1.976	1.139
ANKFN1	0.042	0.035	0.03	0.049
ANKFY1	101.91	88.642	22.822	1
ANKH	22.251	114.378	0.923	14.741
ANKHD1	7.389	3.066	1.806	0.644
ANKHD1-EIF4EBP3	0.093	0.039	0.061	0.055
ANKIB1	160.367	75.454	7.16	4.963
ANKK1	0.215	0.112	0.194	0.095
ANKLE1	0.154	0.264	0.068	0.062
ANKLE2	158.929	120.056	36.102	3.024
ANKMY1	9.823	6.671	4.288	0.257
ANKMY2	33.063	15.001	7.985	0.358
ANKRA2	26.268	12.012	6.768	0.811
ANKRD1	0.093	0.656	0.072	0.354
ANKRD10	70.565	33.825	24.537	3.691
ANKRD11	151.252	355.205	15.473	16.68
ANKRD12	84.387	28.391	23.074	4.121
ANKRD13A	147.888	38.099	32.293	2.866
ANKRD13B	6.255	16.396	3.049	2.946
ANKRD13C	66.144	35.966	13.144	1.379
ANKRD13D	18.753	27.02	5.979	1.222
ANKRD16	4.469	4.622	1.688	0.515
ANKRD17	205.878	207.049	25.586	6.714
ANKRD18A	4.332	4.921	0.666	0.755
ANKRD18B	3.762	3.628	1.337	0.169
ANKRD18DP	0.022	0	0.032	0
ANKRD19P	2.276	0.564	0.108	0.1
ANKRD2	2.531	0.455	1.045	0.175
ANKRD20A1	0	0	0	0
ANKRD20A11P	9.104	0.078	5.195	0.11
ANKRD20A12P	1.471	0	0.651	0
ANKRD20A19P	0.011	0	0.016	0
ANKRD20A2	0	0	0	0
ANKRD20A3	0.011	0	0.016	0
ANKRD20A4	0.011	0.078	0.016	0.11
ANKRD20A5P	12.032	0.874	7.282	0.376
ANKRD20A8P	0.106	0	0.083	0
ANKRD20A9P	1.158	0.334	0.465	0.154
ANKRD22	19.751	0.191	2.372	0.113
ANKRD23	2.17	1.846	0.992	0.349
ANKRD24	0.969	0.451	0.942	0.099
ANKRD26	26.593	13.242	5.825	1.145
ANKRD26P1	0.011	0	0.016	0
ANKRD26P3	0	0	0	0
ANKRD27	59.208	102.098	7.326	4.785
ANKRD28	111.421	93.058	7.901	5.311
ANKRD29	0.654	6.916	0.34	0.612
ANKRD30A	0	0	0	0
ANKRD30B	0	0	0	0
ANKRD30BL	0.045	0	0.032	0
ANKRD30BP2	0	0	0	0
ANKRD30BP3	0	0.226	0	0.191
ANKRD31	1.241	0.175	0.297	0.247
ANKRD32	20.107	6.278	7.967	0.459
ANKRD33	0	0	0	0
ANKRD33B	0.821	22.359	0.449	2.257
ANKRD34A	0.398	18.151	0.153	0.422
ANKRD34B	0.011	0	0.016	0
ANKRD34C	0.011	0	0.016	0
ANKRD35	0.615	0.33	0.299	0.167
ANKRD36	16.147	4.643	2.91	0.252
ANKRD36B	7.792	3.069	2.961	0.203
ANKRD36BP1	35.191	7.418	13.565	0.539
ANKRD36BP2	0.067	0	0.055	0
ANKRD37	1.153	2.511	0.591	0.434
ANKRD39	4.767	7.567	1.347	0.733
ANKRD40	57.647	84.075	0.77	0.478
ANKRD42	6.79	11.568	2.321	0.969
ANKRD44	2.26	6.913	0.476	0.508
ANKRD44-IT1	0.011	0	0.016	0
ANKRD45	0.034	0.07	0.027	0.099
ANKRD46	19.879	13.258	1.713	0.814
ANKRD49	14.465	5.668	2.298	0.511
ANKRD50	196.311	52.763	53.997	1.352
ANKRD52	45.038	151.781	16.385	4.199
ANKRD53	0.14	0	0.021	0
ANKRD54	18.911	16.61	0.971	1.022
ANKRD55	0	0.035	0	0.049
ANKRD6	3.682	10.354	2.982	0.294
ANKRD61	1.308	0.443	0.191	0.232
ANKRD62	1.764	0	0.89	0
ANKRD62P1-PARP4P3	0.302	0.039	0.224	0.055
ANKRD63	0	0.078	0	0.11
ANKRD65	0.915	0.039	1.252	0.055
ANKRD66	0	0	0	0
ANKRD7	0	0	0	0
ANKRD9	7.997	4.395	3.313	1.22
ANKS1A	41.153	52.186	10.132	2.249
ANKS1B	4.381	4.468	1.706	0.238
ANKS3	12.635	8.46	3.476	1.1
ANKS4B	0	0	0	0
ANKS6	3.684	53.86	2.184	6.07
ANKUB1	0	0.035	0	0.049
ANKZF1	43.591	46.23	8.298	5.059
ANLN	435.53	78.465	302.364	19.389
ANO1	6.539	11.441	2.581	2.102
ANO1-AS2	0	0	0	0
ANO10	54.854	56.902	19.629	1.02
ANO2	0.064	0	0.055	0
ANO3	0.199	0	0.099	0
ANO4	1.32	0.074	0.879	0.052
ANO5	0.011	0	0.016	0
ANO6	197.989	158.035	45.678	3.501
ANO7	0.584	5.212	0.085	0.809
ANO8	12.625	27.841	2.469	2.796
ANO9	26.826	5.83	12.276	1.729
ANP32A	91.776	211.272	22.84	17.207
ANP32A-IT1	0.93	0.827	0.42	0.081
ANP32AP1	0.062	0.844	0.048	0.378
ANP32B	31.614	227.597	6.223	11.548
ANP32C	0.169	0.113	0.073	0.006
ANP32D	0	0	0	0
ANP32E	92.409	164.325	51.262	17.85
ANPEP	912.984	2421.26	124.894	44.335
ANTXR1	63.801	120.044	43.547	3.15
ANTXR2	27.931	87.286	11.618	1.447
ANTXRL	0.14	0	0.097	0
ANTXRLP1	0	0	0	0
ANXA1	1236.37	379.58	720.619	34.072
ANXA10	0.132	0.109	0.148	0.086
ANXA11	216.911	193.312	52.093	14.892
ANXA13	0.039	0	0.055	0
ANXA2	2252.71	2855.42	706.377	103.155
ANXA2P1	30.466	3.084	9.125	0.453
ANXA2P2	37.042	278.276	9.456	20.937
ANXA2P3	0.023	0.078	0.032	0.11
ANXA2R	0.191	0.373	0.042	0.194
ANXA3	233.142	26.077	82.288	2.523
ANXA4	71.835	115.972	10.333	5.627
ANXA5	296.233	617.294	64.857	33.511
ANXA6	1.188	146.653	0.679	3.086
ANXA7	137.75	116.128	9.721	6.927
ANXA8	6.439	10.415	5.758	1.901
ANXA8L1	4.262	3.176	3.376	0.813
ANXA9	13.962	8.305	7.453	1.163
AOAH	0	0	0	0
AOAH-IT1	0	0	0	0
AOC1	29.626	0	29.098	0
AOC2	1.122	1.069	0.35	0.388
AOC3	0.163	0.078	0.075	0.11
AOC4P	0.022	0	0.032	0
AOX1	29.875	128.374	20.101	12.283
AOX2P	0.084	0	0.06	0
AP1AR	48.382	47.066	13.392	2.11
AP1B1	147.062	169.734	17.908	1.5
AP1B1P1	0	0	0	0
AP1G1	309.602	139.413	68.451	3.129
AP1G2	32.075	15.168	6.312	2.266
AP1M1	26.552	68.763	3.812	4.417
AP1M2	122.811	0.221	24.056	0.081
AP1S1	96.374	138.394	19.044	4.662
AP1S2	10.41	21.762	5.337	1.455
AP1S3	86.826	21.885	37.465	2.113
AP2A1	119.431	211.585	30.446	7.913
AP2A2	68.843	115.72	5.965	0.82
AP2B1	357.522	318.707	72.141	8.273
AP2M1	261.865	532.599	22.16	4.995
AP2S1	125.952	210.508	25.48	9.436
AP3B1	146.563	120.218	24.09	2.147
AP3B2	1.968	0.578	2.08	0.43
AP3D1	181.641	292.712	32.045	9.489
AP3M1	66.186	89.63	8.31	0.979
AP3M2	23.641	14.764	0.926	0.82
AP3S1	62.602	71.278	18.709	4.833
AP3S2	0.53	0.447	0.099	0.072
AP4B1	18.316	9.736	4.365	0.108
AP4B1-AS1	0.817	0.039	0.131	0.055
AP4E1	54.909	39.449	11.86	2.712
AP4M1	15.696	11.024	2.653	0.933
AP4S1	12.216	5.614	1.941	0.27
AP5B1	39.146	46.674	7.618	2.599
AP5M1	94.046	37.611	36.116	1.768
AP5S1	12.108	17.19	1.602	3.079
AP5Z1	24.352	24.583	3.924	2.04
APAF1	44.338	28.486	11.516	4.308
APBA1	0.725	4.556	0.959	1.019
APBA2	0	0.078	0	0.11
APBA3	7.106	7.121	2.487	0.096
APBB1	1.925	3.424	1.757	0.401
APBB1IP	0	0	0	0
APBB2	96.986	158.538	22.534	14.515
APBB3	13.953	7.804	7.35	0.604
APC	103.998	61.062	13.779	3.023
APC2	5.671	11.714	1.847	1.275
APCDD1	0	0	0	0
APCDD1L	0.135	11.983	0.099	2.268
APCDD1L-AS1	0.011	25.172	0.016	1.581
APCS	0	0	0	0
APEH	143.526	197.78	11.641	12.66
APELA	0	0	0	0
APEX1	93.304	290.663	23.383	6.161
APEX2	15.648	19.286	3.359	0.487
APH1A	119.684	151.941	14.997	5.459
APH1B	33.076	22.658	12.845	1.181
API5	113.22	148.396	12.209	4.438
APIP	25.349	24.637	3.023	1.218
APITD1	2.206	0.711	0.877	0.192
APITD1-CORT	0	0	0	0
APLF	5.615	3.112	1.118	0.191
APLN	0	0.575	0	0.263
APLNR	0	0	0	0
APLP1	1.911	45.145	0.222	3.083
APLP2	869.726	1288.67	215.856	6.125
APMAP	161.949	148.461	12.06	11.591
APOA1	0.034	0.039	0.048	0.055
APOA1BP	58.209	122.749	6.167	3.834
APOA2	0	0.07	0	0.099
APOA4	0	0	0	0
APOA5	0.011	0.078	0.016	0.055
APOB	0.48	0.151	0.202	0.146
APOBEC1	0	0	0	0
APOBEC2	0.922	0.078	0.678	0.11
APOBEC3A	0.02	0	0.028	0
APOBEC3A_B	0	0	0	0
APOBEC3B	0.54	6.366	0.391	2.135
APOBEC3B-AS1	0	0	0	0
APOBEC3C	10.382	102.763	2.01	6.52
APOBEC3D	0.073	0.269	0.034	0.224
APOBEC3F	0.02	0.039	0.028	0.055
APOBEC3G	0.022	0.945	0.032	0.244
APOBEC3H	0.821	0.112	0.375	0.095
APOBEC4	0.123	0	0.079	0
APOBR	1.521	0.194	1.06	0.146
APOC1	4.125	5.582	1.953	0.734
APOC1P1	0	0	0	0
APOC2	0	0	0	0
APOC3	0.189	0	0.178	0
APOC4	0	0	0	0
APOC4-APOC2	0	0	0	0
APOD	0.661	0.863	0.73	0.146
APOE	2.783	1.289	2.731	0.424
APOF	0.079	0.039	0.057	0.055
APOH	0	0	0	0
APOL1	10.163	4.572	11.57	0.142
APOL2	34.851	42.02	8.147	1.773
APOL3	10.726	3.47	12.267	0.457
APOL4	0.011	0	0.016	0
APOL5	0.031	0	0.024	0
APOL6	161.433	24.887	24.904	0.482
APOLD1	12.184	3.325	4.515	0.215
APOM	3.131	0.381	0.555	0.155
APOO	11.132	12.639	3.133	0.957
APOOL	26.381	34.206	2.506	0.956
APOOP5	0.107	0	0.028	0
APOPT1	25.407	27.529	5.623	3.722
APP	1244.63	1283.15	366.478	45.875
APPBP2	81.38	38.721	13.19	1.158
APPL1	84.475	66.518	10.665	4.21
APPL2	33.135	34.951	10.474	1.431
APRT	150.106	69.887	36.149	5.437
APTR	6.318	4.626	1.047	0.844
APTX	28.143	35.447	2.404	1.449
AQP1	1.216	3.61	0.763	0.754
AQP10	0.02	0	0.028	0
AQP11	0.887	0.654	0.213	0.395
AQP12A	0	0	0	0
AQP12B	0	0	0	0
AQP2	0.051	0	0.049	0
AQP3	89.204	0.839	63.923	0.297
AQP4	0.101	0.039	0.082	0.055
AQP4-AS1	0.031	0	0.024	0
AQP5	0.022	0.039	0.032	0.055
AQP6	0.157	0.035	0.114	0.049
AQP7	0.011	0	0.016	0
AQP7P1	0.593	0.334	0.579	0.155
AQP7P3	0.118	0.109	0.068	0.086
AQP8	0	0	0	0
AQP9	0.118	0	0.068	0
AQPEP	0.359	0.226	0.084	0.191
AQR	134.903	56.489	16.718	2.167
AR	2.236	13.006	2.059	1.648
ARAF	39.325	40.637	5.005	2.11
ARAP1	71.11	175.236	30.716	2.412
ARAP2	84.259	14.383	5.398	0.964
ARAP3	40.528	114.262	14.603	3.786
ARC	0.805	0.459	1.139	0.176
ARCN1	169.182	214.329	8.597	7.115
AREG	7.588	49.668	7.102	4.176
AREL1	83.764	92.266	14.628	7.456
ARF1	295.214	657.738	48.761	29.31
ARF3	183.8	358.473	28.066	24.688
ARF4	178.06	233.315	16.774	3.885
ARF5	107.387	69.72	9.392	6.85
ARF6	190.859	127.871	36.913	2.521
ARFGAP1	46.936	115.581	7.627	5.144
ARFGAP2	74.375	66.329	9.051	4.091
ARFGAP3	51.364	57.102	3.37	5.444
ARFGEF1	320.048	87.359	54.848	4.178
ARFGEF2	252.601	159.543	25.032	3.607
ARFIP1	77.928	44.182	5.189	1.049
ARFIP2	53.241	66.78	6.766	3.263
ARFRP1	26.772	52.202	7.721	4.956
ARG1	0.23	0	0.091	0
ARG2	10.302	10.719	2.592	0.278
ARGFX	0	0	0	0
ARGFXP2	0.21	0.074	0.101	0.052
ARGLU1	63.529	81.214	16.298	4.245
ARHGAP1	69.004	55.708	28.79	1.751
ARHGAP10	29.926	21.231	4.902	2.615
ARHGAP11A	74.266	41.43	45.618	8.021
ARHGAP11B	2.662	1.216	1.314	0.345
ARHGAP12	117.41	66.15	6.318	2.433
ARHGAP15	0.421	0	0.083	0
ARHGAP17	21.511	41.023	7.452	3.193
ARHGAP18	202.554	104.092	42.27	1.277
ARHGAP19	22.601	9.356	9.295	0.543
ARHGAP19-SLIT1	0	0	0	0
ARHGAP20	0.112	0.035	0.114	0.049
ARHGAP21	130.96	97.005	25.129	3.043
ARHGAP22	0.482	20.262	0.445	1.597
ARHGAP23	52.358	216.133	40.906	9.526
ARHGAP24	5.102	54.466	1.323	2.579
ARHGAP25	0.034	0.253	0.027	0.214
ARHGAP26	71.937	14.364	47.043	1.868
ARHGAP26-AS1	0.14	0	0.097	0
ARHGAP27	60.965	32.317	16.283	1.712
ARHGAP28	0.648	0	0.084	0
ARHGAP29	321.103	130.673	69.399	11.558
ARHGAP30	1.947	0.485	0.479	0.098
ARHGAP31	13.08	33.667	2.922	2.654
ARHGAP32	157.513	67.693	23.652	4.355
ARHGAP33	2.546	2.801	0.944	0.619
ARHGAP35	347.415	276.668	125.118	4.431
ARHGAP36	0	0	0	0
ARHGAP39	20.191	17.93	10.122	0.459
ARHGAP4	0.935	0.431	1.004	0.365
ARHGAP40	0	0.035	0	0.049
ARHGAP42	37.415	3.266	7.316	0.624
ARHGAP44	0.359	0.112	0.115	0.095
ARHGAP5	259.74	80.213	61.712	4.959
ARHGAP5-AS1	3.011	2.789	0.66	0.443
ARHGAP6	0	2.561	0	0.425
ARHGAP8	0.121	0.035	0.046	0.049
ARHGAP9	0.045	0.109	0.063	0.086
ARHGDIA	79.207	450.788	32.819	23.294
ARHGDIB	102.949	105.398	11.231	13.812
ARHGDIG	0.078	0	0.088	0
ARHGEF1	71.714	151.484	23.366	9.753
ARHGEF10	68.342	74.147	20.391	0.574
ARHGEF10L	33.907	36.237	16.734	1.926
ARHGEF11	63.964	81.888	17.427	2.265
ARHGEF12	261.525	199.094	53.477	5.996
ARHGEF15	0.022	0	0.032	0
ARHGEF16	34.263	19.385	7.596	1.789
ARHGEF17	58.15	40.22	34.464	2.376
ARHGEF18	57.125	50.947	8.34	2.141
ARHGEF19	8.612	1.825	5.454	0.236
ARHGEF2	67.139	250.619	15.607	13.927
ARHGEF25	1.41	8.354	0.923	1.048
ARHGEF26	3.167	4.36	1.074	0.474
ARHGEF26-AS1	0.053	0.152	0.014	0.147
ARHGEF28	46.448	28.692	8.234	2.957
ARHGEF3	45.221	22.808	17.996	2.07
ARHGEF3-AS1	0.045	0	0.063	0
ARHGEF33	0.558	0.039	0.23	0.055
ARHGEF34P	7.764	14.064	1.407	0.733
ARHGEF35	0.281	1.308	0.043	0.38
ARHGEF37	55.657	15.528	13.522	0.415
ARHGEF38	18.239	0.074	9.547	0.052
ARHGEF38-IT1	0.244	0	0.054	0
ARHGEF39	6.301	1.573	2.589	0.33
ARHGEF4	24.882	20.955	7.788	1.817
ARHGEF40	22.785	30.079	21.969	3.05
ARHGEF5	25.154	24.224	4.525	1.241
ARHGEF6	0.591	3.774	0.587	0.815
ARHGEF7	54.944	68.895	5.964	1.093
ARHGEF7-AS1	0	0	0	0
ARHGEF9	35.178	20.76	3.008	0.951
ARHGEF9-IT1	0.093	0	0.061	0
ARID1A	70.627	110.09	44.482	12.704
ARID1B	85.98	69.624	28.297	3.001
ARID2	88.208	45.045	24.651	1.212
ARID3A	2.347	7.989	1.849	0.476
ARID3B	0.925	6.019	0.52	0.639
ARID3C	0.257	0	0.34	0
ARID4A	35.027	29.844	1.677	3.296
ARID4B	102.537	69.814	18.994	2.238
ARID5A	1.547	3.962	1.2	0.243
ARID5B	137.13	29.045	90.864	1.815
ARIH1	127.453	83.539	8.186	0.713
ARIH2	103.19	102.209	13.005	3.712
ARIH2OS	1.191	0.45	0.537	0.097
ARL1	87.841	66.942	6.466	3.756
ARL10	2.329	0	1.249	0
ARL11	2.708	0	1.53	0
ARL13A	0.429	0.26	0.169	0.103
ARL13B	12.299	16.725	3.594	1.675
ARL14	15.851	0.412	17.066	0.047
ARL14EP	21.537	24.145	1.193	2.134
ARL14EPL	0.115	2.534	0.046	0.557
ARL15	5.992	10.058	0.746	0.376
ARL16	16.439	27.357	3.979	2.938
ARL17A	1.661	1.178	0.064	0.427
ARL17B	0	0	0	0
ARL2	9.731	15.475	2.199	0.801
ARL2-SNX15	0	0	0	0
ARL2BP	67.613	53.184	13.257	1.985
ARL3	16.26	38.418	1.613	1.433
ARL4A	39.329	33.887	15.099	2.689
ARL4C	16.715	23.869	8.421	2.338
ARL4D	18.218	37.907	1.108	3.835
ARL5A	65.229	47.18	18.475	2.846
ARL5B	31.356	15.956	5.119	1.631
ARL5C	0	0	0	0
ARL6	6.37	8.618	0.759	1.169
ARL6IP1	581.031	148.066	287.695	22.371
ARL6IP4	84.613	93.804	16.233	5.424
ARL6IP5	275.755	162.956	92.481	4.888
ARL6IP6	28.028	19.18	10.326	0.105
ARL8A	25.555	79.807	5.29	6.404
ARL8B	128.959	78.134	20.659	4.479
ARL9	0.07	0	0.077	0
ARMC1	82.378	38.422	19.983	2.325
ARMC10	66.979	26.131	9.522	1.376
ARMC12	0.377	0.214	0.201	0.224
ARMC2	1.456	2.301	0.641	0.448
ARMC2-AS1	0.034	0.074	0.027	0.052
ARMC3	0	0	0	0
ARMC4	0.034	0	0.027	0
ARMC5	18.536	7.366	4.248	0.476
ARMC6	28.996	34.862	7.615	3.455
ARMC7	8.81	17.391	2.364	0.966
ARMC8	46.677	31.591	4.522	1.195
ARMC9	13.143	37.787	1.859	2.514
ARMCX1	0.081	0	0.073	0
ARMCX2	0	0	0	0
ARMCX3	0.078	0	0.111	0
ARMCX4	0	0	0	0
ARMCX5	13.701	5.675	1.739	0.423
ARMCX5-GPRASP2	0.87	0.303	0.136	0.202
ARMCX6	0.022	0	0.032	0
ARMS2	0	0.074	0	0.052
ARNT	50.694	79.251	7.912	2.951
ARNT2	2.078	10.009	0.907	1.404
ARNTL	38.141	41.548	10.098	2.325
ARNTL2	103.732	27.807	76.641	0.671
ARNTL2-AS1	0.076	0	0.07	0
ARPC1A	251.75	133.015	44.637	1.852
ARPC1B	311.379	312.803	69.969	13.594
ARPC2	235.36	477.515	37.067	9.941
ARPC3	228.219	226.897	21.034	5.133
ARPC4	81.433	89.451	9.753	3.211
ARPC4-TTLL3	0	0	0	0
ARPC5	250.476	429.66	40.8	18.126
ARPC5L	38.239	37.504	9.16	1.373
ARPP19	301.153	192.089	48.484	13.723
ARPP21	0	0	0	0
ARR3	0.14	0.187	0.021	0.051
ARRB1	38.093	80.805	42.552	10.335
ARRB2	10.826	45.196	4.182	4.224
ARRDC1	43.132	45.428	7.125	3.443
ARRDC2	17.466	36.772	2.701	3.786
ARRDC3	186.414	22.657	69.199	5.014
ARRDC3-AS1	3.621	0.598	1.381	0.099
ARRDC4	58.272	4.927	12.69	0.375
ARRDC5	0.348	0	0.182	0
ARSA	15.737	38.017	3.614	2.303
ARSB	19.801	16.018	4.664	0.55
ARSD	73.943	7.733	19.554	0.925
ARSE	0.062	0.182	0.048	0.093
ARSF	0.02	0	0.028	0
ARSG	2.956	2.152	1.52	0.448
ARSH	0.123	0	0.111	0
ARSI	0.569	0	0.444	0
ARSJ	46.93	25.87	9.128	0.526
ARSK	10.23	10.158	4.724	0.632
ART1	0.053	0	0.014	0
ART3	3.386	0	2.988	0
ART4	0.051	0	0.049	0
ART5	0.067	0	0.055	0
ARTN	0.326	1.057	0.141	0.183
ARV1	27.314	25.28	4.795	0.985
ARVCF	21.554	11.079	16.588	0.483
ARX	0.331	0	0.213	0
AS3MT	0.031	0	0.024	0
ASAH1	382.489	102.463	97.23	3.501
ASAH2	0	0.078	0	0.11
ASAH2B	0.272	1.387	0.113	0.018
ASAP1	30.674	272.792	10.761	8.761
ASAP1-IT1	0.168	0	0.047	0
ASAP1-IT2	0.185	0.07	0.05	0.099
ASAP2	122.299	131.645	26.387	1.663
ASAP3	67.228	26.406	11.237	4.369
ASB1	35.509	64.68	4.717	1.764
ASB10	0	0	0	0
ASB11	0	0	0	0
ASB12	0.065	0.078	0.004	0.055
ASB13	17.553	32.734	3.962	1.162
ASB14	1.231	0.307	0.27	0.15
ASB15	0.02	0	0.028	0
ASB16	0.696	0.828	0.227	0.159
ASB16-AS1	2.42	3.488	0.8	0.619
ASB17	0	0	0	0
ASB18	0	0	0	0
ASB2	0	0.039	0	0.055
ASB3	1.376	0.446	0.213	0.152
ASB4	0.968	0	1.028	0
ASB5	0	0	0	0
ASB6	18.111	30.592	1.904	1.103
ASB7	42.101	25.353	5.48	0.885
ASB8	26.46	26.953	6.473	1.573
ASB9	2.173	0.975	0.48	0.237
ASB9P1	0.185	0	0.122	0
ASCC1	56.05	40.124	7.729	2.972
ASCC2	50.637	49.485	10.992	2.62
ASCC3	354.449	180.061	63.85	2.771
ASCL1	0	0.039	0	0.055
ASCL2	0	0	0	0
ASCL3	0.045	0	0.063	0
ASCL4	0	0	0	0
ASCL5	0	0.147	0	0.105
ASF1A	41.927	22.532	9.623	1.766
ASF1B	21.203	8.06	17.043	0.574
ASGR1	0.011	0.975	0.016	0.147
ASGR2	0	0	0	0
ASH1L	160.091	161.11	63.093	2.934
ASH1L-AS1	2.287	2.382	0.101	0.425
ASH2L	49.093	40.242	3.609	1.93
ASIC1	2.26	25.392	2.113	1.713
ASIC2	0.011	0	0.016	0
ASIC3	1.123	0.579	0.138	0.349
ASIC4	0.101	0	0.119	0
ASIC5	0.011	0	0.016	0
ASIP	0.14	0.078	0.044	0.11
ASL	46.58	41.407	10.279	1.064
ASMT	0	0	0	0
ASMTL	1.164	7.889	0.42	0.535
ASMTL-AS1	0	0.039	0	0.055
ASNA1	43.181	80.51	1.072	2.126
ASNS	86.141	50.336	73.959	3.935
ASNSD1	58.014	41.627	11.506	1.311
ASPA	0.646	0.039	0.69	0.055
ASPDH	1.619	0.148	1.235	0.044
ASPG	0.171	0	0.028	0
ASPH	623.405	971.04	71.81	77.306
ASPHD1	1.135	6.176	0.622	1.259
ASPHD2	0.854	9.589	0.63	0.592
ASPM	151.247	58.512	102.55	18.121
ASPN	0.665	0	0.823	0
ASPRV1	0.182	0.07	0.123	0.099
ASPSCR1	11.839	13.349	2.677	1.638
ASRGL1	0.056	1.352	0.042	0.199
ASS1	477.55	310.02	38.699	14.322
ASTE1	7.006	2.028	1.091	0.142
ASTL	0.28	0	0.372	0
ASTN1	0.053	5.147	0.042	0.541
ASTN2	6.949	4.055	3.032	0.424
ASUN	53.166	42.065	19.301	3.151
ASXL1	88.9	129.44	11.57	4.094
ASXL2	61.402	67.733	26.216	0.815
ASXL3	0	0	0	0
ASZ1	0	0	0	0
ATAD1	147.113	73.237	42.841	7.372
ATAD2	176.573	33.352	90.159	3.545
ATAD2B	54.544	11.614	8.95	0.887
ATAD3A	29.788	38.9	15.372	0.428
ATAD3B	19.29	20.799	13.405	3.877
ATAD3C	2.237	0.147	0.781	0.105
ATAD5	17.742	3.403	9.609	0.124
ATAT1	3.395	1.727	0.455	0.889
ATCAY	0	0	0	0
ATE1	51.467	40.874	4.305	5.824
ATE1-AS1	0.398	0.039	0.262	0.055
ATF1	45.47	34.367	4.346	1.315
ATF2	56.752	52.621	9.909	3.574
ATF3	30.2	0.516	21.636	0.16
ATF4	294.663	577.064	27.324	52.514
ATF5	7.898	25.474	1.854	2.297
ATF6	155.74	116.743	36.864	7.668
ATF6B	44.737	98.411	1.809	2.36
ATF7	18.176	32.092	7.245	1.981
ATF7IP	140.048	50.92	39.528	1.263
ATF7IP2	11.825	1.527	4.637	0.608
ATG10	10.1	6.844	1.54	0.547
ATG101	27.099	47.024	2.206	3.569
ATG12	47.946	49.523	6.896	6.08
ATG13	74.317	86.298	22.311	2.889
ATG14	38.658	22.227	7.824	1.534
ATG16L1	48.483	120.544	7.123	3.709
ATG16L2	4.157	3.862	1.829	0.164
ATG2A	47.825	63.123	21.317	2.162
ATG2B	83.685	52.144	24.877	1.327
ATG3	60.698	40.745	18.217	1.38
ATG4A	25.308	11.686	3.593	1.693
ATG4B	41.146	45.326	3.005	2.982
ATG4C	12.582	12.973	2.761	2.657
ATG4D	19.49	11.408	3.661	0.544
ATG5	68.635	32.893	5.089	1.623
ATG7	29.703	41.439	3.23	1.476
ATG9A	69.945	119.39	7.183	6.135
ATG9B	0.606	0.109	0.109	0.086
ATHL1	6.207	10.832	3.993	2.564
ATIC	33.575	131.391	13.297	2.879
ATL1	9.66	5.024	4.179	0.351
ATL2	63.555	35.912	7.082	0.284
ATL3	454.344	125.168	135.877	12.505
ATM	121.953	84.906	25.134	3.187
ATMIN	232.203	47.318	40.197	1.012
ATN1	16.296	189.507	13.976	13.535
ATOH1	0	0.078	0	0.11
ATOH7	0.042	0.039	0.03	0.055
ATOH8	1.412	0.633	0.711	0.293
ATOX1	34.596	51.804	5.969	0.542
ATP10A	9.271	0	7.475	0
ATP10B	70.11	0.039	60.589	0.055
ATP10D	47.172	20.223	7.396	0.733
ATP11A	83.93	73.597	16.847	3.989
ATP11A-AS1	0.348	0	0.129	0
ATP11AUN	0	0	0	0
ATP11B	187.033	98.733	25.422	4.301
ATP11C	81.585	39.971	17.547	2.75
ATP12A	0.045	0.039	0.064	0.055
ATP13A1	40.504	70.561	3.648	3.12
ATP13A2	32.501	86.3	3.147	5.996
ATP13A3	185.9	216.322	20.699	12.432
ATP13A4	30.759	0	31.711	0
ATP13A5	0.059	0	0.083	0
ATP1A1	1010.47	1128.43	303.805	28.765
ATP1A1-AS1	2.287	1.461	0.431	0.051
ATP1A2	0.031	0	0.024	0
ATP1A3	0.056	1.069	0.057	0.455
ATP1A4	0	0	0	0
ATP1B1	110.332	133.989	103.369	12.588
ATP1B2	0.084	0.746	0.06	0.065
ATP1B3	236.148	135.437	122.071	6.779
ATP1B4	0	0	0	0
ATP2A1	1.379	0.039	0.591	0.055
ATP2A2	341.969	417.686	107.331	15.966
ATP2A3	0.23	1.647	0.163	0.798
ATP2B1	145.296	119.731	37.064	8.092
ATP2B2	0.246	0	0.302	0
ATP2B3	0.042	0	0.03	0
ATP2B4	202.034	200.396	60.93	6.524
ATP2C1	151.584	110.687	24.939	3.474
ATP2C2	7.761	0.879	0.944	0.356
ATP4A	0.183	0	0.097	0
ATP4B	0.034	0	0.027	0
ATP5A1	777.045	604.813	157.409	16.02
ATP5B	896.801	982.276	274.239	22.488
ATP5C1	237.275	251.352	41.41	9.963
ATP5D	33.193	36.885	17.206	5.26
ATP5E	1.487	0.268	0.156	0.15
ATP5EP2	0.059	0.039	0.083	0.055
ATP5F1	304.932	213.826	73.403	7.117
ATP5G1	52.421	77.908	24.161	5.19
ATP5G2	94.749	153.769	12.246	11.519
ATP5G3	213.678	327.427	77.842	5.976
ATP5H	148.032	118.766	38.528	6.222
ATP5I	95.862	110.594	26.632	3.11
ATP5J	57.53	97.432	22.027	4.149
ATP5J2	87.26	17.561	37.141	1.507
ATP5J2-PTCD1	0	0	0	0
ATP5L	152.628	169.39	45.154	4.266
ATP5L2	0.115	0.078	0.06	0.11
ATP5O	159.94	139.466	52.563	8.227
ATP5S	8.9	9.654	2.136	0.973
ATP5SL	36.292	51.41	6.743	1.307
ATP6AP1	92.902	92.994	22.973	4.266
ATP6AP1L	1.481	0.948	0.674	0.231
ATP6AP2	156.257	123.78	36.636	1.304
ATP6V0A1	67.413	57.309	22.009	3.524
ATP6V0A2	44.881	23.831	13.146	2.079
ATP6V0A4	2.868	3.162	0.903	0.452
ATP6V0B	74.62	68.168	5.043	4.662
ATP6V0C	57.016	124.68	13.559	4.05
ATP6V0CP3	0	0	0	0
ATP6V0D1	188.7	92.513	23.486	1.784
ATP6V0D2	0.988	0	0.139	0
ATP6V0E1	237.431	189.416	40.172	10.526
ATP6V0E2	38.617	42.174	6.109	2.824
ATP6V0E2-AS1	3.872	2.086	0.938	0.234
ATP6V1A	482.036	122.119	213.739	8.865
ATP6V1B1	126.828	0.039	88.505	0.055
ATP6V1B2	164.341	110.528	12.712	7.665
ATP6V1C1	123.123	138.388	9.627	3.293
ATP6V1C2	1.438	0.819	0.503	0.252
ATP6V1D	83.869	68.326	10.518	2.269
ATP6V1E1	122.62	137.459	7.039	8.429
ATP6V1E2	2.951	0.832	0.904	0.144
ATP6V1F	60.52	102.29	8.42	2.138
ATP6V1G1	85.985	98.277	4.08	2.831
ATP6V1G2	0.412	0.404	0.286	0.214
ATP6V1G2-DDX39B	0	0	0	0
ATP6V1G3	0	0	0	0
ATP6V1H	163.057	55.658	41.543	2.405
ATP7A	45.84	19.776	11.74	2.159
ATP7B	8.813	22.963	2.217	0.716
ATP8A1	7.367	4.392	4.38	0.966
ATP8A2	0.107	0.295	0.083	0.13
ATP8B1	132.856	11.89	21.378	1.158
ATP8B2	1.767	50.325	0.414	0.783
ATP8B3	0.654	6.741	0.067	0.702
ATP8B4	0.143	0.26	0.137	0.103
ATP8B5P	0.182	0.078	0.014	0.11
ATP9A	94.904	246.707	8.223	4.675
ATP9B	27.811	14.316	7.415	1.431
ATPAF1	39.746	25.645	2.997	1.423
ATPAF2	10.821	11.289	2.348	1.252
ATPIF1	55.752	71.784	11.607	1.6
ATR	121.525	44.405	5.15	0.457
ATRAID	121.185	48.074	20.426	1.45
ATRIP	13.986	7.112	3.139	0.705
ATRN	157.132	109.62	52.116	2.694
ATRNL1	0.537	0.924	0.712	0.24
ATRX	171.68	103.317	32.482	3.387
ATXN1	50.985	34.336	11.277	2.148
ATXN10	147.37	103.969	25.923	1.768
ATXN1L	76.705	61.15	16.009	0.454
ATXN2	24.651	56.821	5.421	1.567
ATXN2L	53.988	145.752	20.407	3.705
ATXN3	42.715	23.891	5.576	2.62
ATXN3L	0	0	0	0
ATXN7	34.997	30.109	12.524	3.355
ATXN7L1	5.116	5.804	1.327	1.644
ATXN7L2	3.504	3.3	1.187	0.917
ATXN7L3	64.893	96.781	9.014	2.809
ATXN7L3B	158.629	113.036	21.088	6.306
ATXN8OS	0	0	0	0
AUH	21.247	16.382	1.93	1.744
AUNIP	14.497	3.651	5.624	0.709
AUP1	102.798	51.656	1.405	0.253
AURKA	55.297	59.444	37.639	15.109
AURKAIP1	66.2	54.764	13.041	5.258
AURKAPS1	1.701	0.727	0.421	0.306
AURKB	12.007	9.229	10.829	1.72
AURKC	0.858	0.338	0.383	0.096
AUTS2	0	0.074	0	0.052
AVEN	18.438	14.438	6.262	2.612
AVIL	3.029	1.636	1.53	0.419
AVL9	71.025	34.689	6.943	1.699
AVP	0	0	0	0
AVPI1	166.63	38.642	42.838	2.056
AVPR1A	0.011	0	0.016	0
AVPR1B	0	0	0	0
AVPR2	0.045	0	0.063	0
AWAT1	0.022	0	0.032	0
AWAT2	0.242	0	0.121	0
AXDND1	0.205	0.117	0.045	0.095
AXIN1	59.009	54.197	16.06	1.379
AXIN2	0.02	4.002	0.028	0.144
AXL	28.258	175.306	12.415	4.86
AZGP1	519.179	0.112	315.304	0.095
AZGP1P1	0	0	0	0
AZI2	58.21	62.984	6.713	4.665
AZIN1	219.545	211.042	17.162	7.133
AZU1	0	0	0	0
B2M	918.138	742.743	276.792	53.977
B3GALNT1	13.099	0	5.786	0
B3GALNT2	58.989	56.11	7.749	1.997
B3GALT1	0.022	1.045	0.032	0.252
B3GALT2	0.802	0	0.55	0
B3GALT4	11.96	1.29	5.8	0.37
B3GALT5	2.737	0	2.607	0
B3GALT6	24.775	33.694	4.189	4.1
B3GALTL	14.81	13.37	4.458	0.694
B3GAT1	0.224	0.035	0.316	0.049
B3GAT2	0	0	0	0
B3GAT3	14.921	36.916	1.618	2.364
B3GNT1	13.375	56.999	4.419	1.047
B3GNT2	55.107	27.196	13.64	3.519
B3GNT3	75.565	15.028	14.146	0.865
B3GNT4	1.664	1.96	0.306	0.663
B3GNT5	117.142	126.081	38.597	5.927
B3GNT6	0	0	0	0
B3GNT7	0.233	0.035	0.174	0.049
B3GNT8	0.835	0	0.512	0
B3GNT9	11.853	0.528	6.333	0.077
B3GNTL1	2.241	4.707	0.467	0.889
B4GALNT1	0.747	13.885	0.262	0.513
B4GALNT2	0	0	0	0
B4GALNT3	14.371	15.689	5.93	1.661
B4GALNT4	17.051	55.084	8.104	1.166
B4GALT1	422.922	233.512	124.021	15.445
B4GALT1-AS1	1.159	0.109	0.476	0.086
B4GALT2	34.283	53.437	10.854	1.53
B4GALT3	32.189	51.346	3.015	0.966
B4GALT4	41.883	20.557	9.835	0.57
B4GALT5	137.044	240.624	34.874	15.62
B4GALT6	12.827	22.464	1.569	0.489
B4GALT7	16.92	21.684	4.825	1.799
B9D1	5.02	14.446	1.373	1.736
B9D2	4.08	2.568	1.352	0.431
BAALC	0.221	0.039	0.178	0.055
BAALC-AS1	0.143	0.039	0.09	0.055
BAALCOS	0.031	0	0.024	0
BAAT	0.07	0.105	0.077	0.148
BABAM1	58.889	83.147	10.355	6.312
BACE1	46.576	40.882	27.171	1.605
BACE1-AS	1.051	0.75	0.682	0.142
BACE2	79.936	61.138	11.136	1.5
BACH1	52.173	50.479	3.925	2.495
BACH1-IT2	0.062	0.074	0.048	0.052
BACH2	0.23	2.001	0.106	0.317
BAD	24.77	17.046	7.953	1.442
BAG1	309.605	37.947	179.073	0.734
BAG2	0.9	3.754	0.196	0.324
BAG3	52.364	186.007	10.544	12.073
BAG4	75.589	27.577	8.29	2.095
BAG5	100.969	73.316	3.216	2.914
BAG6	167.418	273.333	34.417	10.835
BAGE	0	0	0	0
BAGE2	0	0	0	0
BAGE3	0	0	0	0
BAGE4	0	0	0	0
BAGE5	0	0	0	0
BAHCC1	9.117	22.216	5.938	0.939
BAHD1	41.638	52.524	9.601	2.069
BAI1	0.022	0.265	0.032	0.149
BAI2	2.413	27.576	2.573	2.991
BAI3	0	0	0	0
BAIAP2	48.19	85.485	6.731	5.804
BAIAP2-AS1	15.008	39.873	8.784	1
BAIAP2L1	118.415	59.83	19.062	1.473
BAIAP2L2	5.341	24.242	3.54	3.562
BAIAP3	1.021	4.631	0.086	0.406
BAK1	23.239	51.436	2.553	1.406
BAMBI	14.836	4.379	2.328	0.691
BANCR	0	0	0	0
BANF1	26.866	116.643	6.978	7.516
BANF2	0	0	0	0
BANK1	0.129	0	0.008	0
BANP	16.149	12.819	1.169	1.586
BAP1	71.524	77.753	8.333	1.051
BARD1	31.932	4.931	11.003	1.193
BARHL1	0.053	0	0.042	0
BARHL2	0	0	0	0
BARX1	0	0	0	0
BARX2	0.101	0	0.119	0
BASP1	27.714	128.372	13.341	19.574
BASP1P1	0	0	0	0
BATF	0.02	0	0.028	0
BATF2	0.868	2.642	0.955	0.4
BATF3	0.169	1.751	0.126	0.414
BAX	57.364	179.112	1.899	8.544
BAZ1A	139.094	65.913	18.08	1.624
BAZ1B	243.24	196.353	28.619	8.881
BAZ2A	82.404	252.624	33.321	12.908
BAZ2B	119.927	20.721	31.432	0.983
BBC3	17.02	10.736	8.565	1.932
BBIP1	13.534	18.899	2.357	1.386
BBOX1	32.879	0	16.879	0
BBS1	15.703	19.552	10.9	2.505
BBS10	22.703	21.482	5.127	2.698
BBS12	21.044	7.612	7.07	0.867
BBS2	83.909	50.884	18.289	2.946
BBS4	12.023	16.254	0.86	0.8
BBS5	2.265	0	0.411	0
BBS7	34.485	41.888	8.557	0.638
BBS9	15.935	16.721	3.225	1.977
BBX	220.346	134.294	31.536	6.529
BCAM	92.795	31.435	121.874	1.974
BCAN	2.903	1.733	1.593	0.189
BCAP29	82.664	111.27	23.744	17.384
BCAP31	192.164	247.839	32.225	18.129
BCAR1	94.176	89.564	25.922	6.524
BCAR3	136.821	142.001	23.292	5.844
BCAR4	0.02	0	0.028	0
BCAS1	4.013	0	4.902	0
BCAS2	35.91	32.405	5.47	2.75
BCAS3	27.422	16.231	8.592	2.962
BCAS4	4.331	15.896	2.727	2.311
BCAT1	0.078	0	0.088	0
BCAT2	39.483	47.867	11.115	1.602
BCCIP	49.517	75.221	23.72	1.718
BCDIN3D	5.889	3.858	1.269	0.104
BCDIN3D-AS1	0.654	0.455	0.172	0.11
BCHE	25.72	0	11.184	0
BCKDHA	62.608	51.833	21.144	4.848
BCKDHB	40.246	15.381	0.313	1.342
BCKDK	36.349	48.61	9.853	0.477
BCL10	56.73	25.249	4.103	0.962
BCL11A	1.316	5.225	1.032	0.404
BCL11B	6.15	2.37	2.818	0.202
BCL2	1.797	4.343	0.608	0.186
BCL2A1	0.123	0.244	0.151	0.346
BCL2L1	64.149	516.562	13.105	47.872
BCL2L10	0.067	0	0.095	0
BCL2L11	47.947	10.832	28.363	0.936
BCL2L12	11.704	16.116	5.224	2.456
BCL2L13	115.362	90.374	7.127	5.545
BCL2L14	1.659	0.035	2.007	0.049
BCL2L15	0.342	0.039	0.179	0.055
BCL2L2	46.622	74.627	4.154	2.828
BCL2L2-PABPN1	0	0	0	0
BCL3	13.624	24.447	6.769	4.285
BCL6	151.619	103.904	62.551	5.577
BCL6B	0.053	0	0.042	0
BCL7A	23.363	19.115	8.985	0.19
BCL7B	36.783	35.448	8.639	1.668
BCL7C	14.893	4.133	3.639	0.533
BCL9	7.012	31.027	5.249	1.678
BCL9L	62.434	259.33	46.476	12.639
BCLAF1	340.028	166.256	43.906	18.056
BCMO1	8.73	0	3.838	0
BCO2	3.81	0.537	2.669	0.251
BCOR	23.257	32.115	8.725	1.961
BCORL1	7.436	24.339	6	0.756
BCORP1	0	0	0	0
BCR	124.668	155.141	59.306	2.483
BCRP2	0.042	0	0.03	0
BCRP3	0	0.039	0	0.055
BCS1L	14.698	21.711	7.326	2.177
BCYRN1	1.579	0.039	1.442	0.055
BDH1	22.827	0.494	3.821	0.159
BDH2	34.778	10.905	10.083	0.111
BDKRB1	2.127	0.26	2.532	0.038
BDKRB2	15.546	0.835	20.052	0.261
BDNF	0.757	21.154	0.269	0.527
BDNF-AS	1.806	0.528	1.904	0.077
BDP1	129.726	76.602	24.497	3.242
BEAN1	0.551	2.152	0.296	0.448
BECN1	57.906	61.633	3.346	1.976
BECN1P1	0	0	0	0
BEGAIN	1.034	1.841	0.594	0.624
BEND2	0	0	0	0
BEND3	12.595	8.761	5.379	0.119
BEND3P3	10.157	4.006	5.223	0.487
BEND4	0	0	0	0
BEND5	0.022	0	0.032	0
BEND6	2.072	2.472	0.354	0.482
BEND7	4.464	8.754	3.263	0.695
BEST1	6.129	0.486	2.056	0.193
BEST2	0.289	0.295	0.219	0.129
BEST3	0.076	0.07	0.018	0.099
BEST4	0.269	0	0.251	0
BET1	28.178	22.694	6.541	0.817
BET1L	32.384	47.958	14.729	1.008
BEX1	0	0	0	0
BEX2	2.553	0	2.8	0
BEX4	0.118	0.144	0.068	0.13
BEX5	0	1.582	0	0.287
BFAR	100.787	87.694	13.526	2.975
BFSP1	4.018	3.115	1.681	0.639
BFSP2	0	0	0	0
BGLAP	0	0	0	0
BGN	1.253	0.035	1.678	0.049
BHLHA15	0.087	0.454	0.034	0.173
BHLHA9	0	0	0	0
BHLHB9	6.75	9.02	0.808	0.956
BHLHE22	0	0	0	0
BHLHE23	0	0	0	0
BHLHE40	128.167	232.431	55.358	9.433
BHLHE40-AS1	0.412	0	0.234	0
BHLHE41	80.923	12.697	12.858	1.292
BHMT	0.205	0	0.098	0
BHMT2	0	0	0	0
BICC1	49.568	18.245	15.269	0.757
BICD1	4.486	21.885	0.654	0.237
BICD2	76.929	94.035	3.335	2.583
BID	66.313	57.974	13.995	4.1
BIK	7.554	7.64	2.227	0.99
BIN1	27.124	108.626	8.247	4.696
BIN2	0.176	0	0.16	0
BIN3	30.316	24.956	5.128	0.639
BIN3-IT1	0.875	0	0.152	0
BIRC2	108.895	53.655	29.376	2.899
BIRC3	115.98	48.45	63.615	8.696
BIRC5	51.925	33.302	39.322	8.795
BIRC6	443.511	156.067	160.327	3.973
BIRC7	0.022	0.074	0.032	0.052
BIRC8	0	0	0	0
BIVM	12.665	23.209	2.466	0.465
BIVM-ERCC5	0	0	0	0
BLACAT1	4.21	0.742	1.03	0.149
BLACE	0	0	0	0
BLCAP	85.812	111.333	13.655	6.026
BLID	1.164	0.113	0.551	0.006
BLK	0	0.571	0	0.206
BLM	17.934	3.371	12.594	0.66
BLMH	11.934	65.411	2.607	4.558
BLNK	3.104	0	1.027	0
BLOC1S1	12.926	1.169	0.894	0.411
BLOC1S1-RDH5	0	0	0	0
BLOC1S2	54.282	53.352	11.112	3.843
BLOC1S3	7.993	10.115	2.063	1.449
BLOC1S4	11.835	16.634	1.883	3.138
BLOC1S5	0.011	0	0.016	0
BLOC1S5-TXNDC5	0	0	0	0
BLOC1S6	76.069	68.995	17.142	0.716
BLVRA	42.259	93.151	7.808	2.072
BLVRB	73.157	35.122	11.961	1.884
BLZF1	33.705	38.267	4.432	1.515
BMF	61.822	6.819	44.178	0.252
BMI1	1.098	1.234	0.235	0.522
BMP1	82.789	52.29	17.62	1.368
BMP10	0	0	0	0
BMP15	0	0	0	0
BMP2	23.433	10.047	12.335	2.358
BMP2K	26.786	15.423	3.389	1.632
BMP3	2.028	0.074	2.009	0.052
BMP4	0.471	2.167	0.167	0.827
BMP5	13.453	0	7.384	0
BMP6	0.469	11.084	0.129	3.724
BMP7	0.087	0	0.085	0
BMP8A	1.596	0.311	0.777	0.29
BMP8B	1.252	5.387	0.666	0.902
BMPER	0.011	0	0.016	0
BMPR1A	67.396	40.711	16.665	4.328
BMPR1B	40.954	2.214	13.311	0.432
BMPR2	152.025	103.996	46.223	4.44
BMS1	103.205	154.004	13.589	4.827
BMS1P17	0	0	0	0
BMS1P18	0	0	0	0
BMS1P20	27.692	22.911	4.277	1.001
BMS1P4	4.565	2.425	0.65	0.569
BMS1P5	0.396	0.676	0.017	0.195
BMS1P6	0.174	1.163	0.04	0.574
BMX	0.045	0	0.063	0
BNC1	60.223	64.439	15.586	6.156
BNC2	0.163	0.59	0.034	0.199
BNIP1	12.942	13.335	0.429	1.513
BNIP2	139.367	81.06	28.236	5.882
BNIP3	25.853	63.59	7.457	2.142
BNIP3L	126.215	131.636	34.001	0.122
BNIPL	4.384	0.381	1.586	0.155
BOC	0.926	2.362	1.103	0.912
BOD1	45.607	59.6	6.889	3.273
BOD1L1	190.943	131.411	14.671	8.84
BOD1L2	0	0	0	0
BOK	29.778	41.694	8.418	1.943
BOK-AS1	0.053	0	0.014	0
BOLA1	7.005	6.173	1.84	0.313
BOLA2	0	0	0	0
BOLA2B	0	0	0	0
BOLA3	18.802	18.134	12.389	2.168
BOLA3-AS1	3.02	5.97	0.078	0.985
BOLL	0.053	0	0.014	0
BOP1	9.857	25.517	7.494	2.396
BORA	12.728	6.702	5.775	1.737
BPESC1	0	0	0	0
BPGM	58.972	16.218	28.675	1.407
BPHL	20.487	9.159	3.017	1.284
BPI	0.067	0	0.095	0
BPIFA1	0	0	0	0
BPIFA2	0	0	0	0
BPIFA3	0	0	0	0
BPIFA4P	0	0	0	0
BPIFB1	74.457	0	104.223	0
BPIFB2	0	0	0	0
BPIFB3	0	0	0	0
BPIFB4	0	0	0	0
BPIFB6	0	0	0	0
BPIFC	0	0	0	0
BPNT1	56.483	70.544	8.731	3.718
BPTF	142.779	116.104	48.731	3.165
BPY2	0	0	0	0
BPY2B	0	0	0	0
BPY2C	0	0	0	0
BRAF	33.333	12.6	13.689	0.255
BRAP	36.961	23.555	2.406	1.882
BRAT1	62.829	39.028	15.282	1.686
BRCA1	49.013	8.635	34.434	1.604
BRCA2	32.832	3.439	21.64	0.58
BRCC3	41.598	26.967	7.495	1.381
BRD1	51.667	37.803	7.658	2.665
BRD2	166.214	221.239	3.424	8.778
BRD3	28.035	51.483	9.965	2.413
BRD4	26.457	112.041	13.414	3.923
BRD7	112.589	74.658	12.341	1.536
BRD7P3	0.275	0	0.222	0
BRD8	95.661	85.97	9.022	7.287
BRD9	31.957	36.012	5.376	0.769
BRDT	0.02	0	0.028	0
BRE	31.295	28.457	1.163	1.015
BRE-AS1	0.407	0.039	0.175	0.055
BREA2	0.289	0.117	0.196	0.095
BRF1	31.262	29.8	8.015	1.814
BRF2	10.216	10.419	0.996	0.202
BRI3	69.375	56.396	21.822	1.839
BRI3BP	6.039	5.691	2.964	0.326
BRICD5	1.86	0.541	0.252	0.455
BRINP1	0	0	0	0
BRINP2	0	0.074	0	0.052
BRINP3	0	0	0	0
BRIP1	20.881	4.661	11.106	0.467
BRIX1	45.417	45.682	15.836	0.689
BRK1	88.358	248.281	8.547	7.492
BRMS1	30.979	54.233	4.403	0.848
BRMS1L	11.632	17.401	1.871	1.613
BROX	168.439	63.724	45.117	3.594
BRPF1	28.012	34.679	5.404	1.684
BRPF3	26.724	35.839	14.317	0.24
BRS3	0.02	0	0.028	0
BRSK1	3.013	7.728	2.429	0.406
BRSK2	0.174	6.631	0.116	0.559
BRWD1	190.676	66.043	34.212	6.533
BRWD1-AS1	0.207	0	0.117	0
BRWD1-IT2	0.483	0.07	0.04	0.099
BRWD3	77.818	42.704	20.494	5.821
BSCL2	0.483	0.35	0.04	0.285
BSDC1	76.725	59.264	12.191	3.12
BSG	537.868	799.131	38.259	25.255
BSN	1.922	0.875	1.058	0.267
BSN-AS2	0	0.035	0	0.049
BSND	0.213	0	0.277	0
BSPH1	0	0	0	0
BSPRY	16.11	0.078	2.935	0.11
BST1	0.118	0.338	0.013	0.017
BST2	11.509	3.577	14.897	1.103
BSX	0	0	0	0
BTAF1	94.422	47.29	3.856	3.536
BTBD1	108.484	114.18	20.07	9.565
BTBD10	68.229	47.935	4.895	1.727
BTBD11	7.839	11.811	0.946	3.852
BTBD16	0.983	0	0.966	0
BTBD17	0	0	0	0
BTBD18	1.219	0	0.581	0
BTBD19	2.198	1.228	1.549	0.222
BTBD2	65.501	112.474	25.725	7.62
BTBD3	47.782	27.515	6.105	2.461
BTBD6	32.909	27.51	5.498	0.272
BTBD7	81.473	57.47	14.828	1.273
BTBD8	5.34	1.247	1.17	0.286
BTBD9	37.192	18.944	15.138	1.421
BTC	2.894	1.329	1.207	0.374
BTD	18.729	13.375	5.198	0.72
BTF3	419.23	724.495	62.178	32.264
BTF3L4	57.144	63.173	6.907	4.039
BTF3P11	0	0	0	0
BTG1	385.355	57.268	129.616	6.837
BTG2	59.216	37.908	56.214	1.463
BTG3	30.045	15.764	3.599	1.009
BTG4	0.011	0	0.016	0
BTK	0.022	0	0.032	0
BTLA	0.053	0	0.014	0
BTN1A1	0.107	0	0.029	0
BTN2A1	28.267	30.029	5.9	1.051
BTN2A2	7.495	15.427	1.078	0.127
BTN2A3P	2.399	3.007	0.075	0.272
BTN3A1	14.361	9.271	10.616	1.82
BTN3A2	25.142	25.611	10.516	3.804
BTN3A3	7.601	10.402	5.638	1.22
BTNL10	0	0	0	0
BTNL2	0	0	0	0
BTNL3	0.011	0	0.016	0
BTNL8	0.011	0.035	0.016	0.049
BTNL9	0	0	0	0
BTRC	30.081	29.461	9.049	1.888
BUB1	57.446	26.26	40.099	7.251
BUB1B	60.603	26.318	41.209	6.236
BUB3	168.336	182.726	56.381	2.842
BUD13	19.773	15.635	3.769	0.876
BUD31	38.864	39.025	5.717	0.283
BVES	4.378	18.466	1.718	1.158
BVES-AS1	0.031	0.45	0.024	0.191
BYSL	16.711	37.461	3.918	1.474
BZRAP1	0.358	0	0.46	0
BZRAP1-AS1	0.135	0.109	0.073	0.086
BZW1	333.189	552.054	67.189	29.841
BZW2	158.088	79.02	36.57	6.91
C10orf10	4.869	61.086	3.737	11.972
C10orf105	0.583	0.113	0.15	0.096
C10orf107	0.219	0.074	0.132	0.052
C10orf11	0	0	0	0
C10orf111	0.471	0.078	0.207	0.055
C10orf113	0.182	0	0.172	0
C10orf115	0.022	0	0.032	0
C10orf118	91.371	27.687	13.722	2.775
C10orf12	32.732	9.599	13.167	0.571
C10orf120	0	0	0	0
C10orf126	0	0	0	0
C10orf128	0.513	0	0.35	0
C10orf129	0.087	0	0.034	0
C10orf131	0.194	0.291	0.166	0.171
C10orf2	20.497	68.328	6.229	6.228
C10orf25	0.314	0.229	0.058	0.167
C10orf32	19.623	5.551	0.826	0.602
C10orf32-ASMT	0	0	0	0
C10orf35	1.876	9.135	0.994	1.194
C10orf40	0	0	0	0
C10orf53	0	0	0	0
C10orf54	167.083	19.666	43.852	4.374
C10orf55	1.141	0.567	0.619	0.115
C10orf62	0.011	0	0.016	0
C10orf67	0.662	0	0.71	0
C10orf71	0	0	0	0
C10orf71-AS1	0	0	0	0
C10orf76	33.046	38.285	1.245	2.761
C10orf82	0	0	0	0
C10orf85	0	0	0	0
C10orf88	9.516	10.964	0.622	0.598
C10orf90	0.686	3.182	0.481	0.046
C10orf91	0.275	0.633	0.132	0.071
C10orf95	2.485	0.113	1.892	0.006
C10orf99	0	0	0	0
C11orf1	17.989	4.513	4.446	0.631
C11orf16	0.101	0.074	0.099	0.052
C11orf21	0.02	0	0.028	0
C11orf24	11.949	24.928	4.578	1.272
C11orf30	20.548	22.247	4.107	0.844
C11orf31	40.854	49.833	6.239	1.863
C11orf35	6.493	1.297	3.815	0.302
C11orf40	0	0	0	0
C11orf42	0.428	0.151	0.41	0.058
C11orf44	0.43	0.229	0.296	0.1
C11orf45	2.727	6.43	0.889	0.481
C11orf48	2.226	4.808	0.269	1.229
C11orf49	19.701	26.133	5.243	0.537
C11orf52	0	0	0	0
C11orf53	0.022	0	0.032	0
C11orf54	40.245	17.636	11.553	1.288
C11orf57	46.041	50.251	1.262	2.135
C11orf58	160.252	256.563	14.213	10.98
C11orf63	6.661	8.156	1.76	0.778
C11orf65	0.561	0.221	0.29	0.081
C11orf68	13.828	25.237	3.001	1.359
C11orf70	6.56	0.369	1.686	0.119
C11orf71	8.909	3.465	3.567	0.393
C11orf73	35.18	25.185	4.739	1.088
C11orf74	5.565	9.748	0.985	0.156
C11orf80	22.944	10.938	1.513	1.133
C11orf82	9.317	2.686	7.365	0.626
C11orf83	15.931	6.884	3.091	0.2
C11orf84	12.129	24.732	2.995	1.863
C11orf85	0	0	0	0
C11orf86	8.117	0.148	2.926	0.044
C11orf87	0.039	0	0.055	0
C11orf88	0	0	0	0
C11orf91	2.061	1.554	0.888	0.384
C11orf94	0.483	0.117	0.183	0.095
C11orf95	26.525	36.837	7.96	2.892
C11orf96	0.473	0	0.46	0
C11orf97	0.011	0.039	0.016	0.055
C12orf10	21.239	34.564	6.874	0.984
C12orf29	29.382	18.674	8.531	1.755
C12orf36	9.785	0	3.569	0
C12orf4	24.931	14.606	1.919	1.536
C12orf40	0	0	0	0
C12orf42	0	0	0	0
C12orf43	12.763	19.2	3.377	0.581
C12orf45	10.606	8.337	3.437	1.108
C12orf49	51.683	31.378	6.64	2.653
C12orf5	35.775	81.087	12.965	6.472
C12orf50	0.02	0.039	0.028	0.055
C12orf54	0.045	0	0.063	0
C12orf56	0	0	0	0
C12orf57	30.189	44.521	3.794	1.187
C12orf60	1.842	1.564	0.228	0.807
C12orf61	2.204	0.4	0.461	0.236
C12orf65	14.531	17.106	1.501	0.42
C12orf66	13.066	5.758	2.087	0.536
C12orf71	0	0	0	0
C12orf73	4.483	9.61	0.351	1.116
C12orf74	0	0	0	0
C12orf75	22.759	43.069	15.727	2.716
C12orf76	5.426	4.681	1.788	0.024
C12orf77	0	0	0	0
C12orf79	0.668	0.039	0.146	0.055
C12orf80	0.042	0.039	0.03	0.055
C14orf1	32.885	90.202	8.634	4.232
C14orf105	0.02	0	0.028	0
C14orf119	52.899	35.593	3.823	3.265
C14orf132	0	0.078	0	0.11
C14orf142	13.369	13.297	2.509	1.106
C14orf159	10.406	15.873	6.18	1.013
C14orf164	1.574	0.373	1.037	0.101
C14orf166	98.104	111.815	15.123	6.499
C14orf169	13.105	12.722	1.7	0.827
C14orf177	0	0	0	0
C14orf178	0.25	0	0.066	0
C14orf180	0	0	0	0
C14orf182	1.044	1.364	0.117	0.528
C14orf183	0.235	0.039	0.137	0.055
C14orf2	77.481	70.46	22.315	1.402
C14orf23	0	0	0	0
C14orf28	5.399	1.158	1.086	0.086
C14orf37	0.101	1.015	0.099	0.386
C14orf39	0	0	0	0
C14orf64	0.705	0.186	0.198	0.05
C14orf79	11.572	11.197	3.778	0.458
C14orf80	8.925	3.912	2.613	1.302
C14orf93	15.729	11.156	3.432	0.906
C15orf26	0.146	0	0.069	0
C15orf27	0.446	0.338	0.162	0.096
C15orf32	0	0	0	0
C15orf37	3.237	1.064	0.496	0.435
C15orf38	28.773	41.318	3.202	5.211
C15orf38-AP3S2	0	0	0	0
C15orf39	16.623	43.938	9.534	3.031
C15orf40	8.962	13.968	1.052	1.542
C15orf41	10.141	3.176	1.854	0.696
C15orf43	0	0	0	0
C15orf48	1.179	0.074	0.37	0.052
C15orf52	66.573	135.795	16	4.733
C15orf53	0.011	0	0.016	0
C15orf54	0.059	0	0.083	0
C15orf56	0.278	0	0.191	0
C15orf57	14.512	16.487	1.179	1.436
C15orf59	0.4	0.039	0.525	0.055
C15orf61	2.782	0.707	0.495	0.105
C15orf62	14.714	2.626	5.483	0.291
C15orf65	1.009	1.379	0.389	0.167
[truncated: 23,370 more rows]
