# Supplementary material for: Concerted localization-resets precede YAP-dependent transcription
Source: Nat Commun. 2020 Sep 11;11:4581. doi: 10.1038/s41467-020-18368-x (PMC7486942; doi:10.1038/s41467-020-18368-x)
Supplement: Supplementary file 18 — Source data [file 41467_2020_18368_MOESM18_ESM.zip › data/scripts/supp_figure_6/supp_figure_6.m]

%Analyzing relative expression of popular YAP target genes. 

clear
dat_file='MCF10A_RNA_seq_final.xlsx';
% Read data
T = readtable(dat_file,'ReadVariableNames',true);
names = [T.Var1];


%% House keeping genes. 

%There are three sets of genes we can use for house-keeping. First, we
%should compare to see if there's a big difference between house-keepers. 

house{1} = {'ACTB'};

house{2} = {'C1orf43','CHMP2A','EMC7','GPI','PSMB2','PSMB4','RAB7A','REEP5','SNRPD3','VCP','VPS29'};
house{2} = {'C1orf43','CHMP2A','EMC7','GPI','PSMB2','PSMB4','SNRPD3','VCP','VPS29'};
house{3} = {'RRN18S','ACTB','GAPDH','PGK1','PPIA','RPL13A','RPLP0','ARBP','B2M','YWHAZ','SDHA','TFRC','GUSB','HMBS','HPRT1','TBP'};
house{4} = [house{2},house{3}]; %C
%% 
%Houskeeping figure.
newFigure(5);

conditions = {'mcf10a','mcf10at'};

for i = 1:length(house)
    
    subplot(1,length(house),i)
    
    %Query the genes in this set.
    idx = get_gene_idx( names, house{i} );
    
    %Compare between cell types. 
    clear counts
    for c = 1:length(conditions)
        %Loop over genes. 
        for g = 1:length(idx)
            counts{c}(g) = T.(conditions{c})(idx(g) );
        end
    end   
    
    %Ratio. 
    R = counts{2}./counts{1};
    %Mean ratio. 
    mu(i) = mean(R);
    bar_h = bar(R)
    H = gca;
    H.XTickLabel = house{i} ;
    L = legend(bar_h,num2str(mu(i)))
    L.Box='off'
    L.FontSize=20;
    std_figure_settings
    H.XAxis.TickLabelRotation=90
end

%Correction ratio. 
house_keeping_normalization= mu(4);

%% Genes of interest. 

genes = {'AREG','ANKRD1','CTGF','CYR61','GLI2','PTGS2','AXL','GPATCH4','LMNB2','BIRC5','LAMA5'};

row_idx = get_gene_idx(names,genes);

%% Normalize wtr to MCF10A. 

n_samples=3; %Counts are mean of three samples. 

step.relative_expression = 1;
step.wrt = 'mcf10a';

conditions = {'mcf10a','mcf10at'};
std_columns = {'mcf10a_STD','mcf10at_STD'};

relQ = cell(length(conditions),1);
low = relQ;
high= relQ;

mcf10a = zeros(length(genes),1);
mcf10at = zeros(length(genes),1);

clear bar_data
for g= 1:length(genes)
    
    %Normalize to MCF10A actin. 
    norm_val = T.(step.wrt)(row_idx(g));

    for c = 1:length(conditions)

        %Loop over conditions. 
        
        relQ{c}(g) = T.(conditions{c})(row_idx(g) )/ norm_val / house_keeping_normalization;
        
        % Errors. 
        low{c}(g) = (T.(conditions{c})(row_idx(g) ) - T.(std_columns{c})(row_idx(g))/sqrt(n_samples) ) / norm_val / house_keeping_normalization;
        
        high{c}(g) = (T.(conditions{c})(row_idx(g) ) + T.(std_columns{c})(row_idx(g))/sqrt(n_samples) ) / norm_val / house_keeping_normalization;
    end
    
    bar_data(g,:) = cellfun(@(x) log2(x(g)), relQ );
    
    
    error_data(g,:) = log2(cellfun(@(x) x(g), low));
    
    %bar_data(g,:) = cellfun(@(x) x(g), relQ );

end

%Plot data. 
newFigure(4)
hold on
bar(bar_data(:,2:end));
h_bar = errorbar( bar_data(:,2:end), bar_data(:,2:end) - error_data(:,2:end),'.');

H = gca;
H.XTick=[1:11];
H.XTickLabel = genes;

ylabel('Log2( gene/ gene_{MCF10a})')
std_figure_settings
H.XAxis.TickLabelRotation=90


%% Functions. 

function idx = get_gene_idx( names, genes )
    idx = [];
    c=0;
    for i = 1:length(genes)
        tmp= find(strcmp(names,genes{i}));
        if isempty(tmp)
            disp('Cannot find gene, skipping:')
            genes{i}
        else
            c=c+1;
            idx(c)=tmp;
        end
    end
end
