# Supplementary material for: Concerted localization-resets precede YAP-dependent transcription
Source: Nat Commun. 2020 Sep 11;11:4581. doi: 10.1038/s41467-020-18368-x (PMC7486942; doi:10.1038/s41467-020-18368-x)
Supplement: Supplementary file 18 — Source data [file 41467_2020_18368_MOESM18_ESM.zip › data/scripts/figure_1/c/simple_NC_dist.m]

% Looking at N/C distribution

info.csv_file = '../../../image_experiments.csv';

groups{1} = 15:18; % sparse
labels{1} = 'sparse';

groups{2} = 20:26; % dense
labels{2} = 'dense';


%% Loop over groups to recalculate NC
newFigure(10);
hold on
NC=cell(1,length(groups));
c_vec=linspecer(length(groups));
x=linspace(0.5,2,20);
for i = 1:length(groups)
    for j = 1:length(groups{i})
        
        info.exp_id=groups{i}(j);
        obj = get_exp(info);
        
        nc=zeros(1,length(obj.nuc_cyto_data.channel_02));

        for k = 1:length(obj.nuc_cyto_data.channel_02)


            nc(k)=obj.nuc_cyto_data.channel_02(k).nuc_mean/obj.nuc_cyto_data.channel_02(k).cyto_mean;

        end

        % Append 
        NC{i} = [NC{i},nc];
        
    end
    
    
    subplot(length(groups),2,i);
    histf(NC{i},x,'FaceColor',c_vec(i,:),'FaceAlpha',0.1);
    title(labels{i});
    box off
    std_figure_settings
    xlim([0.0,2])
end


NC_eGFP=NC;
%% 
NC=cell(1,length(groups));

for i = 1:length(groups)
    for j = 1:length(groups{i})
        
        info.exp_id=groups{i}(j);
        obj = get_exp(info);
        
        nc=zeros(1,length(obj.nuc_cyto_data.channel_03));

        for k = 1:length(obj.nuc_cyto_data.channel_03)


            nc(k)=obj.nuc_cyto_data.channel_03(k).nuc_mean/obj.nuc_cyto_data.channel_03(k).cyto_mean;

        end

        % Append 
        NC{i} = [NC{i},nc];
        
    end
    
    
    subplot(length(groups),2,i+2);
    histf(NC{i},x,'FaceColor',c_vec(i,:),'FaceAlpha',0.1);
    title(labels{i});
    box off
    std_figure_settings
    xlim([0.0,2])
end

%xlabel('YAP N/C')
NC_immuno=NC;

%%

newFigure(11)
hold on
plot([0,2],[0,2],'k','linewidth',2)

scatter(NC_eGFP{1},NC_immuno{1},100,'filled')
scatter(NC_eGFP{2},NC_immuno{2},100,'filled')
xlim([0.4,1.8])
ylim([0.4,1.8])
xlabel('N/C eGFP-YAP')
ylabel('N/C YAP-antibody')
%legend({'sparse','dense'})


%% R^2 fit.

allNC_GFP = [NC_eGFP{1},NC_eGFP{2}]';
x=allNC_GFP;
X = [ones(length(x),1),x];
allNC_imm = [NC_immuno{1},NC_immuno{2}]';
y=allNC_imm;

b1=x\y;
yCalc1=x*b1;
b=X\y;

yCalc2 = X*b;
plot(allNC_GFP,yCalc2,'--')
%legend('Data','Slope','Slope & Intercept','Location','best');
Rsq1 = 1 - sum((y - yCalc1).^2)/sum((y - mean(y)).^2)
Rsq2 = 1 - sum((y - yCalc2).^2)/sum((y - mean(y)).^2)
