# Supplementary material for: Concerted localization-resets precede YAP-dependent transcription
Source: Nat Commun. 2020 Sep 11;11:4581. doi: 10.1038/s41467-020-18368-x (PMC7486942; doi:10.1038/s41467-020-18368-x)
Supplement: Supplementary file 18 — Source data [file 41467_2020_18368_MOESM18_ESM.zip › data/scripts/figure_6/m/qPCR_data_yap_new.xls]

## Sheet: data1
		Cp				2hr_1	2hr_2
		ctrl1	ctrl2	1hr_1	1hr_2	time point2	time point2	5hr_1	5hr_2
		A	C	E	G	I	K	M	O
ANKRD1	01_A	23.94	24.06	23.48	23.77	23.5	23.67	24.01	24.61
	01_B	24.47	23.76	23.05	23.65	23.52	23.81	23.94	24.58
	01_C	23.77	23.36	23.58	23.72	23.76	23.95	24.21	24.59
AREG	02_A	31.26	20.77	19.76	20.78	21.23	21.06	22.12	21.91
	02_B	22.11	20.76	19.59	20.63	21.01	20.66	21.27	21.94
	02_C	25.31	19.29	19.76	19.55	20.97	20.96	20.94	21.45
CTGF	11_A	23.05	21.3	19.48	19.97	20.32	20.05	21.73	22.78
	11_B	22.65	21.23	19.38	19.9	20.21	20.02	21.71	22.83
	11_C	23.31	21.58	19.49	19.96	20.28	20.11	21.93	22.87
CyR61	12_A	21.43	21.02	20.26	20.85	21.41	21.1	22.12	23.14
	12_B	21.11	21.01	20.22	20.75	21.46	21.09	22.19	23.16
	12_C	21.12	21.07	20.22	20.56	21.48	20.92	22.05	23.12
GAPDH	21_A	17.73	15.24	16.59	17.46	18.21	17.53	17.93	18.74
	21_B	16.83	15.13	16.56	17.28	17.8	17.31	17.57	18.21
	21_C	16.12	15.61	16.14	16.97	17.67	17.52	17.51	18.32
ActB	22_A	13.32	13.02	12.49	12.96	13.21	12.91	13.65	14.01
	22_B	13.29	12.45	12.49	12.94	13.18	12.9	13.64	14.02
	22_C	13.3	12.38	12.47	12.97	13.29	12.95	13.67	14.04
PGK	51_A	17.95	17.05	17.79	18.31	18.47	18.09	18.34	18.91
	51_B	17.72	17.02	17.85	18.33	18.45	18.09	18.3	18.9
	51_C	17.72	17.05	17.9	18.34	18.5	18.14	18.35	18.94
HPRT1	52_A	20.62	19.95	21.01	21.53	21.74	21.51	22.34	22.98
	52_B	20.58	20.01	20.99	21.51	21.68	21.57	22.38	22.99
	52_C	20.58	19.96	20.99	21.7	21.75	21.67	22.21	22.84
calculate mean
ANKRD1		24.06	23.7267	23.37	23.7133	23.5933	23.81	24.0533	24.5933
AREG		23.71	20.2733	19.7033	20.32	21.07	20.8933	21.4433	21.7667
CTGF		23.0033	21.37	19.45	19.9433	20.27	20.06	21.79	22.8267
CyR61		21.22	21.0333	20.2333	20.72	21.45	21.0367	22.12	23.14
GAPDH		16.8933	15.3267	16.43	17.2367	17.8933	17.4533	17.67	18.4233
ActB		13.3033	12.6167	12.4833	12.9567	13.2267	12.92	13.6533	14.0233
PGK		17.7967	17.04	17.8467	18.3267	18.4733	18.1067	18.33	18.9167
HPRT1		20.5933	19.9733	20.9967	21.58	21.7233	21.5833	22.31	22.9367

## Sheet: data2
		ctrl1	ctrl2	1hr_1	1hr_2	2hr_1	2hr_2	5hr_1	5hr_2
		A	C	E	G	I	K	M	O
Foxf2	1	26.01	26.09	26.6	27.88	26.34	26.92	25.95	25.53
	2	26.39	26.35	26.77	27.93	26.6	26.65	25.88	25.43
	3	26.23	26.46	26.77	27.52	26.11	26.87	26.13	25.29
IGFBP3	4	29.07	27.22	25.09	26.21	24.69	24.59	25.53	25.97
	5	28.16	27.93	24.87	26.39	24.66	24.6	25.73	25.85
	6	28.5	27.24	25.3	26.61	24.65	24.83	25.67	25.9
NT5E	7	22.94	22.42	23.1	24.95	23.22	23.69	23.6	24.1
	8	22.92	22.6	22.54	24.03	23.16	23.19	22.23	22.6
	9	22.85	21.68	22.78	24.04	22.96	23.06	23.26	23.6
RASSF2	10	26.99	25.8	26.45	27.08	26.52	26.32	27.3	27.12
	11	26.78	26.02	26.38	26.73	26.56	26.28	27.14	26.72
	12	25.91	25.35	25.84	26.47	25.48	25.02	26.33	25.48
TGFB2	13	25.61	24.79	24.23	24.77	24.75	24.58	25.48	26.49
	14	25.59	24.82	24.18	24.72	24.88	24.68	25.36	26.45
	15	25.5	24.37	24.28	24.62	24.81	24.29	25.06	26.17
VGLL1	16	29.48	29.64	29.05	32.34	31.44	31.66	29.49	26.51
	17	27.88	29.45	28.16	31.77	32.01	31.42	29.32	30.54
	18	28.61	28.34	27.97	31.11	29.7	29.82	28.67	26.71
PGK	19	18.74	18.01	19.09	19.3	19.44	19.19	19.54	19.91
	20	18.65	18.29	19	19.55	19.67	19.26	19.5	19.72
	21	18.6	18.12	18.97	19.05	19.23	18.95	19.12	19.48
HPRT1	22	24.02	24.49	25.27	24.38	23.85	24.27	26.52	25.63
	23	23.79	24.49	25.39	24.39	23.79	24	26.09	25.4
	24	24.06	24.28	25.62	24.68	22.8	24.15	26.36	25.27
Foxf2		26.21	26.3	26.7133	27.7767	26.35	26.8133	25.9867	25.4167
IGFBP3		28.5767	27.4633	25.0867	26.4033	24.6667	24.6733	25.6433	25.9067
NT5E		22.9033	22.2333	22.8067	24.34	23.1133	23.3133	23.03	23.4333
RASSF2		26.56	25.7233	26.2233	26.76	26.1867	25.8733	26.9233	26.44
TGFB2		25.5667	24.66	24.23	24.7033	24.8133	24.5167	25.3	26.37
VGLL1		28.6567	29.1433	28.3933	31.74	31.05	30.9667	29.16	27.92
PGK		18.6633	18.14	19.02	19.3	19.4467	19.1333	19.3867	19.7033
HPRT1		23.9567	24.42	25.4267	24.4833	23.48	24.14	26.3233	25.4333

## Sheet: data3
	ANKRD1	PGK	AREG	RASSF2	CTGF	TGFB2	CyR61	Foxf2	GAPDH	HPRT1	IGFBP3
ctr1		15.53	17.15	21.05	18.41	19.8	16.46	11.7	22.56	16.19	26.01
	20.42	15.31	17.08	21.07	18.37	19.76	16.59	11.81	22.68	16.14	26.09
	20.08	15.35	16.64	20.96	18.71	19.66	16.48	11.68	22.69	16.32	25.87
ctrl2	19.48	15.38	16.29	21.19	18.65	20.06	17.15	11.74	22.53	16.12	26.49
	20.39	15.73	15.81	21.21	18.54	20.11	16.98	11.87	22.49	16.35	26.36
	20.24	15.35	16.5	21.06	19	19.98	16.98	11.3	22.61		26.55
1hr	21.07	15.25	15.13	22.1	16.79	20.56	15.97	11.54	22.74	16.23	25.21
	21.04	15.26		22.07	16.69	20.62	16.02	11.5	22.74	16.2	25.16
	20.81	15.46	15.55	21.69	16.81	20.51	15.87	11.82	22.77	16.2	24.94
1hr	20.04	15.56	15.08	21.08	16.56	19.58	15.56	11.48	22.98	16.26	24.35
	20.31	15.47	15.65	21.12	15.97	19.55			23.06	15.82	24
		15.51		21.01	16.39	19.4	14.8	11.92	23.53	16.23	23.93
2hr		15.53	18.99	21.11	17.28	19.87	15.52	11.91	23.49	16.88	22.83
	19.21	15.36	18.03	21.11	16.91	19.85	15.67	12.15	23.37	16.57	22.82
	20.37	15.36	17.61	20.96	16.85	19.7	15.86		23.46	16.34	22.55
2hr	18.16	15.58	19.54	20.62	16.98	19.5	15.21	12.43	23.68	16.26	22.17
	18.69	15.58	18.36	20.85	16.87	19.51	15.27	11.97	23.81	16.29	22.49
	19.47	15.48		20.56	16.93	19.14	16.31	11.81	23.91	16.07	22.48
5hr	20.27	15.7	16.03	22.05	18.88	20.31	16.9	12.82	23.37	17.27	22.92
	20.75	15.67	15.89	22.08	18.94	20.36	16.84	11.44	23.28	17.29	22.92
		15.55	16.1	21.93	19.04	20.26	17.73		23.29	17.16	22.96
5hr	19.16	15.49	18.01	21.24	18.7	19.85	16.37	11.94	23.54	16.58	22.39
	19.38	15.47	17.48	21.25	19.16	19.91	15.91	11.85	23.74	16.96	22.32
	19.48	15.47	16.77	21.03	18.96	19.78	16.18	12.44	23.59	16.54	22.55
	ANKRD1	PGK	AREG	RASSF2	CTGF	TGFB2	CyR61	Foxf2	GAPDH	HPRT1	IGFBP3
ctrl3	20.25	15.3967	16.9567	21.0267	18.4967	19.74	16.51	11.73	22.6433	16.2167	25.99
ctrl4	20.0367	15.4867	16.2	21.1533	18.73	20.05	17.0367	11.6367	22.5433	16.235	26.4667
1hr_3	20.9733	15.3233	15.34	21.9533	16.7633	20.5633	15.9533	11.62	22.75	16.21	25.1033
1hr_4	20.175	15.5133	15.365	21.07	16.3067	19.51	15.18	11.7	23.19	16.1033	24.0933
2hr_3	19.79	15.4167	18.21	21.06	17.0133	19.8067	15.6833	12.03	23.44	16.5967	22.7333
2hr_4	18.7733	15.5467	18.95	20.6767	16.9267	19.3833	15.5967	12.07	23.8	16.2067	22.38
5hr_3	20.51	15.64	16.0067	22.02	18.9533	20.31	17.1567	12.13	23.3133	17.24	22.9333
5hr_4	19.34	15.4767	17.42	21.1733	18.94	19.8467	16.1533	12.0767	23.6233	16.6933	22.42

## Sheet: summary
Cp	ctrl1	ctrl2	ctrl3	ctrl4	1hr_1	1hr_2	1hr_3	1hr_4	2hr_1	2hr_2	2hr_3	2hr_4	5hr_1	5hr_2	5hr_3	5hr_4
ANKRD1	24.06	23.7267	20.25	20.0367	23.37	23.7133	20.9733	20.175	23.5933	23.81	19.79	18.7733	24.0533	24.5933	20.51	19.34
AREG	23.71	20.2733	16.9567	16.2	19.7033	20.32	15.34	15.365	21.07	20.8933	18.21	18.95	21.4433	21.7667	16.0067	17.42
CTGF	23.0033	21.37	18.4967	18.73	19.45	19.9433	16.7633	16.3067	20.27	20.06	17.0133	16.9267	21.79	22.8267	18.9533	18.94
CyR61	21.22	21.0333	16.51	17.0367	20.2333	20.72	15.9533	15.18	21.45	21.0367	15.6833	15.5967	22.12	23.14	17.1567	16.1533
GAPDH	16.8933	15.3267	22.6433	22.5433	16.43	17.2367	22.75	23.19	17.8933	17.4533	23.44	23.8	17.67	18.4233	23.3133	23.6233
PGK	17.7967	17.04	15.3967	15.4867	17.8467	18.3267	15.3233	15.5133	18.4733	18.1067	15.4167	15.5467	18.33	18.9167	15.64	15.4767
HPRT1	20.5933	19.9733	16.2167	16.235	20.9967	21.58	16.21	16.1033	21.7233	21.5833	16.5967	16.2067	22.31	22.9367	17.24	16.6933
Foxf2	26.21	26.3	11.73	11.6367	26.7133	27.7767	11.62	11.7	26.35	26.8133	12.03	12.07	25.9867	25.4167	12.13	12.0767
IGFBP3	28.5767	27.4633	25.99	26.4667	25.0867	26.4033	25.1033	24.0933	24.6667	24.6733	22.7333	22.38	25.6433	25.9067	22.9333	22.42
RASSF2	26.56	25.7233	21.0267	21.1533	26.2233	26.76	21.9533	21.07	26.1867	25.8733	21.06	20.6767	26.9233	26.44	22.02	21.1733
TGFB2	25.5667	24.66	19.74	20.05	24.23	24.7033	20.5633	19.51	24.8133	24.5167	19.8067	19.3833	25.3	26.37	20.31	19.8467
PGK	18.6633	18.14	15.3967	15.4867	19.02	19.3	15.3233	15.5133	19.4467	19.1333	15.4167	15.5467	19.3867	19.7033	15.64	15.4767
HPRT1	23.9567	24.42	16.2167	16.235	25.4267	24.4833	16.21	16.1033	23.48	24.14	16.5967	16.2067	26.3233	25.4333	17.24	16.6933
normalized to HPRT1
ANKRD1	-3.46667	-3.75333	-4.03333	-3.80167	-2.37333	-2.13333	-4.76333	-4.07167	-1.87	-2.22667	-3.19333	-2.56667	-1.74333	-1.65667	-3.27	-2.64667
AREG	-3.11667	-0.3	-0.74	0.035	1.29333	1.26	0.87	0.738333	0.653333	0.69	-1.61333	-2.74333	0.866667	1.17	1.23333	-0.726667
CTGF	-2.41	-1.39667	-2.28	-2.495	1.54667	1.63667	-0.553333	-0.203333	1.45333	1.52333	-0.416667	-0.72	0.52	0.11	-1.71333	-2.24667
CyR61	-0.626667	-1.06	-0.293333	-0.801667	0.763333	0.86	0.256667	0.923333	0.273333	0.546667	0.913333	0.61	0.19	-0.203333	0.0833333	0.54
GAPDH	3.7	4.64667	-6.42667	-6.30833	4.56667	4.34333	-6.54	-7.08667	3.83	4.13	-6.84333	-7.59333	4.64	4.51333	-6.07333	-6.93
PGK	2.79667	2.93333	0.82	0.748333	3.15	3.25333	0.886667	0.59	3.25	3.47667	1.18	0.66	3.98	4.02	1.6	1.21667
HPRT1	0	0	0	0	0	0	0	0	0	0	0	0	0	0	0	0
Foxf2	-2.25333	-1.88	4.48667	4.59833	-1.28667	-3.29333	4.59	4.40333	-2.87	-2.67333	4.56667	4.13667	0.336667	0.0166667	5.11	4.61667
IGFBP3	-4.62	-3.04333	-9.77333	-10.2317	0.34	-1.92	-8.89333	-7.99	-1.18667	-0.533333	-6.13667	-6.17333	0.68	-0.473333	-5.69333	-5.72667
RASSF2	-2.60333	-1.30333	-4.81	-4.91833	-0.796667	-2.27667	-5.74333	-4.96667	-2.70667	-1.73333	-4.46333	-4.47	-0.6	-1.00667	-4.78	-4.48
TGFB2	-1.61	-0.24	-3.52333	-3.815	1.19667	-0.22	-4.35333	-3.40667	-1.33333	-0.376667	-3.21	-3.17667	1.02333	-0.936667	-3.07	-3.15333
PGK	5.29333	6.28	0.82	0.748333	6.40667	5.18333	0.886667	0.59	4.03333	5.00667	1.18	0.66	6.93667	5.73	1.6	1.21667
HPRT1	0	0	0	0	0	0	0	0	0	0	0	0	0	0	0	0
	ctrl1	ctrl2	ctrl3	ctrl4	1hr_1	1hr_2	1hr_3	1hr_4	2hr_1	2hr_2	2hr_3	2hr_4	5hr_1	5hr_2	5hr_3	5hr_4
ANKRD1	0	0	0	0	1.09333	1.62	-0.73	-0.27	1.59667	1.52667	0.84	1.235	1.72333	2.09667	0.763333	1.155
AREG	0	0	0	0	4.41	1.56	1.61	0.703333	3.77	0.99	-0.873333	-2.77833	3.98333	1.47	1.97333	-0.761667
CTGF	0	0	0	0	3.95667	3.03333	1.72667	2.29167	3.86333	2.92	1.86333	1.775	2.93	1.50667	0.566667	0.248333
CyR61	0	0	0	0	1.39	1.92	0.55	1.725	0.9	1.60667	1.20667	1.41167	0.816667	0.856667	0.376667	1.34167
GAPDH	0	0	0	0	0.866667	-0.303333	-0.113333	-0.778333	0.13	-0.516667	-0.416667	-1.285	0.94	-0.133333	0.353333	-0.621667
PGK	0	0	0	0	0.353333	0.32	0.0666667	-0.158333	0.453333	0.543333	0.36	-0.0883333	1.18333	1.08667	0.78	0.468333
HPRT1	0	0	0	0	0	0	0	0	0	0	0	0	0	0	0	0
Foxf2	0	0	0	0	0.966667	-1.41333	0.103333	-0.195	-0.616667	-0.793333	0.08	-0.461667	2.59	1.89667	0.623333	0.0183333
IGFBP3	0	0	0	0	4.96	1.12333	0.88	2.24167	3.43333	2.51	3.63667	4.05833	5.3	2.57	4.08	4.505
RASSF2	0	0	0	0	1.80667	-0.973333	-0.933333	-0.0483333	-0.103333	-0.43	0.346667	0.448333	2.00333	0.296667	0.03	0.438333
TGFB2	0	0	0	0	2.80667	0.02	-0.83	0.408333	0.276667	-0.136667	0.313333	0.638333	2.63333	-0.696667	0.453333	0.661667
PGK	0	0	0	0	1.11333	-1.09667	0.0666667	-0.158333	-1.26	-1.27333	0.36	-0.0883333	1.64333	-0.55	0.78	0.468333
HPRT1	0	0	0	0	0	0	0	0	0	0	0	0	0	0	0	0
