# Supplementary material for: Concerted localization-resets precede YAP-dependent transcription
Source: Nat Commun. 2020 Sep 11;11:4581. doi: 10.1038/s41467-020-18368-x (PMC7486942; doi:10.1038/s41467-020-18368-x)
Supplement: Supplementary file 18 — Source data [file 41467_2020_18368_MOESM18_ESM.zip › data/scripts/figure_5/f/Ankrd1_all.m]

%Basic analysis script for nascent spot tracking

clear

info.csv_file = '../../../image_experiments.csv';

color_vec = [0.5,0.5,0.5; 0.4940 0.1840 0.5560];

%steps for all subplots
step.NormSignal = 1;
step.PlotTraces = 1;
step.errors = 'sem';
step.sig_type   = 'sum_int';
step.mean_val = 0;
step.time_scale = 1/3600;
step.FilterRawSum = 1;

%Minimum cell-track length. 
params.min_length =6;


%Max duration of pulse. 
params.max_duration = 100;

%Pairs of experiments:
pairs{1} = [102,103];
pairs{2} = [104,105];
pairs{3} = [106,107];

labels{1} = 'A';
labels{2} ='B';
exp_labels{1} = 'Experiment 1';
exp_labels{2} = 'Experiment 2';
exp_labels{3} = 'Experiment 3';

MinSumInt = [500000, 400000, 400000];

%Specify frames before / after. 
frames_before = 25;
frames_after  = 25;
dt = 300/3600;


newFigure(5)
hold on

if step.NormSignal
    scale = 1;
else
    scale = 1;
end

color_vec = linspecer(length(pairs));
% Loop over pairs. 
for i =1:length(pairs)
    
    subplot(length(pairs),1,i)
    hold on
    std_figure_settings
    int_filter = MinSumInt(i).*ones(2,1);
    
    %Get data. 
    [after, before ] = before_after_treatment_master( info, pairs(i), labels, frames_before, frames_after, dt, step, params, int_filter);


    mean_before = before.sum ./ before.counts*scale;
    mean_after  = after.sum  ./ after.counts*scale; 
    main_line(i) = plot(before.times,mean_before,'linewidth',5,'color',color_vec(i,:));
    stdevs = sqrt( ( before.counts.*before.sum_sq - before.sum.^2)./ ( before.counts.*(before.counts -1)) )*scale;
    switch step.errors

        case 'std'
            err_vals  = stdevs;      
        case 'sem'
            err_vals = stdevs./ sqrt(before.counts);
    end
    h = errorpatch(before.times,mean_before,err_vals,color_vec(i,:),0.4);

    plot(after.times,mean_after,'linewidth',5,'color',color_vec(i,:));
    stdevs = sqrt( ( after.counts.*after.sum_sq - after.sum.^2)./ ( after.counts.*(after.counts -1)) );
    switch step.errors

        case 'std'
            err_vals  = stdevs;      
        case 'sem'
            err_vals = stdevs./ sqrt(before.counts);
    end
    h = errorpatch(after.times,mean_after,err_vals,color_vec(i,:),0.4);
    legend(main_line(i),exp_labels{i})
    ylabel('Activity')
    xlim([-1,2])

end

xlabel('Time (hrs)')

%% All together now...

figure(4)
subplot(1,2,1)
cla
std_figure_settings
hold on

if step.NormSignal
    scale = 1;
else
    scale = 1;
end

color_vec = linspecer(length(pairs));

%MinSumInt
%Get data. 
[after, before ] = before_after_treatment_master( info, pairs, labels, frames_before, frames_after, dt, step, params, MinSumInt);


mean_before = before.sum ./ before.counts*scale;
mean_after  = after.sum  ./ after.counts*scale; 
main_line(i) = plot(before.times,mean_before,'linewidth',5,'color',color_vec(i,:));
stdevs = sqrt( ( before.counts.*before.sum_sq - before.sum.^2)./ ( before.counts.*(before.counts -1)) )*scale;
switch step.errors

    case 'std'
        err_vals  = stdevs;      
    case 'sem'
        err_vals = stdevs./ sqrt(before.counts);
end
h = errorpatch(before.times,mean_before,err_vals,color_vec(i,:),0.4);

plot(after.times,mean_after,'linewidth',5,'color',color_vec(i,:));
stdevs = sqrt( ( after.counts.*after.sum_sq - after.sum.^2)./ ( after.counts.*(after.counts -1)) );
switch step.errors

    case 'std'
        err_vals  = stdevs;      
    case 'sem'
        err_vals = stdevs./ sqrt(after.counts);
end
h = errorpatch(after.times,mean_after,err_vals,color_vec(i,:),0.4);
%legend(main_line(i),exp_labels{i})
ylabel('Activity')
xlim([-1,2])


xlabel('Time (hrs)')
