# Supplementary material for: Concerted localization-resets precede YAP-dependent transcription
Source: Nat Commun. 2020 Sep 11;11:4581. doi: 10.1038/s41467-020-18368-x (PMC7486942; doi:10.1038/s41467-020-18368-x)
Supplement: Supplementary file 18 — Source data [file 41467_2020_18368_MOESM18_ESM.zip › data/scripts/figure_5/e/areg_density.m]

  

clear
info.csv_file = '../../../image_experiments.csv';

groups{1} = 91:95;
groups{2} = 97:100;

labels{1} = 'Low';
labels{2} = 'High';

%Minimum cell-track length. 
params.min_length = 1;


%Max duration of pulse. 
params.max_duration = 0;

%steps for all subplots
step.NormSignal = 0;
step.PlotTraces = 1;
step.errors    = 'sem';
step.sig_type   = 'sum_int';
step.mean_val = 0;
step.time_scale = 1/3600;
step.FilterRawSum = 1;

params.MinSumInt =200000;
params.MinSNR = 5;

[f_curves, INT, counts]  = get_fraction( info, groups, labels, step, params);

%%
for i = 1:length(INT)
    int{i}=INT{i}(:,2);
end

mean_val = mean(int{1});

int=cellfun(@(x) x/mean_val,int,'UniformOutput',0);

figure(12);
title('AREG MS2')
subplot(1,2,2);
cla
handles=histogram_spread(int ,labels);
std_figure_settings
ylim([0,4]);
ylabel('Relative pulse intensity');


%%

figure(13)
subplot(1,2,2);
cla
title('AREG MS2')
handles=histogram_spread(f_curves ,labels);
set(handles{1},'MarkerSize',40)
ylim([0,1])
std_figure_settings

ylabel('Fraction of cells transcribing')

%% Function for generating fraction of cells with spots. 
function [fraction,INT_group, cell_counts] = get_fraction( info, groups, labels, step, params )

%Group of intensities
INT_group = cell(length(groups),1);
fraction  = cell(length(groups),1);
cell_counts = cell(length(groups),1);

%Loop over groups
for g = 1:length(groups)
    
    %Experimental ids for group 'g'
    exp_ids = groups{g};
    
    %Figure out how many frames
    info.exp_id=exp_ids(1);
    track_obj=get_exp(info);
    time_vec = track_obj.exp_info.time_series*step.time_scale;

    n_frames = length(time_vec);
    
    
    %Empty group variables
    sig_mat = zeros(1,n_frames);
    sig_mat_sq = sig_mat;
    counts = sig_mat;
    
    %Intensity vector
    INT = [];
    %Loop over experiments
    for i = 1:length(exp_ids)
        exp_ids(i);
        cell_counts{g}(i)=0;
        %Load experiment. 
        info.exp_id=exp_ids(i);
        track_obj=get_exp(info);
       
        %Track Ids
        indices = find( cellfun(@(x) size(x,1),track_obj.tracks) >= params.min_length);
                
        %Check for flagged tracks. 
        if(isfield(track_obj.exp_info,'flagged'))
            flagged = track_obj.get_flagged_tracks;
            indices = setdiff(indices,flagged);           
        end
        
        %Create cell array for each time
        %point, that tells us how many cells there are, and if there's at
        %least one nascent spot detected at that time. 
        track_data = cell(n_frames,1);
        
        %First loop over cell tracks. Fill up track_data cells. 
        for j = 1:length(indices)
            this_track = indices(j);
            frames_present = track_obj.tracks{this_track}(:,1);
            cell_ids = track_obj.tracks{this_track}(:,2);
            
            %Loop over frames, add cell_id (identifier) and zero for
            %tracking spots at each time and cell. 
            for t = 1:length(frames_present)
                this_frame = frames_present(t);
                track_data{this_frame} = [track_data{this_frame};[cell_ids(t),0]];
            end
        end
        

        %Now loop over spot_tracks, adding binary answer if cell has at
        %least one spot. 
        for j = 1:length(track_obj.spot_tracks)

            %Length of track
            len = size(track_obj.spot_tracks{j},1);
            
            frames_present = track_obj.spot_tracks{j}(:,1);

            %Get fit ID's
            ids = track_obj.spot_tracks{j}(:,2);

            %The spot_tracking data is stored as: 
            FITS = track_obj.results(ids);

            %Check which cells this track belongs to. 
            cell_id  = cat(1,FITS.cell_id);
            
            %Filter out low intensity spots. 
            switch step.sig_type
            
                case 'integrated'
                
                    %Integrated intensity
                    sigma = prod(cat(1,FITS.sigma).^2,2);
                    sig = cat(1,FITS.int).*sigma;
                    
                    if step.FilterIntegrated
                        sel = sig >= params.MinInt;
                    end
                case 'sum_int'
                    sig = cat(1,FITS.sum_int);
                    %Filter out fits below threshold. 
                    if step.FilterRawSum
                        sel = sig >= params.MinSumInt;
                    end
            end
            
            % Filter out low SNR
            sel = sel & cat(1,FITS.snr) >= params.MinSNR;
            
            sig = sig(sel);
            frames_present = frames_present(sel);
            cell_id = cell_id(sel);
            
            %Loop over each frame in the track and update 'track_data'.
            %Remove spots associated with a flaggged track. 
            for t = 1:length(frames_present)
                this_frame = frames_present(t);
                this_cell  = cell_id(t);
                
                %Getting data for this frame
                dat = track_data{ this_frame };
                %Find which row 'this_cell' is at.
                row = find(dat(:,1)==this_cell);
                
                %For the matched rows, change the second column of dat to
                %1 (this means this cell is on). 
                dat(row,2) = 1;
                
                %Now replace track_data with data at this frame
                track_data{ this_frame } = dat;
                
            end


            %Accumulate signal value ('int') over all traces
            sig_mat( frames_present ) = sig_mat( frames_present ) + sig';
            sig_mat_sq( frames_present ) = sig_mat_sq( frames_present ) + sig.^2';
            %Count the number of 'on' cells. Used for mean intensity, and
            %fraction of transcribing cells. 
            counts( frames_present )  = counts( frames_present ) + 1; 
            
            %Keep track of all localization intensities. 
            INT = [INT; [time_vec(frames_present)',sig]];
        end
        
        %Count cell tracks
        cell_counts{g}(i) = cell_counts{g}(i) + length(indices);
        
        % add fraction of cells for this exp_id.
        fraction{g}(i) = cellfun(@(x) sum(x(:,2)),track_data)/cellfun(@(x) size(x,1), track_data);
    end
        
    %Intensities of spots
    INT_group{g} = INT;
    
end


end
