# Supplementary material for: Concerted localization-resets precede YAP-dependent transcription
Source: Nat Commun. 2020 Sep 11;11:4581. doi: 10.1038/s41467-020-18368-x (PMC7486942; doi:10.1038/s41467-020-18368-x)
Supplement: Supplementary file 18 — Source data [file 41467_2020_18368_MOESM18_ESM.zip › data/scripts/figure_2/g/simple_NC_dist.m]

% Looking at N/C distribution
clear
info.csv_file = '../../../image_experiments.csv';


groups{1} = 59:60; 
groups{2} = 62:63; 

labels{1}= 'confluent';
labels{2}= 'dense';


%% Loop over groups to recalculate NC
newFigure(10);
hold on
NC=cell(1,length(groups));
c_vec=linspecer(length(groups));

%histogram x points
x = linspace(0,200,50);

for i = 1:length(groups)
    for j = 1:length(groups{i})
        
        info.exp_id=groups{i}(j);
        obj = get_exp(info);
        
        nc=zeros(1,length(obj.nuc_cyto_data.channel_01));

        for k = 1:length(obj.nuc_cyto_data.channel_01)


            %nc(k)=obj.nuc_cyto_data.channel_01(k).nuc_mean/obj.nuc_cyto_data.channel_01(k).cyto_mean;
            nc(k)=obj.nuc_cyto_data.channel_01(k).nuc_mean;

        end

        % Append 
        NC{i} = [NC{i},nc];
        
    end
    
    
    subplot(length(groups),1,i);
    hold on
    histf(NC{i},x,'FaceColor',c_vec(1,:),'FaceAlpha',0.1,'EdgeColor','None');
    %Mean value. 
    mean_val(i) = mean(NC{i},'omitnan');
    Ys=ylim;
    plot([mean_val(i),mean_val(i)],Ys,'k','linewidth',2);
    title(labels{i});
    box off
    std_figure_settings
    %xlim([0.0,2])
    ylabel('Count')
end

xlabel('YAP N') %/C')
mean_val


%% T-testing. 

disp('TESTS')

[p, h, stats] = ranksum(NC{1},NC{2},'tail','right')


    
