# Supplementary material for: Concerted localization-resets precede YAP-dependent transcription
Source: Nat Commun. 2020 Sep 11;11:4581. doi: 10.1038/s41467-020-18368-x (PMC7486942; doi:10.1038/s41467-020-18368-x)
Supplement: Supplementary file 18 — Source data [file 41467_2020_18368_MOESM18_ESM.zip › data/scripts/figure_2/c/plot_signal.m]

% Plot YAP and gCAMP response to thapsigargin 1uM. Shift thapsigargin. 

clear

info.csv_file = '../../../image_experiments.csv';
groups{1} = 10
labels{1} = '10A';

groups{2} = 12;
labels{2} = '10AT'


step.plot =1;
step.NormSignal = 0;
step.PlotTraces = 0;
step.PlotSTD    = 1;
step.PlotSEM    = 0;
step.CumSum     = 0;
step.n_frames   = 195;
step.FitDecay   = 0;
step.TIME_CONVERSION = 1/3600;
step.alpha = 0.1;

params.min_length = 5;
params.mean_background = 211;
params.max_signal = 40;


newFigure(12)
hold on
step.FrameRange = [1:195];
%Colors
color_vec = linspecer(length(groups));
color_vec(2,:) = [0,0,0];
color_vec(3,:) =[148,47,142]/255;

for g = 1:length(groups)
    subplot(1,length(groups),g)
    std_figure_settings
    % First plot the yap signal on top plot. 
    [errors,dat_out] = nuc_cyto_plot_master( info, groups(g), labels(g),step, params,color_vec );
    ylim([0.5,2.5])
end
%% Now we need to plot density over time. 
if exist('cell_count','var')
    try
        delete( cell_count)
    end
end
for g = 1:length(groups)
    
    
    subplot(1,length(groups),g)
    info.exp_id = groups{g};
    
    obj = get_exp(info);
    %Get number of cells over time. 
    F = obj.get_frame_files;
    T = length(F);
    
    cell_count = zeros(1,T);
    indices = find( cellfun(@(x) size(x,1),obj.tracks) > 0 );
    
    %Loop over tracks and count cells. 
    for i =indices
        
       %Frames. 
       frames = obj.tracks{i}(:,1);
       
       %Sum
       cell_count(frames) = cell_count(frames) + 1;
       
    end

    %Get frame area. 
    im_size = obj.exp_info.img_size;
    frame_area = (obj.exp_info.pixel_size(1))*prod(im_size)/(1000)/1000;
    
    %Plot. 
    yyaxis right
    times = obj.exp_info.time_series*step.TIME_CONVERSION;
    cell_count_h = plot(times, cell_count/frame_area,'-','linewidth',3 );
end
 
ylabel('Cells/mm^2')
    
