# Supplementary material for: Concerted localization-resets precede YAP-dependent transcription
Source: Nat Commun. 2020 Sep 11;11:4581. doi: 10.1038/s41467-020-18368-x (PMC7486942; doi:10.1038/s41467-020-18368-x)
Supplement: Supplementary file 18 — Source data [file 41467_2020_18368_MOESM18_ESM.zip › data/scripts/figure_2/b/updated_analysis.m~]

%New comparison between YAP and tead and density. 
clear

info.csv_file = '../../../image_experiments.csv';

groups{1} = 346:352;
labels{1} = 'sparse'
groups{2} = 354:;
labels{2} = 'dense';

%Background is the same for both channels. Used sparse images to look at
%region outside of cells. 
params.background(2) = 98
params.background(3) = 33;

col = linspecer(2);
color_vec = zeros(6,3);
color_vec(1:3,:) = repmat(col(1,:),[3,1]);
color_vec(4:6,:) = repmat(col(2,:),[3,1]);
%% Loop over 1-3 and 4-6 separately. 
figure(10)
%Subplot dimensions
M=2; N=2;
subplot_order = [1,3,2,4];


params.yap_lb = 0.2;
params.yap_ub = 1.8;
params.tead_lb = 0;
params.tead_ub = 20;
g_count=0;
%Loop over groups
c=2
for g = 1:length(groups)
        
        %Empty distribution variable for this group
        sig = []; 
        %Cell count 
        cell_count = 0;
        area_count = 0;
        %Loop over experiments
        for i = 1:length(groups{g})
            info.exp_id = groups{g}(i);
            obj=get_exp(info);

            % Get image size. 
            %[reader,x,y] = bfGetReader(obj.exp_info.img_file)
            % Get rid of flagged tracks. 
            flags = obj.get_flagged_tracks;
            track_ids = [1:length(obj.tracks)];
            track_ids = setdiff(track_ids, flags);
            
            %Loop over selected tracks
            for j = 1:length(track_ids)
                %Get the ID's of data entries
                data_ids = obj.tracks{track_ids(j)}(:,5);
                %Nuc/cyto signal
                nuc = obj.nuc_cyto_data.(['channel_0',num2str(c)])(data_ids).nuc_mean - params.background(c);
                cyto = obj.nuc_cyto_data.(['channel_0',num2str(c)])(data_ids).cyto_mean - params.background(c);

                %Assume only one time-point in these images...
                cell_count = cell_count + 1;
                
                sig(cell_count) = nuc./cyto;
            end
                group_count{g}(i) = j;
                %Add up area. 
                imsize = obj.exp_info.img_size;
                area_count=area_count+ prod(imsize)*(obj.exp_info.pixel_size(1)/1000)^2;
            %Image size. 

        end

        %Plot stuff
        labels_new{g}  = [labels{g},' \rho=',num2str(cell_count)];
        area_count
        % Randomly sample? 
        if length(sig) > 2000000
            idx = randsample(length(sig),500);
        else
            idx = 1:length(sig);
        end
        sig = sig(idx);
        %Mean values
        mean_ratio = mean(sig);

        if( c==3)
            x_vec = linspace(params.tead_lb,params.tead_ub,40); 
        elseif(c==2)
            x_vec = linspace(params.yap_lb,params.yap_ub,40);
        end
        
        group_sig{g,c-1} = sig;
    
        %Subplot for this group
        subplot(M,N,subplot_order(g+(c-2)*length(groups)))
        cla
        hold on
        std_figure_settings
        [~,~,ha] = histf(sig,x_vec,'FaceColor',color_vec(g,:),'EdgeColor','none');
        %set(ha,'FaceAlpha',0.8)
        line(g) = plot([mean_ratio,mean_ratio],ylim,'k','linewidth',2);
        set(gca,'fontsize',20,'linewidth',2)        
        box off
        %legend(ha,['N = ',num2str(length(sig))])
        legend(ha,labels_new{g})
        legend BOXOFF    
    
end

%% Getting rid of outliers
s_plots=[2,4,6];
for i = 1:length(s_plots)
    
    subplot(M,N,s_plots(i))
    
    xlim([0,20])
    ylim([0,120])
end
s_plots=[1,3,5];
for i = 1:length(s_plots)
    
    subplot(M,N,s_plots(i))
    ylim([0,120])
    xlim([0,2])
end
%Set figure size. 
set(gcf,'Units','Pixels','Position',[500,500,850,500])
%% Statistical comparisons

%YAP 
    %First compare YAP sparse to medium
     %[P,H,STATS]  = ranksum(group_sig{1,1},group_sig{2,1},'Tail','right')
    %Now compare YAP medium to dense
     [P,H,STATS]  = ranksum(group_sig{1,1},group_sig{3,1},'Tail','right')
    
%TEAD
    %First compare TEAD sparse to medium
     %[P,H,STATS] = ranksum(group_sig{1,2},group_sig{2,2})%,'Tail','right')
    %Now compare TEAD medium to dense
     [P,H,STATS] = ranksum(group_sig{1,2},group_sig{3,2})%,'Tail','right')
    %Sparse to dense. 
     %[h,p,ci, stats] = ttest2(group_sig{4},group_sig{6})%,'Tail','right')


    
