# Supplementary material for: Concerted localization-resets precede YAP-dependent transcription
Source: Nat Commun. 2020 Sep 11;11:4581. doi: 10.1038/s41467-020-18368-x (PMC7486942; doi:10.1038/s41467-020-18368-x)
Supplement: Supplementary file 18 — Source data [file 41467_2020_18368_MOESM18_ESM.zip › data/scripts/figure_3/a/plotting_single_track.m]

info.csv_file = '../../../image_experiments.csv';


info.exp_id = [66];
track_id = 13;
time_points = [13,19,26]; %In frames
labels{1} = 'Exp 1';

%Calculation options
step.FixedSigma = 0; %< fix the x-y sigma value (faster fitting of spots)
step.ForceSegment = 0;
step.UseDDseg    = 0;
step.MakeTmpImage= 1;

%Segmenting parameters 
params.seg_channel = 2; %Channel for segmenting nuclei
params.signal_channel = 1; %Channel for analyzing signal 
params.pre_gauss = 3;
params.dog = [10,3];
params.thresh = -4;
params.nuc_size_range = [200,5000];

%Calculation parameters
params.z_range = 1; %Number of z-planes to add above and below the center plane

%Cell tracking parameters
params.max_dist    =50;
params.nuc_int_thresh    = 5; % removing 'cells' that don't have high signal. 
params.rm_cont_dist  = 20; 

%Force steps
ForceStart = 0;
ForceTrack=1;


 
%Get exp info for cell tracking object. Different csv_file type for lsm
%series
track_obj= get_exp(info);

%Get specific track
track = track_obj.tracks{13};

frames = track(:,1);
data_ids = track(:,5);
%Signal to plot

sig = cat(1,track_obj.nuc_cyto_data(data_ids).nuc_mean)./ cat(1,track_obj.nuc_cyto_data(data_ids).cyto_mean);


%% Plotting result
figure(7)
clf
    %Convert frames to times\
    frames_hours = (frames-1)*0.5;
    time_points_hours = (time_points-1)*0.5;
    
plot(frames_hours,sig,'-og','linewidth',2);
ylim([0.5,1.5])
y_vals = ylim;
hold on
for i = 1:length(time_points_hours)
    plot( [time_points_hours(i),time_points_hours(i)],y_vals,'--k','linewidth',2)
end

%std_figure_settings
set(gca,'FontSize',12)
set(gca,'linewidth',2)
set(gcf,'color','w')
box off
xlim([0,25])

ylabel('Nuc/Cyto ratio')
xlabel('Time (hrs)')
%Custom sizing 
fig = gcf;
%fig.PaperUnits = 'inches';
%fig.PaperPosition = [0 0 3 1.5];


%% Plot tracking results
params.this_channel = 1;
params.label_centroids = 1;

HA = figure(7);

track_obj.plot_tracking_results(HA,step,params)


       
