# Supplementary material for: Concerted localization-resets precede YAP-dependent transcription
Source: Nat Commun. 2020 Sep 11;11:4581. doi: 10.1038/s41467-020-18368-x (PMC7486942; doi:10.1038/s41467-020-18368-x)
Supplement: Supplementary file 18 — Source data [file 41467_2020_18368_MOESM18_ESM.zip › data/scripts/figure_3/h/traces_overlay.m]

% Overlay of individual stem cell YAP N/C traces

clear

info.csv_file = '../../../image_experiments.csv';

%Grouping multiple days. 
clear groups
groups{1} = [75:76]

%Parameters for signal analysis / plotting. 
params.min_length = 10;
params.max_length = 100;
params.max_sig        =100;


%Steps. 
step.TIME_CONVERSION = 1/3600;
step.normalize = 1;
%two colors for bleached and non-bleached tracks
color_vec = linspecer( length(groups) );

%Empty variable for distribution of N. 
n_all = cell(1,length(groups));

p_colors = linspecer(3);

figure(1)
%subplot(1,3,2)
cla
hold on

%Empty group_vals
group_data = {};

%Loop over groups
for g = 1:length(groups)
    
    %Experimental ids for group 'g'
    exp_ids = groups{g};
    
    %Empty counter for this group. 
    n_count = 0;
    peak_count = 0;
    cell_count=0;
    %Running vector of values. 
    exp_vals = {};
    %Running counter 
    exp_count = 1;
        
        %Some plotting necessities
        curve_count=0;
        t_shift = 0;
        sig_shift = 0;
        
    %Loop over experiments
    for i = 1:length(exp_ids)

        info.exp_id = exp_ids(i);
        obj=get_exp(info);
        %Check if image size exists. 
        if ~isfield( obj.exp_info,'img_size' )
            obj = obj.gen_info_bioformats();
        end
                
        %Track Ids
        indices = find( cellfun('length',obj.tracks) >= params.min_length);
               
        for t = indices
            

            frames_present = obj.tracks{t}(:,1);
            frame_times    = obj.exp_info.time_series(frames_present).*step.TIME_CONVERSION;

            ids = obj.tracks{t}(:,5);

            %The spot_tracking data is stored as: 
            data = obj.nuc_cyto_data.channel_01(ids);

            %Ratio
            %RATIO = (cat(1,data.nuc_mean)-params.mean_background)./ ( cat(1,data.cyto_mean) - params.mean_background);

            %Signal to analyze. 
            sig = cat(1,data.nuc_mean);
            
            if step.normalize
                sig = sig ./ sig(1);
            end

            %If there are still frames, then continue
            if( isempty( sig ))
                continue
            end

            %Ignore abberant signal. 
            if( sum( sig >= params.max_sig )>0)
                continue
            end

            %Sometimes n/c is NaN? Need to find out why!!
            if( sum( isnan(sig))>0)
                sig
                j
                continue
            end

            %Need to cut tracks off to compare fairly between conditions. 
            l = min(params.max_length,length(sig));
            sig = sig(1:l);
            t = [1:length(sig)];
            frames_present = frames_present(1:l);

            hold on

            plot((t-mean(t)+15)*20,sig+sig_shift,'linewidth',2)% ,'color',[0,0,0,0.05]);
            %plot(t+t_shift,ones(1,length(sig))+sig_shift,'--k','linewidth',1)

            %text(t(1)+t_shift,sig_shift+1.3,num2str(j),'color','k')
            
            %increase counter for each roi
            exp_count = exp_count + 1;
        end      
    end
end

ylim([0.3,1.6])
xlim([0,600])
xlabel('Time (minutes')
ylabel('YAP N/C')
