# Supplementary material for: Concerted localization-resets precede YAP-dependent transcription
Source: Nat Commun. 2020 Sep 11;11:4581. doi: 10.1038/s41467-020-18368-x (PMC7486942; doi:10.1038/s41467-020-18368-x)
Supplement: Supplementary file 18 — Source data [file 41467_2020_18368_MOESM18_ESM.zip › data/scripts/figure_3/e/plotting_lpa.m]

% Plot YAP response to LPA treatment after serum starvation

clear
info.csv_file = '../../../image_experiments.csv';


groups{1} =[71, 72, 73];


 [labels{1:5}] = deal('1uM');
 [labels{6:10}] = deal('5uM');

 step.plot =1;
step.NormSignal = 0
step.PlotTraces = 1;
step.PlotSTD    = 1;
step.PlotSEM    = 1;
step.CumSum     = 0;
step.n_frames   = 40;
step.TIME_CONVERSION = 1/60;
step.alpha = 0.1;
step.threshold_int=0;

params.min_length = 5;
params.mean_background = 0;
params.max_signal = 3;
params.min_signal = 0;
params.max_start_frame = 10;

step.FrameRange = [1:20];
%Colors
color_vec = linspecer(length(groups));
color_vec(2,:) = [0,0,0];

figure(10);
subplot(1,2,2)
cla
hold on

% First plot the yap signal on top plot. 
[errors] = nuc_cyto_plot_master( info, groups, labels,step, params,color_vec )

xlabel('Time (min)')
ylabel('YAP NC')
xlim([0,600])

title('LPA treatment')
ylim([0.4,1.6])
