# Supplementary material for: Concerted localization-resets precede YAP-dependent transcription
Source: Nat Commun. 2020 Sep 11;11:4581. doi: 10.1038/s41467-020-18368-x (PMC7486942; doi:10.1038/s41467-020-18368-x)
Supplement: Supplementary file 18 — Source data [file 41467_2020_18368_MOESM18_ESM.zip › data/code/image_functions/codegen/mex/diff_gradients/diff_gradients_data.h]

/*
 * Academic License - for use in teaching, academic research, and meeting
 * course requirements at degree granting institutions only.  Not for
 * government, commercial, or other organizational use.
 *
 * diff_gradients_data.h
 *
 * Code generation for function 'diff_gradients_data'
 *
 */

#pragma once

/* Include files */
#include <cmath>
#include <cstdio>
#include <cstdlib>
#include <cstring>
#include "mex.h"
#include "emlrt.h"
#include "rtwtypes.h"
#include "diff_gradients_types.h"

/* Variable Declarations */
extern emlrtCTX emlrtRootTLSGlobal;
extern const volatile char_T *emlrtBreakCheckR2012bFlagVar;
extern emlrtContext emlrtContextGlobal;
extern emlrtRSInfo q_emlrtRSI;
extern emlrtRSInfo ab_emlrtRSI;
extern emlrtRSInfo bb_emlrtRSI;
extern emlrtRSInfo cb_emlrtRSI;
extern emlrtRSInfo db_emlrtRSI;
extern emlrtRSInfo eb_emlrtRSI;
extern emlrtRSInfo ib_emlrtRSI;
extern emlrtRSInfo jb_emlrtRSI;
extern emlrtRSInfo kb_emlrtRSI;
extern emlrtRSInfo lb_emlrtRSI;
extern emlrtRSInfo mb_emlrtRSI;
extern emlrtRSInfo nb_emlrtRSI;
extern emlrtRSInfo ob_emlrtRSI;
extern emlrtRSInfo pb_emlrtRSI;
extern emlrtRSInfo qb_emlrtRSI;
extern emlrtRSInfo rb_emlrtRSI;
extern emlrtRSInfo sb_emlrtRSI;
extern emlrtRSInfo dc_emlrtRSI;
extern emlrtRSInfo fc_emlrtRSI;
extern emlrtRSInfo wd_emlrtRSI;
extern emlrtRSInfo xd_emlrtRSI;
extern emlrtRSInfo yd_emlrtRSI;
extern emlrtRSInfo ae_emlrtRSI;
extern emlrtRSInfo be_emlrtRSI;
extern emlrtRSInfo fe_emlrtRSI;
extern emlrtRSInfo ge_emlrtRSI;
extern emlrtRSInfo ie_emlrtRSI;
extern emlrtRSInfo xe_emlrtRSI;
extern emlrtRSInfo gg_emlrtRSI;
extern emlrtRSInfo hg_emlrtRSI;
extern emlrtRSInfo ig_emlrtRSI;
extern emlrtRSInfo lg_emlrtRSI;
extern emlrtRSInfo mg_emlrtRSI;
extern emlrtRSInfo ng_emlrtRSI;
extern emlrtRSInfo og_emlrtRSI;
extern emlrtRTEInfo c_emlrtRTEI;
extern emlrtRTEInfo l_emlrtRTEI;
extern emlrtRTEInfo m_emlrtRTEI;
extern emlrtRTEInfo q_emlrtRTEI;
extern emlrtRTEInfo t_emlrtRTEI;
extern emlrtRTEInfo yd_emlrtRTEI;
extern emlrtRTEInfo vg_emlrtRTEI;

/* End of code generation (diff_gradients_data.h) */
