# Supplementary material for: Concerted localization-resets precede YAP-dependent transcription
Source: Nat Commun. 2020 Sep 11;11:4581. doi: 10.1038/s41467-020-18368-x (PMC7486942; doi:10.1038/s41467-020-18368-x)
Supplement: Supplementary file 18 — Source data [file 41467_2020_18368_MOESM18_ESM.zip › data/code/image_functions/codegen/mex/diff_gradients/exp.cpp]

/*
 * Academic License - for use in teaching, academic research, and meeting
 * course requirements at degree granting institutions only.  Not for
 * government, commercial, or other organizational use.
 *
 * exp.cpp
 *
 * Code generation for function 'exp'
 *
 */

/* Include files */
#include "exp.h"
#include "diff_gradients.h"
#include "diff_gradients_data.h"
#include "eml_int_forloop_overflow_check.h"
#include "mwmathutil.h"
#include "rt_nonfinite.h"

/* Variable Definitions */
static emlrtRSInfo he_emlrtRSI = { 10, /* lineNo */
  "exp",                               /* fcnName */
  "/usr/local/MATLAB/R2019b/toolbox/eml/lib/matlab/elfun/exp.m"/* pathName */
};

/* Function Definitions */
void b_exp(const emlrtStack *sp, emxArray_real_T *x)
{
  int32_T nx;
  boolean_T overflow;
  int32_T k;
  emlrtStack st;
  emlrtStack b_st;
  emlrtStack c_st;
  st.prev = sp;
  st.tls = sp->tls;
  st.site = &he_emlrtRSI;
  b_st.prev = &st;
  b_st.tls = st.tls;
  c_st.prev = &b_st;
  c_st.tls = b_st.tls;
  nx = x->size[0] * x->size[1];
  b_st.site = &ie_emlrtRSI;
  overflow = ((1 <= nx) && (nx > 2147483646));
  if (overflow) {
    c_st.site = &eb_emlrtRSI;
    check_forloop_overflow_error(&c_st);
  }

  for (k = 0; k < nx; k++) {
    x->data[k] = muDoubleScalarExp(x->data[k]);
  }
}

/* End of code generation (exp.cpp) */
