# Supplementary material for: Concerted localization-resets precede YAP-dependent transcription
Source: Nat Commun. 2020 Sep 11;11:4581. doi: 10.1038/s41467-020-18368-x (PMC7486942; doi:10.1038/s41467-020-18368-x)
Supplement: Supplementary file 18 — Source data [file 41467_2020_18368_MOESM18_ESM.zip › data/code/image_functions/codegen/mex/diff_gradients/build.ninja]

# CompilerName=gcc
# Mode=optim
ninja_required_version = 1.3

# Basic folders
root = .
builddir = $root/build/glnxa64
matlabdir = /usr/local/MATLAB/R2019b
startdir = /media/data/Dropbox/code_bank/matlab/sandbox_guan/cell_tracking/track_analyzer/image_functions

# Toolchain information
cc = gcc
cxx = /usr/bin/g++
linker = gcc
linkerxx = /usr/bin/g++

cflags =  -fexceptions -fPIC -fno-omit-frame-pointer -pthread -D_GNU_SOURCE -DMATLAB_MEX_FILE  -O2 -fwrapv -DNDEBUG -fvisibility=hidden -std=c99 -I "$root" -I "$startdir" -I "$matlabdir/extern/include" -I "$root/interface" -I "$matlabdir/simulink/include" -I "$matlabdir/rtw/c/src" -I "$matlabdir/rtw/c/src/ext_mode/common" -I "$matlabdir/rtw/c/ert" -I "." -DHAVE_LAPACK_CONFIG_H -DLAPACK_COMPLEX_STRUCTURE -DMW_HAVE_LAPACK_DECLS -DMODEL=diff_gradients_mex -DHAVESTDIO -DUSE_RTMODEL -DUNIX -DMW_NEEDS_VERSION_H -c 

cxxflags =  -fexceptions -fPIC -fno-omit-frame-pointer -pthread -std=c++11 -D_GNU_SOURCE -DMATLAB_MEX_FILE  -O2 -fwrapv -DNDEBUG -fvisibility=hidden -std=c++11 -I "$root" -I "$startdir" -I "$matlabdir/extern/include" -I "$root/interface" -I "$matlabdir/simulink/include" -I "$matlabdir/rtw/c/src" -I "$matlabdir/rtw/c/src/ext_mode/common" -I "$matlabdir/rtw/c/ert" -I "." -DHAVE_LAPACK_CONFIG_H -DLAPACK_COMPLEX_STRUCTURE -DMW_HAVE_LAPACK_DECLS -DMODEL=diff_gradients_mex -DHAVESTDIO -DUSE_RTMODEL -DUNIX -DMW_NEEDS_VERSION_H -c 

ldflags =  -pthread -Wl,--no-undefined  -shared -Wl,--as-needed -Wl,-rpath-link,$matlabdir/bin/glnxa64 -L"$matlabdir/bin/glnxa64" -Wl,-rpath-link,$matlabdir/extern/bin/glnxa64 -L"$matlabdir/extern/bin/glnxa64" -lMatlabDataArray -lmx -lmex -lmat -lm -lstdc++  -o diff_gradients_mex.mexa64 -L"$matlabdir/bin/glnxa64" -lmwordfilt2 -lmwimlincomb_tbb -lmwippfilter -lmwipp -lmwimfilter -lmwnhood -lmwlapack -lmwblas -lemlrt -lcovrt -lut -lmwmathutil 

# Build Rules
rule cc
    command = $cc $cflags $in -o $out

rule cxx
    command = $cxx $cxxflags $in -o $out

rule link
    command = $linker $in $ldflags

rule linkxx
    command = $linkerxx $in $ldflags

# Build
build $builddir/rt_nonfinite.o : cxx $root/rt_nonfinite.cpp
build $builddir/diff_gradients_data.o : cxx $root/diff_gradients_data.cpp
build $builddir/diff_gradients_initialize.o : cxx $root/diff_gradients_initialize.cpp
build $builddir/diff_gradients_terminate.o : cxx $root/diff_gradients_terminate.cpp
build $builddir/diff_gradients.o : cxx $root/diff_gradients.cpp
build $builddir/validateattributes.o : cxx $root/validateattributes.cpp
build $builddir/combineVectorElements.o : cxx $root/combineVectorElements.cpp
build $builddir/eml_int_forloop_overflow_check.o : cxx $root/eml_int_forloop_overflow_check.cpp
build $builddir/scalexpAlloc.o : cxx $root/scalexpAlloc.cpp
build $builddir/ordfilt2.o : cxx $root/ordfilt2.cpp
build $builddir/abs.o : cxx $root/abs.cpp
build $builddir/padarray.o : cxx $root/padarray.cpp
build $builddir/repmat.o : cxx $root/repmat.cpp
build $builddir/imlincomb.o : cxx $root/imlincomb.cpp
build $builddir/all.o : cxx $root/all.cpp
build $builddir/diffusioncode.o : cxx $root/diffusioncode.cpp
build $builddir/power.o : cxx $root/power.cpp
build $builddir/sqrt.o : cxx $root/sqrt.cpp
build $builddir/imfilter.o : cxx $root/imfilter.cpp
build $builddir/indexShapeCheck.o : cxx $root/indexShapeCheck.cpp
build $builddir/exp.o : cxx $root/exp.cpp
build $builddir/mat2gray.o : cxx $root/mat2gray.cpp
build $builddir/gaussgradient.o : cxx $root/gaussgradient.cpp
build $builddir/svd.o : cxx $root/svd.cpp
build $builddir/svd1.o : cxx $root/svd1.cpp
build $builddir/diag.o : cxx $root/diag.cpp
build $builddir/_coder_diff_gradients_api.o : cxx $root/interface/_coder_diff_gradients_api.cpp
build $builddir/_coder_diff_gradients_mex.o : cxx $root/interface/_coder_diff_gradients_mex.cpp
build $builddir/diff_gradients_emxutil.o : cxx $root/diff_gradients_emxutil.cpp
build $builddir/_coder_diff_gradients_info.o : cxx $root/interface/_coder_diff_gradients_info.cpp
build $builddir/cpp_mexapi_version.o : cxx $matlabdir/extern/version/cpp_mexapi_version.cpp

# Link
build $root/diff_gradients_mex.mexa64 : linkxx $builddir/rt_nonfinite.o $builddir/diff_gradients_data.o $builddir/diff_gradients_initialize.o $builddir/diff_gradients_terminate.o $builddir/diff_gradients.o $builddir/validateattributes.o $builddir/combineVectorElements.o $builddir/eml_int_forloop_overflow_check.o $builddir/scalexpAlloc.o $builddir/ordfilt2.o $builddir/abs.o $builddir/padarray.o $builddir/repmat.o $builddir/imlincomb.o $builddir/all.o $builddir/diffusioncode.o $builddir/power.o $builddir/sqrt.o $builddir/imfilter.o $builddir/indexShapeCheck.o $builddir/exp.o $builddir/mat2gray.o $builddir/gaussgradient.o $builddir/svd.o $builddir/svd1.o $builddir/diag.o $builddir/_coder_diff_gradients_api.o $builddir/_coder_diff_gradients_mex.o $builddir/diff_gradients_emxutil.o $builddir/_coder_diff_gradients_info.o $builddir/cpp_mexapi_version.o 
