# Supplementary material for: Concerted localization-resets precede YAP-dependent transcription
Source: Nat Commun. 2020 Sep 11;11:4581. doi: 10.1038/s41467-020-18368-x (PMC7486942; doi:10.1038/s41467-020-18368-x)
Supplement: Supplementary file 18 — Source data [file 41467_2020_18368_MOESM18_ESM.zip › data/code/image_functions/codegen/mex/diff_gradients/combineVectorElements.cpp]

/*
 * Academic License - for use in teaching, academic research, and meeting
 * course requirements at degree granting institutions only.  Not for
 * government, commercial, or other organizational use.
 *
 * combineVectorElements.cpp
 *
 * Code generation for function 'combineVectorElements'
 *
 */

/* Include files */
#include "combineVectorElements.h"
#include "diff_gradients.h"
#include "diff_gradients_data.h"
#include "eml_int_forloop_overflow_check.h"
#include "rt_nonfinite.h"

/* Function Definitions */
int32_T combineVectorElements(const emlrtStack *sp, const emxArray_boolean_T *x)
{
  int32_T y;
  int32_T vlen;
  boolean_T overflow;
  int32_T k;
  emlrtStack st;
  emlrtStack b_st;
  emlrtStack c_st;
  st.prev = sp;
  st.tls = sp->tls;
  b_st.prev = &st;
  b_st.tls = st.tls;
  c_st.prev = &b_st;
  c_st.tls = b_st.tls;
  vlen = x->size[0];
  if (x->size[0] == 0) {
    y = 0;
  } else {
    st.site = &cb_emlrtRSI;
    y = x->data[0];
    b_st.site = &db_emlrtRSI;
    overflow = ((2 <= x->size[0]) && (x->size[0] > 2147483646));
    if (overflow) {
      c_st.site = &eb_emlrtRSI;
      check_forloop_overflow_error(&c_st);
    }

    for (k = 2; k <= vlen; k++) {
      y += x->data[k - 1];
    }
  }

  return y;
}

/* End of code generation (combineVectorElements.cpp) */
