# Supplementary material for: Concerted localization-resets precede YAP-dependent transcription
Source: Nat Commun. 2020 Sep 11;11:4581. doi: 10.1038/s41467-020-18368-x (PMC7486942; doi:10.1038/s41467-020-18368-x)
Supplement: Supplementary file 18 — Source data [file 41467_2020_18368_MOESM18_ESM.zip › data/code/image_functions/codegen/mex/diff_gradients/rt_nonfinite.h]

/*
 * Academic License - for use in teaching, academic research, and meeting
 * course requirements at degree granting institutions only.  Not for
 * government, commercial, or other organizational use.
 *
 * rt_nonfinite.h
 *
 * Code generation for function 'diff_gradients'
 *
 */

#pragma once

#include "tmwtypes.h"

extern real_T mex_rtInf;
extern real_T mex_rtMinusInf;
extern real_T mex_rtNaN;
extern real32_T mex_rtInfF;
extern real32_T mex_rtMinusInfF;
extern real32_T mex_rtNaNF;

#define rtInf                          mex_rtInf
#define rtMinusInf                     mex_rtMinusInf
#define rtNaN                          mex_rtNaN
#define rtInfF                         mex_rtInfF
#define rtMinusInfF                    mex_rtMinusInfF
#define rtNaNF                         mex_rtNaNF
#define rtIsNaN(X)                     mxIsNaN(X)
#define rtIsInf(X)                     mxIsInf(X)
#define rtIsNaNF(X)                    mxIsNaN(X)
#define rtIsInfF(X)                    mxIsInf(X)

extern void mex_InitInfAndNan(void);

/* End of code generation (rt_nonfinite.h) */
