# Supplementary material for: Concerted localization-resets precede YAP-dependent transcription
Source: Nat Commun. 2020 Sep 11;11:4581. doi: 10.1038/s41467-020-18368-x (PMC7486942; doi:10.1038/s41467-020-18368-x)
Supplement: Supplementary file 18 — Source data [file 41467_2020_18368_MOESM18_ESM.zip › data/code/image_functions/codegen/mex/diff_gradients/diff_gradients_emxutil.h]

/*
 * Academic License - for use in teaching, academic research, and meeting
 * course requirements at degree granting institutions only.  Not for
 * government, commercial, or other organizational use.
 *
 * diff_gradients_emxutil.h
 *
 * Code generation for function 'diff_gradients_emxutil'
 *
 */

#pragma once

/* Include files */
#include <cmath>
#include <cstdio>
#include <cstdlib>
#include <cstring>
#include "mex.h"
#include "emlrt.h"
#include "rtwtypes.h"
#include "diff_gradients_types.h"

/* Function Declarations */
CODEGEN_EXPORT_SYM void emxEnsureCapacity_boolean_T(const emlrtStack *sp,
  emxArray_boolean_T *emxArray, int32_T oldNumel, const emlrtRTEInfo
  *srcLocation);
CODEGEN_EXPORT_SYM void emxEnsureCapacity_int32_T(const emlrtStack *sp,
  emxArray_int32_T *emxArray, int32_T oldNumel, const emlrtRTEInfo *srcLocation);
CODEGEN_EXPORT_SYM void emxEnsureCapacity_int8_T(const emlrtStack *sp,
  emxArray_int8_T *emxArray, int32_T oldNumel, const emlrtRTEInfo *srcLocation);
CODEGEN_EXPORT_SYM void emxEnsureCapacity_real_T(const emlrtStack *sp,
  emxArray_real_T *emxArray, int32_T oldNumel, const emlrtRTEInfo *srcLocation);
CODEGEN_EXPORT_SYM void emxEnsureCapacity_uint32_T(const emlrtStack *sp,
  emxArray_uint32_T *emxArray, int32_T oldNumel, const emlrtRTEInfo *srcLocation);
CODEGEN_EXPORT_SYM void emxFreeStruct_cell_wrap_14(cell_wrap_14 *pStruct);
CODEGEN_EXPORT_SYM void emxFree_boolean_T(emxArray_boolean_T **pEmxArray);
CODEGEN_EXPORT_SYM void emxFree_int32_T(emxArray_int32_T **pEmxArray);
CODEGEN_EXPORT_SYM void emxFree_int8_T(emxArray_int8_T **pEmxArray);
CODEGEN_EXPORT_SYM void emxFree_real_T(emxArray_real_T **pEmxArray);
CODEGEN_EXPORT_SYM void emxFree_uint32_T(emxArray_uint32_T **pEmxArray);
CODEGEN_EXPORT_SYM void emxInitStruct_cell_wrap_14(const emlrtStack *sp,
  cell_wrap_14 *pStruct, const emlrtRTEInfo *srcLocation, boolean_T doPush);
CODEGEN_EXPORT_SYM void emxInit_boolean_T(const emlrtStack *sp,
  emxArray_boolean_T **pEmxArray, int32_T numDimensions, const emlrtRTEInfo
  *srcLocation, boolean_T doPush);
CODEGEN_EXPORT_SYM void emxInit_int32_T(const emlrtStack *sp, emxArray_int32_T **
  pEmxArray, int32_T numDimensions, const emlrtRTEInfo *srcLocation, boolean_T
  doPush);
CODEGEN_EXPORT_SYM void emxInit_int8_T(const emlrtStack *sp, emxArray_int8_T
  **pEmxArray, int32_T numDimensions, const emlrtRTEInfo *srcLocation, boolean_T
  doPush);
CODEGEN_EXPORT_SYM void emxInit_real_T(const emlrtStack *sp, emxArray_real_T
  **pEmxArray, int32_T numDimensions, const emlrtRTEInfo *srcLocation, boolean_T
  doPush);
CODEGEN_EXPORT_SYM void emxInit_uint32_T(const emlrtStack *sp, emxArray_uint32_T
  **pEmxArray, int32_T numDimensions, const emlrtRTEInfo *srcLocation, boolean_T
  doPush);

/* End of code generation (diff_gradients_emxutil.h) */
