# Supplementary material for: Concerted localization-resets precede YAP-dependent transcription
Source: Nat Commun. 2020 Sep 11;11:4581. doi: 10.1038/s41467-020-18368-x (PMC7486942; doi:10.1038/s41467-020-18368-x)
Supplement: Supplementary file 18 — Source data [file 41467_2020_18368_MOESM18_ESM.zip › data/code/image_functions/codegen/mex/diff_gradients/rt_nonfinite.cpp]

/*
 * Academic License - for use in teaching, academic research, and meeting
 * course requirements at degree granting institutions only.  Not for
 * government, commercial, or other organizational use.
 *
 * rt_nonfinite.cpp
 *
 * Code generation for function 'diff_gradients'
 *
 */

#include "rt_nonfinite.h"
#include "matrix.h"

real_T mex_rtInf;
real_T mex_rtMinusInf;
real_T mex_rtNaN;
real32_T mex_rtInfF;
real32_T mex_rtMinusInfF;
real32_T mex_rtNaNF;
void mex_InitInfAndNan(void)
{
  mex_rtInf = mxGetInf();
  mex_rtMinusInf = -rtInf;
  mex_rtInfF = (real32_T)rtInf;
  mex_rtMinusInfF = -rtInfF;
  mex_rtNaN = mxGetNaN();
  mex_rtNaNF = (real32_T)rtNaN;
}

/* End of code generation (rt_nonfinite.cpp) */
