# Supplementary material for: Concerted localization-resets precede YAP-dependent transcription
Source: Nat Commun. 2020 Sep 11;11:4581. doi: 10.1038/s41467-020-18368-x (PMC7486942; doi:10.1038/s41467-020-18368-x)
Supplement: Supplementary file 18 — Source data [file 41467_2020_18368_MOESM18_ESM.zip › data/code/image_functions/codegen/mex/diff_gradients/abs.cpp]

/*
 * Academic License - for use in teaching, academic research, and meeting
 * course requirements at degree granting institutions only.  Not for
 * government, commercial, or other organizational use.
 *
 * abs.cpp
 *
 * Code generation for function 'abs'
 *
 */

/* Include files */
#include "abs.h"
#include "diff_gradients.h"
#include "diff_gradients_data.h"
#include "diff_gradients_emxutil.h"
#include "eml_int_forloop_overflow_check.h"
#include "mwmathutil.h"
#include "rt_nonfinite.h"

/* Variable Definitions */
static emlrtRSInfo gb_emlrtRSI = { 18, /* lineNo */
  "abs",                               /* fcnName */
  "/usr/local/MATLAB/R2019b/toolbox/eml/lib/matlab/elfun/abs.m"/* pathName */
};

static emlrtRSInfo hb_emlrtRSI = { 75, /* lineNo */
  "applyScalarFunction",               /* fcnName */
  "/usr/local/MATLAB/R2019b/toolbox/eml/eml/+coder/+internal/applyScalarFunction.m"/* pathName */
};

static emlrtRTEInfo rb_emlrtRTEI = { 18,/* lineNo */
  5,                                   /* colNo */
  "abs",                               /* fName */
  "/usr/local/MATLAB/R2019b/toolbox/eml/lib/matlab/elfun/abs.m"/* pName */
};

/* Function Definitions */
void b_abs(const emlrtStack *sp, const emxArray_real_T *x, emxArray_real_T *y)
{
  int32_T nx;
  int32_T k;
  boolean_T overflow;
  emlrtStack st;
  emlrtStack b_st;
  emlrtStack c_st;
  st.prev = sp;
  st.tls = sp->tls;
  st.site = &gb_emlrtRSI;
  b_st.prev = &st;
  b_st.tls = st.tls;
  c_st.prev = &b_st;
  c_st.tls = b_st.tls;
  nx = x->size[0];
  k = y->size[0];
  y->size[0] = x->size[0];
  emxEnsureCapacity_real_T(&st, y, k, &rb_emlrtRTEI);
  b_st.site = &hb_emlrtRSI;
  overflow = ((1 <= x->size[0]) && (x->size[0] > 2147483646));
  if (overflow) {
    c_st.site = &eb_emlrtRSI;
    check_forloop_overflow_error(&c_st);
  }

  for (k = 0; k < nx; k++) {
    y->data[k] = muDoubleScalarAbs(x->data[k]);
  }
}

void c_abs(const emlrtStack *sp, const emxArray_real_T *x, emxArray_real_T *y)
{
  int32_T nx;
  int32_T k;
  boolean_T overflow;
  emlrtStack st;
  emlrtStack b_st;
  emlrtStack c_st;
  st.prev = sp;
  st.tls = sp->tls;
  st.site = &gb_emlrtRSI;
  b_st.prev = &st;
  b_st.tls = st.tls;
  c_st.prev = &b_st;
  c_st.tls = b_st.tls;
  nx = x->size[0] * x->size[1];
  k = y->size[0] * y->size[1];
  y->size[0] = x->size[0];
  y->size[1] = x->size[1];
  emxEnsureCapacity_real_T(&st, y, k, &rb_emlrtRTEI);
  b_st.site = &hb_emlrtRSI;
  overflow = ((1 <= nx) && (nx > 2147483646));
  if (overflow) {
    c_st.site = &eb_emlrtRSI;
    check_forloop_overflow_error(&c_st);
  }

  for (k = 0; k < nx; k++) {
    y->data[k] = muDoubleScalarAbs(x->data[k]);
  }
}

/* End of code generation (abs.cpp) */
