# Supplementary material for: Concerted localization-resets precede YAP-dependent transcription
Source: Nat Commun. 2020 Sep 11;11:4581. doi: 10.1038/s41467-020-18368-x (PMC7486942; doi:10.1038/s41467-020-18368-x)
Supplement: Supplementary file 18 — Source data [file 41467_2020_18368_MOESM18_ESM.zip › data/code/image_functions/codegen/mex/diff_gradients/diag.cpp]

/*
 * Academic License - for use in teaching, academic research, and meeting
 * course requirements at degree granting institutions only.  Not for
 * government, commercial, or other organizational use.
 *
 * diag.cpp
 *
 * Code generation for function 'diag'
 *
 */

/* Include files */
#include "diag.h"
#include "diff_gradients.h"
#include "diff_gradients_emxutil.h"
#include "mwmathutil.h"
#include "rt_nonfinite.h"

/* Variable Definitions */
static emlrtRTEInfo x_emlrtRTEI = { 102,/* lineNo */
  19,                                  /* colNo */
  "diag",                              /* fName */
  "/usr/local/MATLAB/R2019b/toolbox/eml/lib/matlab/elmat/diag.m"/* pName */
};

static emlrtRTEInfo cd_emlrtRTEI = { 100,/* lineNo */
  5,                                   /* colNo */
  "diag",                              /* fName */
  "/usr/local/MATLAB/R2019b/toolbox/eml/lib/matlab/elmat/diag.m"/* pName */
};

static emlrtRTEInfo dd_emlrtRTEI = { 1,/* lineNo */
  14,                                  /* colNo */
  "diag",                              /* fName */
  "/usr/local/MATLAB/R2019b/toolbox/eml/lib/matlab/elmat/diag.m"/* pName */
};

/* Function Definitions */
void diag(const emlrtStack *sp, const emxArray_real_T *v, emxArray_real_T *d)
{
  int32_T n;
  int32_T m;
  if ((v->size[0] == 1) && (v->size[1] == 1)) {
    n = d->size[0];
    d->size[0] = 1;
    emxEnsureCapacity_real_T(sp, d, n, &cd_emlrtRTEI);
    d->data[0] = v->data[0];
  } else {
    if ((v->size[0] == 1) || (v->size[1] == 1)) {
      emlrtErrorWithMessageIdR2018a(sp, &x_emlrtRTEI,
        "Coder:toolbox:diag_varsizedMatrixVector",
        "Coder:toolbox:diag_varsizedMatrixVector", 0);
    }

    m = v->size[0];
    n = v->size[1];
    if (0 < v->size[1]) {
      m = muIntScalarMin_sint32(m, n);
    } else {
      m = 0;
    }

    n = d->size[0];
    d->size[0] = m;
    emxEnsureCapacity_real_T(sp, d, n, &dd_emlrtRTEI);
    n = m - 1;
    for (m = 0; m <= n; m++) {
      d->data[m] = v->data[m + v->size[0] * m];
    }
  }
}

/* End of code generation (diag.cpp) */
