# Supplementary material for: Concerted localization-resets precede YAP-dependent transcription
Source: Nat Commun. 2020 Sep 11;11:4581. doi: 10.1038/s41467-020-18368-x (PMC7486942; doi:10.1038/s41467-020-18368-x)
Supplement: Supplementary file 18 — Source data [file 41467_2020_18368_MOESM18_ESM.zip › data/code/image_functions/codegen/mex/diff_gradients/validateattributes.cpp]

/*
 * Academic License - for use in teaching, academic research, and meeting
 * course requirements at degree granting institutions only.  Not for
 * government, commercial, or other organizational use.
 *
 * validateattributes.cpp
 *
 * Code generation for function 'validateattributes'
 *
 */

/* Include files */
#include "validateattributes.h"
#include "diff_gradients.h"
#include "diff_gradients_data.h"
#include "mwmathutil.h"
#include "rt_nonfinite.h"

/* Variable Definitions */
static emlrtRTEInfo g_emlrtRTEI = { 14,/* lineNo */
  37,                                  /* colNo */
  "validatenonnan",                    /* fName */
  "/usr/local/MATLAB/R2019b/toolbox/eml/eml/+coder/+internal/+valattr/validatenonnan.m"/* pName */
};

static emlrtRTEInfo h_emlrtRTEI = { 14,/* lineNo */
  37,                                  /* colNo */
  "validatenonnegative",               /* fName */
  "/usr/local/MATLAB/R2019b/toolbox/eml/eml/+coder/+internal/+valattr/validatenonnegative.m"/* pName */
};

/* Function Definitions */
void b_validateattributes(const emlrtStack *sp, const real_T a[2])
{
  boolean_T p;
  int32_T k;
  boolean_T exitg1;
  emlrtStack st;
  st.prev = sp;
  st.tls = sp->tls;
  st.site = &q_emlrtRSI;
  p = true;
  k = 0;
  exitg1 = false;
  while ((!exitg1) && (k < 2)) {
    if (!muDoubleScalarIsNaN(a[k])) {
      k++;
    } else {
      p = false;
      exitg1 = true;
    }
  }

  if (!p) {
    emlrtErrorWithMessageIdR2018a(&st, &g_emlrtRTEI,
      "Coder:toolbox:ValidateattributesexpectedNonNaN",
      "MATLAB:padarray:expectedNonNaN", 3, 4, 24, "input number 2, PADSIZE,");
  }

  st.site = &q_emlrtRSI;
  p = true;
  k = 0;
  exitg1 = false;
  while ((!exitg1) && (k < 2)) {
    if (!(a[k] < 0.0)) {
      k++;
    } else {
      p = false;
      exitg1 = true;
    }
  }

  if (!p) {
    emlrtErrorWithMessageIdR2018a(&st, &h_emlrtRTEI,
      "Coder:toolbox:ValidateattributesexpectedNonnegative",
      "MATLAB:padarray:expectedNonnegative", 3, 4, 24,
      "input number 2, PADSIZE,");
  }

  st.site = &q_emlrtRSI;
  p = true;
  k = 0;
  exitg1 = false;
  while ((!exitg1) && (k < 2)) {
    if ((!muDoubleScalarIsInf(a[k])) && (!muDoubleScalarIsNaN(a[k])) &&
        (muDoubleScalarFloor(a[k]) == a[k])) {
      k++;
    } else {
      p = false;
      exitg1 = true;
    }
  }

  if (!p) {
    emlrtErrorWithMessageIdR2018a(&st, &c_emlrtRTEI,
      "Coder:toolbox:ValidateattributesexpectedInteger",
      "MATLAB:padarray:expectedInteger", 3, 4, 24, "input number 2, PADSIZE,");
  }
}

void validateattributes(const emlrtStack *sp, real_T a)
{
  boolean_T p;
  emlrtStack st;
  st.prev = sp;
  st.tls = sp->tls;
  st.site = &q_emlrtRSI;
  p = true;
  if (muDoubleScalarIsInf(a) || muDoubleScalarIsNaN(a) || (!(muDoubleScalarFloor
        (a) == a))) {
    p = false;
  }

  if (!p) {
    emlrtErrorWithMessageIdR2018a(&st, &c_emlrtRTEI,
      "Coder:toolbox:ValidateattributesexpectedInteger",
      "MATLAB:ordfilt2:expectedInteger", 3, 4, 22, "input number 2, ORDER,");
  }
}

/* End of code generation (validateattributes.cpp) */
