# Supplementary material for: Concerted localization-resets precede YAP-dependent transcription
Source: Nat Commun. 2020 Sep 11;11:4581. doi: 10.1038/s41467-020-18368-x (PMC7486942; doi:10.1038/s41467-020-18368-x)
Supplement: Supplementary file 18 — Source data [file 41467_2020_18368_MOESM18_ESM.zip › data/code/image_functions/codegen/mex/diff_gradients/indexShapeCheck.h]

/*
 * Academic License - for use in teaching, academic research, and meeting
 * course requirements at degree granting institutions only.  Not for
 * government, commercial, or other organizational use.
 *
 * indexShapeCheck.h
 *
 * Code generation for function 'indexShapeCheck'
 *
 */

#pragma once

/* Include files */
#include <cmath>
#include <cstdio>
#include <cstdlib>
#include <cstring>
#include "mex.h"
#include "emlrt.h"
#include "rtwtypes.h"
#include "diff_gradients_types.h"

/* Function Declarations */
void indexShapeCheck(const emlrtStack *sp, const int32_T matrixSize[2], const
                     int32_T indexSize[2]);

/* End of code generation (indexShapeCheck.h) */
