# Supplementary material for: Concerted localization-resets precede YAP-dependent transcription
Source: Nat Commun. 2020 Sep 11;11:4581. doi: 10.1038/s41467-020-18368-x (PMC7486942; doi:10.1038/s41467-020-18368-x)
Supplement: Supplementary file 18 — Source data [file 41467_2020_18368_MOESM18_ESM.zip › data/code/image_functions/codegen/mex/diff_gradients/indexShapeCheck.cpp]

/*
 * Academic License - for use in teaching, academic research, and meeting
 * course requirements at degree granting institutions only.  Not for
 * government, commercial, or other organizational use.
 *
 * indexShapeCheck.cpp
 *
 * Code generation for function 'indexShapeCheck'
 *
 */

/* Include files */
#include "indexShapeCheck.h"
#include "diff_gradients.h"
#include "rt_nonfinite.h"

/* Variable Definitions */
static emlrtRSInfo tg_emlrtRSI = { 51, /* lineNo */
  "indexShapeCheck",                   /* fcnName */
  "/usr/local/MATLAB/R2019b/toolbox/eml/eml/+coder/+internal/indexShapeCheck.m"/* pathName */
};

static emlrtRSInfo ug_emlrtRSI = { 56, /* lineNo */
  "indexShapeCheck",                   /* fcnName */
  "/usr/local/MATLAB/R2019b/toolbox/eml/eml/+coder/+internal/indexShapeCheck.m"/* pathName */
};

static emlrtRTEInfo y_emlrtRTEI = { 121,/* lineNo */
  5,                                   /* colNo */
  "errOrWarnIf",                       /* fName */
  "/usr/local/MATLAB/R2019b/toolbox/eml/eml/+coder/+internal/indexShapeCheck.m"/* pName */
};

/* Function Definitions */
void indexShapeCheck(const emlrtStack *sp, const int32_T matrixSize[2], const
                     int32_T indexSize[2])
{
  boolean_T nonSingletonDimFound;
  emlrtStack st;
  st.prev = sp;
  st.tls = sp->tls;
  nonSingletonDimFound = (matrixSize[0] != 1);
  if (matrixSize[1] != 1) {
    if (nonSingletonDimFound) {
      nonSingletonDimFound = false;
    } else {
      nonSingletonDimFound = true;
    }
  }

  if (nonSingletonDimFound) {
    if ((matrixSize[0] == 1) || (matrixSize[1] != 1)) {
      nonSingletonDimFound = true;
    } else {
      nonSingletonDimFound = false;
    }

    st.site = &tg_emlrtRSI;
    if (nonSingletonDimFound) {
      emlrtErrorWithMessageIdR2018a(&st, &y_emlrtRTEI,
        "Coder:FE:PotentialMatrixMatrix_MM_Logical1",
        "Coder:FE:PotentialMatrixMatrix_MM_Logical1", 0);
    }
  } else {
    nonSingletonDimFound = (indexSize[0] != 1);
    if (indexSize[1] != 1) {
      if (nonSingletonDimFound) {
        nonSingletonDimFound = false;
      } else {
        nonSingletonDimFound = true;
      }
    }

    if (nonSingletonDimFound) {
      if ((indexSize[0] == 1) || (indexSize[1] != 1)) {
        nonSingletonDimFound = true;
      } else {
        nonSingletonDimFound = false;
      }

      st.site = &ug_emlrtRSI;
      if (nonSingletonDimFound) {
        emlrtErrorWithMessageIdR2018a(&st, &y_emlrtRTEI,
          "Coder:FE:PotentialMatrixMatrix_MM_Logical2",
          "Coder:FE:PotentialMatrixMatrix_MM_Logical2", 0);
      }
    }
  }
}

/* End of code generation (indexShapeCheck.cpp) */
