# Supplementary material for: Concerted localization-resets precede YAP-dependent transcription
Source: Nat Commun. 2020 Sep 11;11:4581. doi: 10.1038/s41467-020-18368-x (PMC7486942; doi:10.1038/s41467-020-18368-x)
Supplement: Supplementary file 18 — Source data [file 41467_2020_18368_MOESM18_ESM.zip › data/code/image_functions/codegen/mex/diff_gradients/rtwtypes.h]

/*
 * Academic License - for use in teaching, academic research, and meeting
 * course requirements at degree granting institutions only.  Not for
 * government, commercial, or other organizational use.
 *
 * rtwtypes.h
 *
 * Code generation for function 'diff_gradients'
 *
 */

#pragma once

#include "tmwtypes.h"

/*
 * TRUE/FALSE definitions
 */
#ifndef TRUE
#define TRUE                           (1U)
#endif

#ifndef FALSE
#define FALSE                          (0U)
#endif

/* End of code generation (rtwtypes.h) */
