# Supplementary material for: Concerted localization-resets precede YAP-dependent transcription
Source: Nat Commun. 2020 Sep 11;11:4581. doi: 10.1038/s41467-020-18368-x (PMC7486942; doi:10.1038/s41467-020-18368-x)
Supplement: Supplementary file 18 — Source data [file 41467_2020_18368_MOESM18_ESM.zip › data/code/image_functions/codegen/mex/diff_gradients/eml_int_forloop_overflow_check.cpp]

/*
 * Academic License - for use in teaching, academic research, and meeting
 * course requirements at degree granting institutions only.  Not for
 * government, commercial, or other organizational use.
 *
 * eml_int_forloop_overflow_check.cpp
 *
 * Code generation for function 'eml_int_forloop_overflow_check'
 *
 */

/* Include files */
#include "eml_int_forloop_overflow_check.h"
#include "diff_gradients.h"
#include "rt_nonfinite.h"

/* Variable Definitions */
static emlrtRTEInfo d_emlrtRTEI = { 88,/* lineNo */
  9,                                   /* colNo */
  "check_forloop_overflow_error",      /* fName */
  "/usr/local/MATLAB/R2019b/toolbox/eml/lib/matlab/eml/eml_int_forloop_overflow_check.m"/* pName */
};

/* Function Definitions */
void check_forloop_overflow_error(const emlrtStack *sp)
{
  emlrtErrorWithMessageIdR2018a(sp, &d_emlrtRTEI,
    "Coder:toolbox:int_forloop_overflow", "Coder:toolbox:int_forloop_overflow",
    3, 4, 5, "int32");
}

/* End of code generation (eml_int_forloop_overflow_check.cpp) */
