# Supplementary material for: Concerted localization-resets precede YAP-dependent transcription
Source: Nat Commun. 2020 Sep 11;11:4581. doi: 10.1038/s41467-020-18368-x (PMC7486942; doi:10.1038/s41467-020-18368-x)
Supplement: Supplementary file 18 — Source data [file 41467_2020_18368_MOESM18_ESM.zip › data/code/image_functions/codegen/mex/diff_gradients/diff_gradients_mex.map]

MEX {
	global:
		mexFunction;
		mexfilerequiredapiversion;
		emlrtMexFcnProperties;
		diff_gradients_initialize;
		diff_gradients_terminate;
		diff_gradients_atexit;
		diff_gradients;
		emxEnsureCapacity_real_T;
		emxInit_real_T;
		emxFree_real_T;
		emxEnsureCapacity_boolean_T;
		emxEnsureCapacity_int32_T;
		emxInit_boolean_T;
		emxFree_boolean_T;
		emxInit_int32_T;
		emxFree_int32_T;
		emxEnsureCapacity_int8_T;
		emxInit_int8_T;
		emxFree_int8_T;
	local:
		*;
};
