# Supplementary material for: Concerted localization-resets precede YAP-dependent transcription
Source: Nat Commun. 2020 Sep 11;11:4581. doi: 10.1038/s41467-020-18368-x (PMC7486942; doi:10.1038/s41467-020-18368-x)
Supplement: Supplementary file 18 — Source data [file 41467_2020_18368_MOESM18_ESM.zip › data/code/image_functions/codegen/mex/diff_gradients/interface/_coder_diff_gradients_info.h]

/*
 * Academic License - for use in teaching, academic research, and meeting
 * course requirements at degree granting institutions only.  Not for
 * government, commercial, or other organizational use.
 *
 * _coder_diff_gradients_info.h
 *
 * Code generation for function '_coder_diff_gradients_info'
 *
 */

#pragma once

/* Include files */
#include "mex.h"

/* Function Declarations */
MEXFUNCTION_LINKAGE mxArray *emlrtMexFcnProperties();

/* End of code generation (_coder_diff_gradients_info.h) */
