# Supplementary material for: Concerted localization-resets precede YAP-dependent transcription
Source: Nat Commun. 2020 Sep 11;11:4581. doi: 10.1038/s41467-020-18368-x (PMC7486942; doi:10.1038/s41467-020-18368-x)
Supplement: Supplementary file 18 — Source data [file 41467_2020_18368_MOESM18_ESM.zip › data/code/image_functions/codegen/mex/diff_gradients/interface/_coder_diff_gradients_mex.h]

/*
 * Academic License - for use in teaching, academic research, and meeting
 * course requirements at degree granting institutions only.  Not for
 * government, commercial, or other organizational use.
 *
 * _coder_diff_gradients_mex.h
 *
 * Code generation for function '_coder_diff_gradients_mex'
 *
 */

#pragma once

/* Include files */
#include <cmath>
#include <cstdio>
#include <cstdlib>
#include <cstring>
#include "mex.h"
#include "emlrt.h"
#include "rtwtypes.h"
#include "diff_gradients_types.h"

/* Function Declarations */
MEXFUNCTION_LINKAGE void diff_gradients_mexFunction(int32_T nlhs, mxArray *plhs
  [1], int32_T nrhs, const mxArray *prhs[2]);
MEXFUNCTION_LINKAGE void mexFunction(int32_T nlhs, mxArray *plhs[], int32_T nrhs,
  const mxArray *prhs[]);
emlrtCTX mexFunctionCreateRootTLS();

/* End of code generation (_coder_diff_gradients_mex.h) */
